# Supplementary material for: Unveiling Immune Response Mechanisms in Mpox Infection Through Machine Learning Analysis of Time Series Gene Expression Data
Source: Life (Basel). 2025 Jun 30;15(7):1039. doi: 10.3390/life15071039 (PMC12301010; doi:10.3390/life15071039)
Supplement: Supplementary file 1 [file life-15-01039-s001.zip]

Archive with 15 entries (15 files):
- Figure S1.pdf
- Figure S2.pdf
- Figure S3.pdf
- Figure S4.pdf
- Figure S5.pdf
- Figure S6.pdf
- Figure S7.pdf
- Figure S8.pdf
- File S1.pdf
- Table_S1.xlsx
- Table_S2.xlsx
- Table_S3.xlsx
- Table_S4.xlsx
- Table_S5.xlsx
- Table_S6.xlsx
