# Supplementary material for: Unveiling Immune Response Mechanisms in Mpox Infection Through Machine Learning Analysis of Time Series Gene Expression Data
Source: Life (Basel). 2025 Jun 30;15(7):1039. doi: 10.3390/life15071039 (PMC12301010; doi:10.3390/life15071039)
Supplement: Supplementary file 1 [file life-15-01039-s001.zip › Table_S1.xlsx]

## Sheet: Sheet1
Rank	CATBoost feature list	LASSO feature list	ExtraTrees feature list	LightGBM feature list	MCFS feature list	RF feature list	SKB feature list	Ridge feature list	XGBoost feature list
1	MTARC2	CD19	LDB2	MTARC2	HS3ST1	SIGLEC10	ENSMMUG00000002200	S100A4	RPN2
2	CD83	ENSMMUG00000063061	ITGAX	ENSMMUG00000022772	CD19	MS4A1	SOX5	NCOA4	HS3ST1
3	CD19	SLAMF6	HS3ST1	SRPK3	ENSMMUG00000061441	TPPP	SRPK3	ICAM3	BEND4
4	HS3ST1	CTLA4	FGFR1	VOPP1	ENSMMUG00000057110	CLEC17A	KIAA0040	ENSMMUG00000056183	MTARC2
5	SRPK3	ADRB2	MEGF11	SCN9A	MTARC2	ENSMMUG00000044001	FCRL5	CTSS	ENSMMUG00000055031
6	ENSMMUG00000055031	KIR3DL0	GRAMD4	RTP5	MS4A1	TARBP1	ENSMMUG00000058109	HP	ADCY6
7	ENSMMUG00000002200	ENSMMUG00000001270	BCL11A	ABHD6	TLR10	BCL11A	MS4A1	SLC25A37	Metazoa_SRP.1993
8	CD79B	SRPK3	HMCES	ITGAX	BLK	CD19	CD19	RIPOR2	ENSMMUG00000057110
9	ENSMMUG00000052036	H4C8	SRPK3	ENSMMUG00000055031	CD79B	ZBTB32	ENSMMUG00000059889	RNF130	WLS
10	SPAG16	ACSL5	LCN2	CLDN5	FCRL5	TKTL1	VAV2	FAM210B	C9orf16
11	EZH2	ENSMMUG00000053943	GGA2	CD83	ENSMMUG00000002200	ENSMMUG00000056332	BCL7A	ITGB7	ZBP1
12	ENSMMUG00000019087	ENSMMUG00000054609	NRG1	GIMAP6	ENSMMUG00000056332	SEMA4B	SIGLEC10	EEF1A1	CD19
13	ENSMMUG00000022772	ENSMMUG00000061718	CD79B	APOL2	SOX5	VAV2	F2RL1	ENSMMUG00000013257	AARS1
14	ITGAX	NBT03_gp013	BORCS5	CD19	FCRLA	FCRLA	EBF1	FAXDC2	RBFOX2
15	ENSMMUG00000057110	PIGS	FADS3	HS3ST1	KCNIP2	ENSMMUG00000059889	ENSMMUG00000057110	CCR7	RABGGTB
16	ZDHHC8	ENSMMUG00000061382	TLR9	DEPP1	GPSM1	F2RL1	ENSMMUG00000019087	FGL2	SLC45A4
17	WNT7B	SLC30A2	GPR18	KIF20A	KIAA0040	ENSMMUG00000052036	DMD	TLN1	FCRL5
18	PEA15	PHLDA3	CD40	DTL	CYB561A3	POU2F2	KIR3DL0	RPS18	PDCD1
19	FCRL5	SEMA4B	BANK1	CERS5	CD83	LDB2	ENSMMUG00000061441	STAT1	TSTD1
20	RGS1	ENSMMUG00000062462	MS4A1	ARF6	CD79A	BANK1	LDB2	MS4A1	KIAA0319
21	PDCD1	CCL23	STRBP	MAFK	HIP1R	Metazoa_SRP.2691	ENSMMUG00000050607	CRIP1	TIMELESS
22	AHNAK2	ENSMMUG00000049542	TLR10	EZH2	SRPK3	ENSMMUG00000050923	HS3ST1	ENSMMUG00000050829	ITGAL
23	UPB1	SPAG16	CSTA	ENSMMUG00000052036	WNT7B	MYF6	BHLHE41	ITGA5	POLB
24	MTSS1	SCAF1	CAVIN3	CDA	VAV2	CD1C	CD1C	IGLV11.55	ENSMMUG00000021202
25	TLR10	FANCB	FLVCR2	ANO9	F2RL1	CDA	ENSMMUG00000050263	SORL1	CD160
26	KCNIP2	Metazoa_SRP.2018	MTSS1	PDIA5	ITGAX	RALGPS2	ST3GAL6	FOLR2	PDLIM1
27	BORCS5	PCDH1	VOPP1	PDCD1	BCL7A	HDHD3	KCNIP2	CD19	ABCA13
28	PLD2	ENSMMUG00000064373	DTX3	CDC7	CD1C	HEXIM1	Metazoa_SRP.348	RAC2	LINGO4
29	MITF	PNMA8C	KCNIP2	UGCG	ENSMMUG00000019087	LIPN	TLR10	ENSMMUG00000058325	LRRC8E
30	TKTL1	PLA2G2C	PPT1	KLHDC8B	ENSMMUG00000055031	CDC42EP3	GPSM1	ABTB1	MEGF11
31	DLGAP1	ENSMMUG00000065367	Metazoa_SRP.2691	HAVCR2	CD40	SLC9A9	BANK1	APOL6	CCDC110
32	LRRC56	FGF14	UST	C19orf81	DLGAP1	GAPT	ITGBL1	SLC25A39	PLPP5
33	ENSMMUG00000064810	ENSMMUG00000057537	GRHPR	TKTL1	CBFA2T3	PROK2	BLK	ENSMMUG00000057791	ATG2B
34	ENSMMUG00000061441	ENSMMUG00000056651	F2RL1	MS4A6E	MEGF11	FCRL5	FCRL3	HSPA8	OAS1
35	MS4A1	EHD3	PEA15	ENSMMUG00000018175	AHNAK2	DERL3	UPB1	CPVL	TRBV15
36	DCAF10	Y_RNA.636	BLNK	CTLA4	UPB1	SMC6	ENC1	FPR1	GNAQ
37	TARS3	CCL2	CEBPA	HVCN1	GGA2	TMEM231	MEGF11	DCAF12	SEMA3A
38	INKA1	ENC1	NDUFA10	ENSMMUG00000061441	LIMD1	SAP30	FGFR1	RTN3	ENSMMUG00000028844
39	SCAMP4	ENSMMUG00000055152	MAPK14	ENSMMUG00000055107	KIR3DL0	HMCES	XKRX	CAPG	SLC22A18
40	CRIP2	Metazoa_SRP.1871	PPP3CC	ENSMMUG00000002200	PLD2	ENSMMUG00000050263	CLEC17A	TUBB2B	ENSMMUG00000040771
41	ABHD6	ENSMMUG00000014077	SNX25	CLIC5	MAMU.DOA	GRAMD4	NOX1	PPBP	ENSMMUG00000057585
42	TGM4	ENSMMUG00000045944	ENSMMUG00000052291	AKR7A3	ENSMMUG00000044001	ZNF296	FCRLA	COTL1	ENSMMUG00000050923
43	MAMU.DOA	PTX4	SOX5	ABCA13	MTSS1	TTYH2	DSCAML1	PLAAT4	ENSMMUG00000056272
44	PPM1H	WFDC1	VAV2	SLC36A4	ENSMMUG00000050263	CBFA2T3	TLR9	LAPTM5	DDX42
45	CXCR6	ASB10	ILDR1	SGK1	EBF1	ACP5	Metazoa_SRP.2691	CD177	FBXO5
46	MZB1	EQTN	KDELR1	PKIG	ENSMMUG00000059889	RABEP2	CBFA2T3	RGS2	SLC13A4
47	RBBP7	ENSMMUG00000063514	TMEM150B	IL21R	LDB2	CRIP3	DTX1	SLC16A3	ADGRG2
48	IL2RG	NPHP1	GAS7	IL21	TLR9	AGTRAP	HTR3E	IRF1	ZNF618
49	BHLHE41	U6.789	OSCAR	FMNL3	FCRL3	ST3GAL6	MTSS1	TAGLN2	ENSMMUG00000059358
50	OAS1	LY6G5C	IL1R1	CRIP1	HVCN1	GUCY2C	DENND5B	LILRAB	GCNT3
51	CDA	ENSMMUG00000052255	SPAG16	ARL4D	CLEC17A	ENSMMUG00000058089	DCBLD2	PGA4	ACSL3
52	ENSMMUG00000018557	GLT8D2	FCMR	ANGPTL6	CXCR5	ENSMMUG00000064910	PRAG1	SEMA4A	ENSMMUG00000022772
53	SLC9A9	Y_RNA.615	TBC1D8	ZNF133	PRAG1	CDK14	OSBPL10	TWF2	ENSMMUG00000057523
54	SDC1	ENSMMUG00000061665	BLK	Y_RNA.154	CDA	PADI2	CD79A	IFIT1	ENSMMUG00000049630
55	KIAA0040	N4BP3	PAX5	PLD4	RABEP2	CMTM8	OSTN	TREML1	MITF
56	FZD2	Metazoa_SRP.1761	ENSMMUG00000044983	Metazoa_SRP.2288	SIGLEC10	SCG5	ENSMMUG00000054200	ENSMMUG00000018740	DNAH1
57	KIAA0319	TMEM30B	SIRPG	MZB1	FGFR1	MYRF	GGA2	SQSTM1	ENSMMUG00000062648
58	CAB39L	HPGDS	Metazoa_SRP.1996	KPTN	XKRX	ENSMMUG00000054361	PAX5	IL10RA	TARS3
59	RPN2	SFRP4	ENSMMUG00000062541	IL2RG	Metazoa	MCEMP1	PPM1E	ANXA2	FAM171B
60	EGLN1	ENSMMUG00000060777	SLC16A11	GIMAP8	ENSMMUG00000040771	PPM1E	ENSMMUG00000063061	PILRA	SDCCAG8
61	DENND2A	ENSMMUG00000062617	TMEM19	ENSMMUG00000018360	POU2F2	KHDC1	GPR18	RSRP1	ENSMMUG00000061520
62	ENSMMUG00000053555	LMAN1L	MEF2C	CALY	SPAG16	ACKR3	UBE2Q2L	PPT1	ENSMMUG00000065174
63	SCG5	Metazoa_SRP.3131	ENSMMUG00000053496	ZNF837	RTP5	GPR141	PROX2	SLC40A1	ENSMMUG00000014348
64	BCL7A	Metazoa_SRP.1859	CARD9	ZBP1	RGS16	CCDC50	TPPP	XPO6	ENSMMUG00000064810
65	MID2	AARS2	TGFBI	U3.102	ZBTB32	DENND2A	TNR	STEAP4	ENSMMUG00000045284
66	ENSMMUG00000056332	CERS5	KLHL14	STPG1	FZD2	TGM4	ENSMMUG00000044001	ENSMMUG00000061712	CD1C
67	GATA1	ENSMMUG00000050786	CCDC50	STAP1	ENSMMUG00000052036	ABLIM2	ENSMMUG00000056332	ITGB2	HAVCR2
68	DBF4	ENSMMUG00000052062	ENSMMUG00000043282	PTER	BANK1	E2F5	HIP1R	ENSMMUG00000037684	CITED2
69	AZGP1	ENSMMUG00000046356	GPSM1	PLAAT4	TMEM231	CITED2	LIMD1	FCMR	EGR2
70	HIP1R	ENSMMUG00000053203	DVL2	MPL	DCBLD2	PRR5L	MAMU.DOA	LTF	ENSMMUG00000046249
71	PLPP5	U3.42	EPM2A	MFSD11	SLC9A9	FBXO31.1	ENSMMUG00000060617	RPL10	U6.1103
72	ENSMMUG00000040771	IGFLR1	MAMU.DOA	ENSMMUG00000061382	AICDA	CCDC187	TBKBP1	KLRD1	HTT
73	KIR3DL0	Metazoa_SRP.2318	KCNH3	ENSMMUG00000057549	CD300LG	FAM89A	MMP23B	LGALS3	ENSMMUG00000051725
74	ZBP1	CCDC9	TMEM38A	ENSMMUG00000056742	SDC1	NCAPH	BCL11A	OAS1	TNFSF14
75	IL10	mml.mir.92a.1	RFX2	ENSMMUG00000047594	PPM1E	EDEM1	POLM	CCNDBP1	KCNJ15
76	CITED4	SHISA3	STPG1	BCL11A	ENSMMUG00000050607	ENSMMUG00000053455	TMEM231	HADHB	KCNH3
77	Metazoa_SRP.2691	ENSMMUG00000063790	TRIM46	THAP10	ENSMMUG00000063061	ENSMMUG00000058086	TSPAN3	ENSMMUG00000048321	CXHXorf38
78	ENSMMUG00000006472	SEC14L5	GRK5	TENM2	ITGBL1	BLK	CD79B	TENT5C	OASL
79	TP53I3	CBX4	ENSMMUG00000059889	SRSF1	DTX1	PATZ1	CD300LG	TKT	ENSMMUG00000049281
80	NRG1	Metazoa_SRP.2307	TRIM72	SPATA25	PAX5	GPAT3	Metazoa_SRP.123	ENSMMUG00000019371	IGSF9
81	ENSMMUG00000055291	ENSMMUG00000049379	ARNT	SMAGP	TSPAN3	PTGER2	AFF3	ENSMMUG00000055756	ENSMMUG00000053453
82	PCDH1	TNFSF9	RNF217	SLC44A1	ENC1	ENSMMUG00000022772	Metazoa_SRP.271	SLC4A1	DBF4B
83	ENSMMUG00000050256	AZGP1	ZBTB20	PTHLH	VOPP1	LGALS3	ZNF296	LDHA	SAPCD2
84	KHDRBS1	ENSMMUG00000055397	GRAMD1A	PIGC	PEA15	PLCD1	ZDHHC8	STX11	VNN 2.00
85	CSF1	ENSMMUG00000065137	ZNF346	MAB21L1	SEMA4B	CDC42EP2	SLC9A9	SEMA4B	ARL5A
86	HHEX	ENSMMUG00000053009	CIITA	LRP1	DEPP1	ENSMMUG00000063101	S100A12	GADD45B	DTNA
87	KLRG1	ENSMMUG00000060097	SLC35F5	LAG3	GAPT	KCNH7	CYB561A3	IDO1	PXMP2
88	ENSMMUG00000005919	ENSMMUG00000049524	CYP20A1	KDELR2	BCL11A	CXCR1	CD40	APOBEC3A	ENSMMUG00000014256
89	ACTG1	U6.370	LMAN1L	KAZN	CITED4	TOB2	FZD2	TFDP2	UTP18
90	FCRL2	C1S	SERPINB1	ITGAL	ZDHHC8	IL18RAP	PLD2	PF4	CSF1
91	LAG3	U6.487	CARD11	HS1BP3	TBKBP1	FCRL2	ENSMMUG00000064276	ENSMMUG00000061128	KCNIP2
92	TACR2	Y_RNA.378	CD79A	GRASP	GPR18	USP11	Y_RNA.445	CSF2RB	ABHD6
93	ENSMMUG00000059804	PPP1R1B	RIPOR1	FADS3	ENSMMUG00000060814	Metazoa_SRP.3255	FCRL1	FCN1	ENSMMUG00000013439
94	SNX9	SNCB	P4HB	ENSMMUG00000057110	ENSMMUG00000058109	KIAA0319	MYRF	MBP	ENSMMUG00000049867
95	CD80	ENSMMUG00000058117	ANGEL1	ENSMMUG00000054798	TNFRSF6B	VPREB1	SLC22A7	DDX60L	S100A13
96	MYO7B	ENSMMUG00000049484	ABCD2	APOBEC3D	HMCES	SEMA3A	RABEP2	ENSMMUG00000049015	CGAS
97	GRAMD2A	PHLDB2	SWAP70	ABLIM2	TPPP	P2RY10	SETDB2	TMSB10	ANKMY1
98	WNT16	TOX2	ENSMMUG00000057110	ABHD12B	CAVIN3	YIF1B	CCDC141	CFP	ENSMMUG00000050872
99	CLN8	NIPA1	KDM4B	WWC1	ST3GAL6	CD74	ZBTB32	ISG20	FANCA
100	HVCN1	PTH1R	ENSMMUG00000031051	WNK3	FSD2	UBE2Q2L	AZGP1	FNDC3B	ENSMMUG00000056332
101	KIAA1614	ALDOC	ARL4D	UNC5B	MITF	SLC51A	DENND2A	NCF1	U6.479
102	TESK1	PGF	JAM3	TRPM4	GRAMD4	WFS1	PIK3R6	GLUL	RTP5
103	ENSMMUG00000055607	ENSMMUG00000057256	TTYH2	TRIP13	BHLHE41	CD83	TCF4	HSP90B1	ENSMMUG00000053046
104	CASR	MIR15A	KCNMB4	TGM4	SWAP70	TCF4	MAGI1	ENSMMUG00000002320	S100A1
105	NUP93	TIMD4	HIP1R	SLC12A7	MBOAT4	SIPA1L3	ABLIM2	ARHGDIB	ENSMMUG00000060258
106	GNG4	ENSMMUG00000022192	LINGO1	PRORP	DENND2A	TCF3	CMTM8	CFD	ZNF230
107	ENSMMUG00000011757	Metazoa_SRP.1148	PROK2	PIGS	IL2RG	SERP1	FCMR	POC1B	CD40
108	ENSMMUG00000047008	SNORA70.19	SLC44A1	PHF14	TKTL1	CXCR6	AICDA	ABHD2	SLC35F3
109	FCRLA	ENSMMUG00000023296	POU2AF1	OAS3	KCNIP3	BRD3	ENSMMUG00000057381	TRBV27	ENSMMUG00000006397
110	TM9SF1	U6	SLAMF6	NFKB2	KDELR2	GNAQ	SWAP70	LSP1	ENSMMUG00000064092
111	HAVCR2	ZNF692	PFAS	NELFA	ENSMMUG00000015202	RASAL3	SPAG16	ENSMMUG00000060593	ENSMMUG00000055101
112	FMNL3	ZNF672	AICDA	MYOF	FCMR	ENSMMUG00000060391	ENSMMUG00000055467	ADIPOR1	C1H1orf100
113	RSBN1L	SH3BP5L	BCL2A1	MRC2	PLPP5	TERF2	ILDR1	GBP7	MASTL
114	TLR8	ENSMMUG00000064799	MITF	MANBAL	TOX2	PRRG4	DST	PRDX6	ZNF670
115	ENSMMUG00000026139	LYPD8	TCTN2	LAPTM4A	BORCS5	ENSMMUG00000055365	SEMA4B	PI16	CD83
116	POU2F2	ENSMMUG00000031200	CFLAR	KIR3DL0	MGST1	ENSMMUG00000060524	ENSMMUG00000054860	CD79A	VOPP1
117	TLR9	ENSMMUG00000052613	ABLIM2	KCNK1	ENSMMUG00000051702	IL12RB1	SCG5	PTAFR	TRIM72
118	PADI2	OR2T27	ENSMMUG00000060481	IL20	FCRL2	GIMAP7	AHNAK2	SPN	ENSMMUG00000059254
119	ENSMMUG00000058109	ENSMMUG00000053841	PHF1	HDDC3	MZB1	ASL	BLNK	ZNFX1	SRPK3
120	CEP68	ENSMMUG00000017095	BLVRA	FOLR2	FAM3C	TBC1D9	LMAN1L	SHISA5	HTR6
121	OTOA	Y_RNA	HTT	FFAR4	GRHPR	CEP68	ENSMMUG00000056382	ENSMMUG00000015202	FBLIM1
122	CORO2A	OR2T10	POU6F1	EVA1B	AZGP1	ENSMMUG00000055031	FSD2	MZB1	RYR2
123	MMP10	ENSMMUG00000048289	RSPH6A	EPHA1	ABLIM2	NCAPD2	CERS4	ENSMMUG00000064224	GCSAML
124	ARHGEF3	ENSMMUG00000017368	VSIR	ENSMMUG00000064624	OSBPL10	SBF2	ENSMMUG00000048805	FTH1	MACF1
125	RASGEF1B	OR14I1	RABEP2	ENSMMUG00000056513	Metazoa	RNF217	GRAMD4	ITM2B	IL21
126	PRMT8	ENSMMUG00000031198	ZBTB32	ENSMMUG00000056332	GPR162	OSTC	TNFRSF6B	PADI2	NOTUM
127	TPPP	OR9G1	PDE7A	ENSMMUG00000053584	NR4A1	PPP3CC	ENSMMUG00000037689	RANBP10	AKR7A3
128	RMI2	ENSMMUG00000049901	SEPTIN11	ENSMMUG00000051810	EZH2	PLCD3	Metazoa_SRP.2593	GABARAP	ENSMMUG00000001858
129	SLAMF6	ENSMMUG00000064657	DENND2A	ENSMMUG00000044345	NRG1	EBF1	ENSMMUG00000058917	NR1H2	ADRB2
130	DAP3	OR2T1	FZD2	ENSMMUG00000044272	MAP4K1	DISC1	ENSMMUG00000057542	TINF2	PEA15
131	ENSMMUG00000020316	OR2T6	S100A9	ENSMMUG00000022610	IL1R1	CLN8	CCDC187	ENSMMUG00000010266	GAST
132	PSMF1	ENSMMUG00000039595	RAD51	EDEM3	PRRG4	NEK2	ITGAX	RAP1B	FAIM
133	ENSMMUG00000056549	OR2M4	SF3A2	DEK	ZNF296	MARCKSL1	ENSMMUG00000054783	UHMK1	ENSMMUG00000049542
134	NDFIP2	ENSMMUG00000049432	TTC21A	CSF1	MCEMP1	SRSF2	U6.105	MYH9	ENSMMUG00000046636
135	ADI1	ENSMMUG00000050812	ENSMMUG00000031084	CD40	SLAMF6	GSPT2	IFI27	MPST	EZH2
136	Metazoa_SRP.1344	ENSMMUG00000059065	PON2	CAMSAP2	CARD11	ENSMMUG00000038584	ARL4D	ENSMMUG00000058581	ENSMMUG00000053461
137	FBXO6	ENSMMUG00000064763	SLC11A1	C1H1orf174	PNOC	ENSMMUG00000054982	KCNIP3	HNRNPA2B1	PHACTR1
138	ZWINT	ENSMMUG00000053957	WNT7B	ATP2B4	CCDC50	THBD	ENSMMUG00000052291	EWSR1	ENSMMUG00000007535
139	ENSMMUG00000030655	Y_RNA.1	TCF4	ZNF606	LRP1	IGLV9.49	Metazoa_SRP.1201	CD7	ENSMMUG00000055864
140	RAB11FIP3	OR2L2	KLC2	ZNF473	ARL4D	IKBIP	CSTA	TRAC	EQTN
141	LIPN	Y_RNA.2	KCNQ1	VPREB1	KIAA0319	ANXA3	PEA15	CPNE2	WNT7B
142	NR4A1	OR2L5	ETV7	VARS1	SMAGP	ENSMMUG00000063883	U6.575	GBP3	ENSMMUG00000064534
143	SIRPG	ENSMMUG00000052261	CXCR1	USP50	GPR141	GRASP	U6.773	TBC1D10C	ITGAX
144	ZBTB32	Y_RNA.3	ENSMMUG00000058109	UPK1B	CEBPA	IL27	DIPK1C	DENND3	ENSMMUG00000060427
145	ENSMMUG00000037794	ENSMMUG00000060886	GLTP	TPPP3	MYRF	EED	Metazoa_SRP.3255	NFKBIA	ENSMMUG00000023296
146	ENSMMUG00000060741	ENSMMUG00000062168	SLC25A29	TMEM52B	BEND6	ENSMMUG00000064834	CRIP3	PSMB9	EGF
147	CCDC12	Y_RNA.4	ZDHHC8	TMEM132A	ILDR1	ENSMMUG00000053927	DLGAP1	TRIM58	CTLA4
148	ENSMMUG00000060967	ENSMMUG00000018891	CYP1A2	TMCO4	FUT7	C5AR1	ENSMMUG00000049529	PARP6	TRIM58
149	SCN9A	ENSMMUG00000056262	TOX2	TLN2	DMD	TBC1D2	CCDC50	FLNA	ENSMMUG00000052036
150	mml.mir.593	OR2W3	ASTL	TIMM8B	DENND5B	ENSMMUG00000061379	ENSMMUG00000063951	DEPP1	SYPL2
151	ENSMMUG00000061363	TRIM58	MYRF	TIMM17B	COQ10A	CLTB	BOC	HSP90AA1	ETV5
152	ELF1	OR11L1	ZNF35	TGIF1	ABHD6	CLEC4G	ENSMMUG00000055365	LCK	IL2RG
153	KCNH6	ENSMMUG00000056211	TARBP1	TCEA2	FCRL1	MCU	POU2F2	ATP5F1B	CRIP2
154	INHBB	OR9H1P	XKRX	SYNJ2	QSOX2	ADGRG1	ANKRD24	RESF1	SPDYC
155	ENSMMUG00000062651	OR1C1	CYTH3	STRA6	ENSMMUG00000064810	NRG1	CEBPD	ADD1	ENSMMUG00000055073
156	ENSMMUG00000013779	OR14K1	TOX	SSR1	CD72	COP 1	GAPT	CD14	Metazoa_SRP.506
157	ZNF335	OR14A2	CA5A	SNTB1	ENSMMUG00000023536	PLD2	MBOAT4	CYB561A3	MAP4K1
158	GRAMD4	OR6F1	GUCY2C	SLC39A9	CD80	GZMK	TGM4	PLEK	KIR3DL0
159	ACVR1	OR13G1	TXNL4A	SLC35G1	TNFRSF8	RTCB	FCRL2	ZYX	ENSMMUG00000044983
160	Metazoa_SRP.8	ENSMMUG00000058340	ENSMMUG00000055365	SLC23A3	ACKR3	OAS1	DDN	THY1	ADAMTS10
161	AUNIP	GCSAML	ENSMMUG00000050263	SLC16A11	ZNF395	MOV10	Metazoa_SRP.3240	PSME1	LAP3
162	ENSMMUG00000062347	ENSMMUG00000012954	CXCR5	SCML1	CARD9	TBC1D8	ENSMMUG00000061252	TMEM127	TKTL1
163	ZNF107	ENSMMUG00000060427	CD83	SAP25	INPP5F	LPCAT1	JPH3	ENSMMUG00000060741	Metazoa_SRP.2301
164	CD40	OR2B11	HPCAL1	RYR3	TCF4	GPSM2	CD83	UCP2	GIMAP6
165	CD1C	NLRP3	TRIM47	RNASE1	CD300C	SLCO4A1	TAS1R3	SEPTIN6	RDM1
166	USP35	ENSMMUG00000052686	BDKRB2	RAB12	FCGR1A	MITF	IGDCC3	RPL27A	ENSMMUG00000002668
167	PI16	ZNF496	PDIA5	PHACTR1	SCML1	HVCN1	PRKCG	CD8A	ZNF672
168	MBOAT4	Y_RNA.5	FSD2	PDGFB	UCHL1	DVL2	SOGA1	PLEKHB2	FOLR2
169	CARD6	ENSMMUG00000021266	CRISP3	PANK2	RPS6KA5	CLIC5	WNT16	LILRA2	TENM2
170	GAS6	ENSMMUG00000058602	NEK8	OCA2	PDCD1	THOC3	FADS3	IGKC	ENSMMUG00000053774
171	EEPD1	ENSMMUG00000059322	ENSMMUG00000019087	OAS1	TARBP1	ETHE1	HVCN1	GSN	HSP90B1
172	CLCN5	ZNF124	ZNF343	NANP	ENSMMUG00000047008	CCL23	ENSMMUG00000052180	COX4I1	ARF6
173	ENSMMUG00000062541	ENSMMUG00000058214	LILRA5	MBOAT1	OSTN	SWAP70	TOX2	SIRPG	CDH6
174	ENSMMUG00000064224	ENSMMUG00000023311	DCBLD2	MAST3	FADS3	TNFRSF6B	ACKR3	DHRS9	SMAD9
175	Metazoa_SRP.3194	ZNF670	CSF1	MARCHF3	ENSMMUG00000022772	GNPAT	CARD11	BTG1	ENSMMUG00000064402
176	SMU1	ENSMMUG00000054567	ENSMMUG00000063101	KIAA1143	GNPAT	BBS7	ENSMMUG00000063883	MBOAT7	ARMC10
177	ARMC10	ENSMMUG00000031191	SCUBE1	ITM2C	STPG1	MYH7	SLC26A8	PBXIP1	MINDY2
178	ENSMMUG00000021202	Metazoa_SRP	EPB41L3	IMP3	ARMC10	LIMD1	HIVEP3	CD38	ENSMMUG00000031200
179	ENSMMUG00000059889	AHCTF1	ENSMMUG00000060707	IDO2	ENSMMUG00000055894	UPP1	RAB3C	ENSMMUG00000047452	C1orf194
180	ENSMMUG00000056518	ENSMMUG00000049281	COL8A2	HIGD2A	POLM	SLC8A1	ENSMMUG00000003002	FCGR3	KLHL13
181	TUBG1	ENSMMUG00000053269	CD19	HAPLN3	FLVCR2	MITD1	STRBP	CREB5	ENSMMUG00000059322
182	REEP5	SCCPDH	ZIK1	GAPT	SLFN5	TNFRSF8	C5AR1	ANXA5	CAB39L
183	PNMA8A	ENSMMUG00000056452	ARL8B	FZD2	PSTPIP2	ENSMMUG00000064215	SEMA3A	HNRNPF	ENSMMUG00000059012
184	F2RL1	ENSMMUG00000060928	Metazoa_SRP.2403	EVL	IDO1	KCNIP2	SETBP1	STXBP2	CLDN5
185	C1QTNF2	CNST	ENSMMUG00000018813	ENSMMUG00000064005	PTGER2	ENSMMUG00000054037	CXCR5	IL7R	NET1
186	ARMH4	ENSMMUG00000059690	DNAH1	ENSMMUG00000063346	ENSMMUG00000053166	B4GAT1	FZD3	CORO1A	MAP6D1
187	PIK3CB	TFB2M	ITGAL	ENSMMUG00000062048	ZBP1	ADAM10	LCN2	MYL6	CXCR3
188	Metazoa_SRP.3329	ENSMMUG00000055003	LHFPL2	ENSMMUG00000060760	PHACTR1	SHTN1	ENSMMUG00000050923	STAT3	OR2W3
189	CD6	SMYD3	HEMK1	ENSMMUG00000056832	PLEKHG1	PDIA5	COL8A2	HBM	Metazoa_SRP.10
190	LPIN2	U6.1	CDC42EP3	ENSMMUG00000056043	BTAF1	ARG2	CD80	ARF1	SCML1
191	IL1R1	KIF26B	CDC42EP2	ENSMMUG00000055188	CCDC187	CEP131	U6.951	MPIG6B	TESK1
192	CLIC5	ENSMMUG00000050220	ENSMMUG00000022772	ENSMMUG00000053060	ASTL	TRA2B	VEGFB	FKBP5	mml.mir.4703
193	ENSMMUG00000049542	Metazoa_SRP.1	PTPN12	ENSMMUG00000052308	U6.773	ENSMMUG00000062097	ENSMMUG00000058294	C15H9orf78	ENSMMUG00000060097
194	BARD1	Metazoa_SRP.2	GPC1	ENSMMUG00000049680	ENSMMUG00000043282	ENSMMUG00000057544	CACNG2	ENSMMUG00000063299	ENSMMUG00000063765
195	ENSMMUG00000018632	U1	SLC1A3	ENSMMUG00000048338	ENSMMUG00000052291	EGFL8	ENSMMUG00000065298	CAP1	MZB1
196	ZNF853	EFCAB2	FCRL3	ENSMMUG00000044307	SLAMF9	MINDY2	SCAMP4	CXCR2	ACVR1
197	SLC16A6	Metazoa_SRP.3	ENSMMUG00000058171	ENSMMUG00000042267	Metazoa	ENSMMUG00000059804	ENSMMUG00000052170	Metazoa_SRP.1340	ENSMMUG00000015202
198	RNF130	U6.2	SUCNR1	ENSMMUG00000021202	TMPO	SNORA24B	QPCT	IFI16	CERS5
199	CBX8	mml.mir.7180	SLC25A30	ENSMMUG00000019087	ENSMMUG00000054794	TNFAIP8L3	PATZ1	CAVIN2	ARHGEF33
200	TPPP3	U6.3	Metazoa_SRP.3255	ENSMMUG00000018813	BLNK	AQR	PNPLA1	NRGN	SPATA45
201	HK1	ENSMMUG00000053368	TLE1	ENSMMUG00000017890	FRAT1	ENSMMUG00000049338	BORCS5	MFNG	ENSMMUG00000053084
202	IFNGR2	U6.4	ZNF296	ENSMMUG00000016634	ZFP90	PNOC	ENSMMUG00000056347	CD6	SCN9A
203	SNTB1	Metazoa_SRP.4	FBXL2	ENSMMUG00000004813	NOTUM	ULK1	E2F5	CD48	CDC7
204	ENSMMUG00000028765	ENSMMUG00000060516	RAPGEF3	ENDOD1	BIRC3	LEPROT	SNX25	RNF213	SLC16A11
205	ENSMMUG00000049338	HNRNPU	PPP1R16B	EFCAB11	ENSMMUG00000057719	REPIN1	Metazoa_SRP.1285	CEP85	CRISP3
206	ENC1	COX20	S100A1	DYNC1I1	MMP23B	PAQR5	TLE1	CNPY3	TRAV1.1
207	ENSMMUG00000001270	ENSMMUG00000048085	TNFRSF13B	DSCC1	RNF175	TOX	TTYH2	HSPA5	ENSMMUG00000051369
208	GTF2A2	ENSMMUG00000062648	HPS4	CSNK1G1	ANKRD10	BRD9	ENSMMUG00000056718	PRKAR1A	ENSMMUG00000059116
209	PROC	ENSMMUG00000054073	HS1BP3	CRIP2	SGK1	KCNH3	TMEM150B	GABARAPL2	UGCG
210	TNFSF14	DESI2	ARG2	CLEC1B	ENSMMUG00000063781	RFFL	FAM89A	PLA2G4C	PHF13
211	Metazoa_SRP.331	CATSPERE	ABCC4	CDK14	SETDB2	ENSMMUG00000023536	SNORA70.16	ARNT	SNORA40B
212	TMEM53	ENSMMUG00000062093	ENSMMUG00000060814	CD84	IFNGR2	ZNF92	PALM2AKAP2	ATP6V1B2	HDAC7
213	SETBP1	ADSS2	FCHSD2	CBX4	ENSMMUG00000051725	ENSMMUG00000061078	QSOX2	LMAN2	IGLV11.55
214	ENSMMUG00000050792	C1H1orf100	ADGRE1	C1orf194	NOX1	FCRL3	RALGPS2	CD1C	ENSMMUG00000062917
215	CD84	ENSMMUG00000058747	B4GALT4	C1RL	MEF2C	GLG1	Metazoa_SRP.1819	NFAM1	LRATD2
216	FCN1	Metazoa_SRP.5	ENSMMUG00000051883	C19H19orf57	SNX5	KLHL30	PTGER2	C3H7orf50	DNAJC6
217	MX2	Metazoa_SRP.6	PDE8A	BAAT	GRK5	HIP1R	SMC6	RPL3	WWC1
218	CD99L2	ENSMMUG00000058339	VDAC1	ANKRD16	GPC1	TLR1	Metazoa_SRP.1849	DCAF8	ENSMMUG00000056683
219	MXD3	ENSMMUG00000048772	ZNF318	ALG2	Metazoa	BCL2A1	SLC16A11	ALOX5AP	CSNK1G1
220	RNF215	Metazoa_SRP.7	BCL7A	ADAMTS10	DVL2	MOGAT2	FUT7	FAU	KAZN
221	MOGAT2	ENSMMUG00000053438	LRRC4	ZNF593	CRIP2	PTDSS1	S100A9	DEFA1B	BUB1
222	ENSMMUG00000056174	ENSMMUG00000047935	SETBP1	ZNF395	HLX	FBH1	mml.mir.125b.1	RPSA	ANO9
223	ITM2C	ZBTB18	KCTD6	ZNF33B	TNFRSF17	ENSMMUG00000028844	DNAH1	PVRIG	KANK1
224	PTPRA	ENSMMUG00000063991	PLAUR	ZDHHC20	CRIP3	TSC22D1	U1.108	H1.4	PSMF1
225	SCARB2	ENSMMUG00000058567	MAGI1	ZBTB32	ENSMMUG00000060741	RGL2	SLC18A1	ENSMMUG00000001458	RFX2
226	SPRED2	ENSMMUG00000055600	ENSMMUG00000061252	ZBTB3	IL12RB1	MAML3	ZNF395	KLF1	ARID4B
227	IDH2	ENSMMUG00000058282	MCM2	Y_RNA.426	TIMP1	ADK	NR2E1	SNRPB	WDR64
228	PRR5L	ENSMMUG00000049847	CXCL16	Y_RNA.193	PIK3R6	TRPC6	ENSMMUG00000044069	ENSMMUG00000009527	MAK
229	ITGAL	AKT3	NOTCH2	YWHAH	Metazoa	MORF4L2	SIDT2	ENSMMUG00000013429	Metazoa_SRP.661
230	ABCA13	Metazoa_SRP.8	TAF9	WDR4	ADCY8	WNT7B	KIAA0319	PYURF	ENSMMUG00000002200
231	DCBLD2	SDCCAG8	RAD51B	VWA3B	PDIA5	HAUS5	EYA2	MX1	C1H1orf112
232	ENSMMUG00000046636	Metazoa_SRP.9	ENSMMUG00000064951	VSTM1	AFF3	ENSMMUG00000030384	ENSMMUG00000062882	TM9SF2	ENSMMUG00000053298
233	YBX3	MIR4677	PADI3	USP12	STAC3	FGFR1	AFMID	JAK1	OTUD7A
234	ENSMMUG00000061292	CEP170	SLAMF1	UCP3	AZU1	TUBB	ENSMMUG00000058324	DGAT2	MDH2
235	STRA6	ENSMMUG00000059561	DEPDC1B	UCN	ENSMMUG00000060227	UTS2B	U7.138	VSIR	ZNF318
236	TRIB2	ENSMMUG00000062759	SUSD2	U6.655	IDH1	ENSMMUG00000055207	BEND5	CLU	ENSMMUG00000059690
237	NCAPH	Metazoa_SRP.10	CA11	U6.217	ARHGEF3	ARL4D	RGS16	CD3D	ENSMMUG00000040181
238	AKAP12	Metazoa_SRP.11	LRRCC1	U1.76	LAG3	GLCCI1	CARD9	GLIPR2	NELFA
239	ELF5	PLD5	FAM241A	TTC30B	ENSMMUG00000051343	GBP7	ENSMMUG00000051353	LAT2	RAB19
240	EED	ENSMMUG00000056808	VTI1B	TRIM38	SCG5	AAAS	WNT7B	RNF19B	TNFAIP3
241	YTHDF1	U6.5	SEMA7A	TNS4	JUNB	TACC1	NIPAL3	ITGAX	DUSP10
242	SPATC1	ENSMMUG00000053723	TXNL4B	TMEM191C	KCNJ15	CCNB1	ENSMMUG00000059036	PLBD1	ENSMMUG00000058167
243	CD300LG	BECN2	CCSAP	THBS1	CXCR6	SARAF	PARP1	MCL1	ENSMMUG00000056513
244	RASGEF1C	EXO1	FAM126B	TESK1	SBK1	NLRX1	SLC31A1	ST6GAL1	ENSMMUG00000055014
245	ENSMMUG00000023535	WDR64	CCNO	TCF4	HHEX	NBT03_gp013	SCML1	PGAP6	COX19
246	ENSMMUG00000060847	OPN3	RAF1	TBC1D8	PRR5L	NR4A1	ABCA13	MAPRE2	ENSMMUG00000060270
247	LDB1	KMO	ENSMMUG00000057928	SYN1	IL27RA	ENSMMUG00000061441	ENSMMUG00000053496	IRF9	SH3BP5L
248	CD163L1	FH	HTR3E	SUGP1	KDELR1	ABCB7	LINGO1	AKR1B1	CABLES2
249	SEC24D	ENSMMUG00000054974	ENSMMUG00000044001	SPATC1	TTYH2	CLEC2D	U6.823	UPP1	ZFP90
250	CD72	ENSMMUG00000057010	RHOG	SNRNP27	CCDC80	PEA15	CD72	RPN1	mml.mir.7206
251	UBASH3A	RGS7	DPEP1	SNORA70.22	CNGA2	VDAC1	ENSMMUG00000017001	TUBA4A	FGFR1
252	ENSMMUG00000018955	Metazoa_SRP.12	TBKBP1	SNORA24B	NUP62CL	SEMA4D	Metazoa_SRP.1468	DDX39A	OTUD5
253	ENSMMUG00000064669	Metazoa_SRP.13	CHD9	SMIM2	ITM2C	PCGF2	TREM2	PRELID1	KEL
254	U6.127	GREM2	SLAMF7	SLC7A10	Metazoa	SURF4	ENSMMUG00000064070	SH3BGRL	ENSMMUG00000055977
255	TRIM55	FMN2	RASAL3	SLC24A3	JCHAIN	CYTH3	COQ10A	ZER1	BOLL
256	PPP6R1	Y_RNA.6	JADE2	SLC12A5	CCDC153	GPNMB	ENSMMUG00000059676	SELPLG	CLIC5
257	PAK1	Metazoa_SRP.14	ENSMMUG00000062792	SIAH3	ANKRD33B	FDFT1	ADCY8	SLA2	ENSMMUG00000017004
258	TRAPPC5	CHRM3	ENSMMUG00000051241	SFMBT2	ENSMMUG00000059804	ENSMMUG00000053892	KHDC1	ENSMMUG00000058532	GRASP
259	CASP5	ENSMMUG00000060243	GAPDH	SERPINB1	TMEM150B	ENSMMUG00000061183	ENSMMUG00000054254	IL1R2	U7.121
260	SCFD1	Metazoa_SRP.15	SLAMF8	SCML4	NCAPH	HPS3	ADGRG5	LAP3	CLVS1
261	CCNA2	ENSMMUG00000050045	ENSMMUG00000054242	RXRG	SETBP1	YTHDC2	ENSMMUG00000056549	SERINC3	ATP2B4
262	ENSMMUG00000054032	ENSMMUG00000059198	AZGP1	RRAD	LUZP1	KIF20A	AEBP1	NFIX	PTCD3
263	ABHD8	ENSMMUG00000054726	ZFP90	RPRD2	Metazoa	WDSUB1	THBD	ID2	SUCO
264	FGFBP3	ENSMMUG00000015083	NYAP2	RPRD1B	MTCH2	HS3ST1	TRIM7	STYXL1	ENSMMUG00000059941
265	ENSMMUG00000056218	ENSMMUG00000054712	TACR2	RNASE6	ARHGEF10L	KANK4	Metazoa_SRP.1415	P2RY13	FUT11
266	ENSMMUG00000065025	ENSMMUG00000049264	CAMKK2	RHBDF1	TCTN1	KIR3DL0	PLEKHG1	ENSMMUG00000060032	SLC11A2
267	SCARNA17	ENSMMUG00000059542	KHDRBS1	RAB22A	NCF4	BLVRA	GPR141	AHSP	RBBP7
268	BLOC1S3	ENSMMUG00000061845	PSMA6	RAB10	SPECC1L	ENSMMUG00000062821	ENSMMUG00000053302	ENSMMUG00000014641	PLCB1
269	DBR1	ZP4	GNPAT	PTPN21	SCAMP4	ANKFY1	TRPM2	CELF2	MIR744
270	ENSMMUG00000006803	RYR2	UHRF2	PTGDR2	PLCD3	ENSMMUG00000049499	ENSMMUG00000058043	ENSMMUG00000060588	SSBP2
271	ENSMMUG00000063113	ENSMMUG00000053692	KLRG1	PPIF	SLC44A1	PSRC1	BEND6	GNG11	LRP11
272	ENSMMUG00000008015	Metazoa_SRP.16	TMED8	POU2F2	PPT1	TPCN1	ENSMMUG00000052126	PARVG	ENSMMUG00000042343
273	ENSMMUG00000053584	MTR	HK3	PLPP5	LCN2	LIPA	PRRG4	C20H16orf54	C11H12orf66
274	ENSMMUG00000059924	ACTN2	PCDH1	PLET1	ENSMMUG00000064951	CDKN2AIPNL	ENSMMUG00000056032	CHST2	MCM2
275	PXK	ENSMMUG00000043556	ENSMMUG00000012203	PLBD1	HACD4	RRAS2	FAIM	ENSMMUG00000001764	ENSMMUG00000050485
276	POLB	ENSMMUG00000046645	PPP1R3B	PLA2G2C	SERPINB1	CEP89	GPC1	ENSMMUG00000045208	MPP3
277	TBC1D7	HEATR1	ENSMMUG00000051725	PI4K2B	ENSMMUG00000040181	CHRND	RGS1	TSPO	ITM2C
278	NOTUM	LGALS8	UBA7	PEA15	GCA	ENSMMUG00000052375	CDC42EP3	NXF1	TRIM38
279	ENSMMUG00000050769	EDARADD	ENSMMUG00000050385	PDHX	CMTM8	PARP11	Metazoa_SRP.2984	YPEL3	ENSMMUG00000063061
280	GPSM1	ENSMMUG00000059718	Metazoa_SRP.1128	PDE1C	MARCKS	ENSMMUG00000060741	NHSL1	IFI27	ENSMMUG00000061441
281	U6.1019	ERO1B	ADAMTSL4	PARP11	TPPP3	HECW2	USP11	TNFRSF1B	PNMA8A
282	ENSMMUG00000063954	U2	DDX47	OTULIN	IGKV4.1	ATP5F1B	Metazoa_SRP.679	VNN 2.00	JCHAIN
283	MAF	ENSMMUG00000056299	GPR162	OPRL1	CSTA	PRKD2	WFS1	SHKBP1	SNAPC1
284	C11H12orf4	GPR137B	ANXA2	OPN1SW	SPAG1	IL1RN	UST	XBP1	KCNK1
285	TKFC	NID1	TP53I13	NPR 2.00	SNX25	CD5	NR4A3	ZFP36L1	AHNAK2
286	Y_RNA.158	Metazoa_SRP.17	THOC3	NOC2L	ADAMTSL4	ENSMMUG00000057110	Metazoa_SRP.2688	TSC22D4	CP
287	ZRANB3	U6.6	TRAK1	NDUFS1	CEBPD	VNN 1.00	MAP4K1	ENSMMUG00000003073	DZIP1L
288	TLE1	Metazoa_SRP.18	HVCN1	NDRG3	ANKRD24	PKP4	CFL2	SLAMF6	ENSMMUG00000054499
289	SNX10	Metazoa_SRP.19	TBC1D12	Metazoa_SRP.2574	ENSMMUG00000062541	PDZD2	SGK1	DEDD2	ZBTB32
290	LETM1	U5	TP53I3	Metazoa_SRP.2489	ENSMMUG00000044983	SPTLC1	ENSMMUG00000063346	ENSMMUG00000050007	EIF4E2
291	Y_RNA.100	LYST	ENSMMUG00000018175	Metazoa_SRP.2196	NIPAL3	SERPING1	ENSMMUG00000064951	PDIA3	OLIG2
292	AZU1	Metazoa_SRP.20	ENSMMUG00000006472	Metazoa_SRP.1849	ENSMMUG00000049529	GASK1A	ATP8B1	CDKN1A	SND1
293	GPD1	B3GALNT2	S100A2	Metazoa_SRP.1286	ACP5	SLC26A8	CD163L1	CAMKK2	YARS1
294	SRSF8	Metazoa_SRP.21	MILR1	MTERF4	ENSMMUG00000050195	DDB2	PPT1	ZNF207	ENSMMUG00000050824
295	ENSMMUG00000052410	TBCE	COP 1	MSLN	BLVRA	TMEM45A	PLAUR	IFI44	LRRC42
296	ENSMMUG00000059019	ENSMMUG00000053318	TPX2	MS4A14	SPATC1	GPSM3	RAB1A	CAT	CD300LG
297	GSTA1	GGPS1	ENSMMUG00000062328	MMP17	IGLV3.27	ENSMMUG00000051702	CCDC80	TAPBPL	C19orf81
298	UACA	ARID4B	CNKSR3	MLEC	JADE2	PRR11	SHTN1	BCL2L1	RYR3
299	ALCAM	Metazoa_SRP.22	SLC17A3	MITF	TMEM38A	RPL22L1	PNOC	ENSMMUG00000041076	PDIA5
300	ENSMMUG00000051725	RBM34	NIBAN2	MFSD14B	ENSMMUG00000056347	NTN4	SCN1A	ACSS1	PCDH1
301	ENSMMUG00000015202	TOMM20	TGFBR1	MARF1	HIVEP3	CDHR5	Metazoa_SRP.824	NAGK	ENSMMUG00000053060
302	ENSMMUG00000030042	SNORA14B	VAT1	MAOA	KCTD12	SLC39A4	CLDN24.1	CCM2	RAPH1
303	LRRC31	Metazoa_SRP.23	WDSUB1	LSM 2.00	CSF1	TGFBR3	HPGDS	PSMB1	ENSMMUG00000056089
304	HDAC4	Metazoa_SRP.24	TRIB1	KLHDC9	JAM3	CNDP1	TWIST2	CXCR6	IL18RAP
305	ENSMMUG00000031468	Y_RNA.7	SETDB2	KIFAP3	ENSMMUG00000055467	HNRNPF	ENSMMUG00000053555	PRKCB	Y_RNA.647
306	RABL6	ENSMMUG00000055781	CPNE3	KIAA0319	OAS1	IGSF6	ENSMMUG00000054185	ENSMMUG00000061756	RSAD1
307	FBXO33	Metazoa_SRP.25	ZAP70	KCTD12	KCNH3	CALHM3	SBK1	COX3	ARPC2
308	UBE3D	IRF2BP2	ZCCHC24	JUP	TBC1D8	STMN3	ENSMMUG00000018175	SNCA	BLOC1S5
309	ELAC2	U8	ENSMMUG00000030144	JCHAIN	DST	CDC45	FCRL4	RPS5	GSPT1
310	RGS16	TARBP1	C9H10orf88	INTS10	IFI16	GEN1	CD177	DBNL	DTL
311	MED29	COA6	ENSMMUG00000020092	IKBIP	U2.73	DPAGT1	HOXC4	BST2	RIPOR1
312	BGN	ENSMMUG00000052207	FCRL4	IGSF22	ENSMMUG00000060892	IPMK	PLOD1	RNF149	CSDC2
313	STIM2	SLC35F3	PLA2G4B	IGLV3.9	ENSMMUG00000059526	ENSMMUG00000041976	MTARC2	KLF6	ENSMMUG00000056262
314	PSMA4	Metazoa_SRP.26	ACKR3	ID3	ENSMMUG00000064564	ENSMMUG00000060737	LDHA	TUBB1	SMAD7
315	RAB40C	ENSMMUG00000062678	ENSMMUG00000061920	HYOU1	ANG	ENSMMUG00000057570	ENSMMUG00000060227	CCL5	GANAB
316	MROH1	ENSMMUG00000062233	GASK1B	HDC	PCDH1	HNRNPC	MEF2C	PSMF1	MYBPC3
317	VSTM1	ENSMMUG00000052225	FKBP2	HAUS5	ENSMMUG00000011278	CTNNBL1	ZFP90	OLFM1	PRPF4B
318	PLK1	KCNK1	CP	H4C8	ENSMMUG00000054891	TNPO1	HK3	SKAP2	ATAD1
319	ENSMMUG00000059116	ENSMMUG00000064750	TMEM231	GRHPR	SIDT2	CPA3	PNMA8A	TM6SF1	ENSMMUG00000056535
320	C13H2orf78	ENSMMUG00000046785	DKK 2.00	GRAP	CPN1	DDX60	DYSF	LIMK2	CAVIN1
321	RHBDL3	U4	CDKN2B	GPRASP1	RFTN1	TMTC4	CEBPA	VIM	PLD2
322	U6.1163	MAP3K21	ITGA2	GPR141	ENSMMUG00000054428	PDZD3	ENSMMUG00000050642	TPI1	HEPHL1
323	CYP1A2	PCNX2	MFSD1	GCLM	INKA1	GYG2	ENSMMUG00000051638	SMIM1	ENSMMUG00000057298
324	ARL2BP	Metazoa_SRP.27	ANKRD12	GAS2L1	ENSMMUG00000052180	POLM	PLPP5	CAPZB	Y_RNA.193
325	NDUFB3	NTPCR	COA5	GALC	APBA1	DCST1	ENSMMUG00000050638	RAP1A	SLC36A4
326	ENSMMUG00000060422	ENSMMUG00000040055	ENSMMUG00000059663	FRMD7	SLC22A7	RASA2	PGLYRP4	CD44	ZC3H12A
327	CDR2	ENSMMUG00000061796	MARCKSL1	FEZ1	HEXIM1	MEGF11	FPR2	MGAT1	BEND6
328	CD200R1L	U1.1	ABHD17B	FBXO31	MKNK2	ENSMMUG00000065120	CAVIN3	ENSMMUG00000044861	FMNL3
329	NDUFA10	ENSMMUG00000062889	IDH3G	FAM98A	PATZ1	GPR171	TRIM13	EHD1	CYP4F22
330	ENSMMUG00000035645	ENSMMUG00000053832	SERP1	ERICH1	CAB39L	ANKRD40	ENSMMUG00000049982	CTSB	CCR10
331	CD79A	U6.7	FMC1.LUC7L2	EPM2A	TBX21	FARP2	ENSMMUG00000053049	S100A8	ENSMMUG00000001270
332	ERMP1	SIPA1L2	SNX21	ENSMMUG00000065168	RALGPS2	ENSMMUG00000053950	ANKRD33B	IDH2	ENSMMUG00000056832
333	HMCES	Metazoa_SRP.28	ARMCX3	ENSMMUG00000064040	TLE1	DLGAP5	CCL1	SLC25A38	LYL1
334	SIL1	ENSMMUG00000052961	ENSMMUG00000049842	ENSMMUG00000064021	Metazoa	TRIM24	APMAP	FBXO7	AKT1S1
335	ENSMMUG00000057994	ENSMMUG00000050866	YARS1	ENSMMUG00000063549	COL8A2	RTN4	ARG2	NCR1	LOXL4
336	OPTN	ENSMMUG00000064226	FAM210B	ENSMMUG00000063543	ENSMMUG00000050923	TEX30	Metazoa_SRP.1465	MMP25	ANKRD6
337	ENSMMUG00000050485	Metazoa_SRP.29	ENSMMUG00000011278	ENSMMUG00000062786	SNX10	TAPBPL	ENSMMUG00000062547	CASP1	CEBPE
338	PDE6H	DISC1	ENSMMUG00000043771	ENSMMUG00000062775	VEGFB	RFTN1	TBX21	CALCOCO2	FGD5
339	ENSMMUG00000062026	Metazoa_SRP.30	BOC	ENSMMUG00000062066	THBD	ENSMMUG00000050824	ENSMMUG00000055581	H1.2	MBOAT4
340	ARL4D	U5.1	ENSMMUG00000060322	ENSMMUG00000060693	SLC43A3	KRT10	CA5A	RNASET2	SNORD19
341	ENOX2	U6.8	TMPO	ENSMMUG00000060123	ENSMMUG00000044861	POLA1	KIF26A	ENSMMUG00000061959	SCAMP1
342	MOK	Metazoa_SRP.31	PROX2	ENSMMUG00000060053	LDLRAD3	ENSMMUG00000057084	MAPK14	PLCG2	ESYT2
343	ENSMMUG00000006397	TSNAX	ENSMMUG00000057202	ENSMMUG00000059944	TCF3	CSK	ENSMMUG00000056770	HERC5	ENSMMUG00000018632
344	DGCR2	EGLN1	NLRP6	ENSMMUG00000059723	ENSMMUG00000060621	ZUP1	ANG	STK10	HTR3B
345	PAK2	SPRTN	TRAPPC5	ENSMMUG00000059388	TNFSF14	ENSMMUG00000054784	TMEM170B	WDR1	ZW10
346	GDNF	EXOC8	POLR3H	ENSMMUG00000059116	Metazoa	RNASE4	SDC4	MT2A	NXPE1
347	DCTD	ENSMMUG00000060999	RIOK1	ENSMMUG00000059006	FES	ECI1	ENSMMUG00000060811	CALR	REXO2
348	RAB3IL1	Metazoa_SRP.32	SLITRK4	ENSMMUG00000058532	KCNMB4	MIA2	NPHP1	RASSF2	ACER3
349	BCAP31	ENSMMUG00000050564	IL12RB1	ENSMMUG00000058253	BLOC1S5	CBX6	ENSMMUG00000054631	TNFRSF14	RBM7
350	ENSMMUG00000058883	GNPAT	ENSMMUG00000050770	ENSMMUG00000056443	E2F5	RFX2	RETN	NRBP1	TSKU
351	ENSMMUG00000054727	C1H1orf131	KLF4	ENSMMUG00000055412	HAVCR2	SP100	VOPP1	RAB5C	C11orf71
352	TARS1	TRIM67	DHX37	ENSMMUG00000054865	SLAMF8	ENSMMUG00000060789	U6.280	TPT1	CLDN25
353	ICAM1	ENSMMUG00000060727	PDE4A	ENSMMUG00000054504	SLC46A1	COPB1	CAMP	TUBB6	ENSMMUG00000043523
354	LARP4B	Metazoa_SRP.33	RARA	ENSMMUG00000053943	ENSMMUG00000055682	SLC25A40	ENSMMUG00000062092	CLIC1	ENSMMUG00000052205
355	EMSY	FAM89A	SGO1	ENSMMUG00000053392	ADAP2	IL17RE	PTP4A3	TNFAIP8L2	USP28
356	MAOA	ARV1	SMARCA4	ENSMMUG00000053084	MRTO4	KIAA1217	RASGRP1	GP9	Metazoa_SRP.2267
357	HM13	TTC13	CHP1	ENSMMUG00000050934	ENSMMUG00000046636	SLC13A3	JAM3	APOL2	LRRC32
358	ENSMMUG00000018283	ENSMMUG00000062839	AIMP2	ENSMMUG00000050770	ELL3	SERBP1	ENSMMUG00000059927	STMP1	U6.888
359	Metazoa_SRP.2676	Metazoa_SRP.34	KCNE3	ENSMMUG00000050094	Metazoa	LRRC59	PLCD3	TPP1	Metazoa_SRP.2266
360	ENSMMUG00000063602	C1H1orf198	MAPKAPK2	ENSMMUG00000044983	TGIF1	MAMU.DOA	KCNMB4	OSBPL11	NNMT
361	FUT11	CAPN9	LAG3	ENSMMUG00000044916	PLD4	PSMB6	POU3F1	ENO1	ZBTB16
362	C1orf216	AGT	HES2	ENSMMUG00000043246	SIGLEC5	TMX1	ENSMMUG00000056790	GRK2	HTR3A
363	RALGAPA2	COG2	RHOBTB1	ENSMMUG00000042118	STING1	DPP3	KCNQ1	SORT1	PRCP
364	PIPOX	PGBD5	TIMM22	ENSMMUG00000041842	U6.816	TLK2	ENSMMUG00000063229	CCR3	ENSMMUG00000050330
365	ENSMMUG00000014348	GALNT2	CD9	ENSMMUG00000041542	SURF4	FBXO10	ENSMMUG00000053590	WASF2	NXPE2
366	ENSMMUG00000013353	U7	PTPA	ENSMMUG00000040680	GRAP	BTD	GLTP	SPINT2	THAP12
367	ENSMMUG00000058877	ENSMMUG00000048329	OCA2	ENSMMUG00000035871	LRRC56	FCF1	RPS6KL1	BZW1	APOA1
368	ENSMMUG00000060586	URB2	ENC1	ENSMMUG00000030801	BEST1	KARS1	TRIM47	ENSMMUG00000016621	ENSMMUG00000060987
369	PRUNE2	TAF5L	ENSMMUG00000053166	ENSMMUG00000030317	ENSMMUG00000052625	ENSMMUG00000054090	LUZP1	SLC25A3	GVQW3
370	ADGRG5	ABCB10	GJA1	ENSMMUG00000026686	NRG3	GAN	ENSMMUG00000051583	TSC22D1	ENSMMUG00000056610
371	ENSMMUG00000057084	Metazoa_SRP.35	CHRNB1	ENSMMUG00000023296	RGS1	RABL2B	RFTN1	RPS9	APOA4
372	ZNF619	U4.1	ZSCAN31	ENSMMUG00000019688	MYO1C	PDE5A	PDE7A	GZMM	APOA5
373	INTS7	NUP133	MAP4K2	ENSMMUG00000017266	CDC42EP3	PRSS45P	ENSMMUG00000044983	CD82	ZPR1
374	FOSL1	ENSMMUG00000054977	MRPL35	ENSMMUG00000015202	APOL2	ARRB1	FFAR4	DNAJB1	ENSMMUG00000061115
375	IL23A	ACTA1	GPN1	ENSMMUG00000013386	SERP1	RTD1A	DHRS7	EPB42	BUD13
376	Y_RNA.3	Metazoa_SRP.36	KIR3DL0	ENSMMUG00000013353	TMEM165	CCNA2	SERPINB10	SDCBP	Metazoa_SRP.2268
377	ENSMMUG00000064475	ENSMMUG00000055996	ASIC3	ENSMMUG00000010266	SERPINB9	XPC	STPG1	SLC31A2	ENSMMUG00000051510
378	Y_RNA.28	CCSAP	MRPL19	ENSMMUG00000009527	BARD1	SHROOM3	PPP1R3B	TRIM5	Y_RNA.481
379	APOL2	RAB4A	IVNS1ABP	ENSMMUG00000002246	DEGS1	ENSMMUG00000055074	NUP62CL	SERPINA1	ENSMMUG00000057310
380	CHPT1	ENSMMUG00000050224	ENSMMUG00000053274	ENSMMUG00000001245	DSCAML1	TMEM106A	Metazoa_SRP.2018	IFI30	EMSY
381	ADIPOR2	ENSMMUG00000056807	ENSMMUG00000006343	DCN	HPS3	SMYD5	CITED4	CD47	ENSMMUG00000054482
382	ENSMMUG00000053548	ENSMMUG00000061914	ABCC2	CYB561A3	Metazoa	TFDP1	ENSMMUG00000056953	ANTXR2	ENSMMUG00000051355
383	YES1	ENSMMUG00000031107	SNORD38A	CUEDC1	ZNF318	ENSMMUG00000061252	ENSMMUG00000055079	OAS2	ENSMMUG00000054581
384	FDFT1	Metazoa_SRP.37	ENSMMUG00000062105	CTU2	SLC49A3	POLD2	POU6F1	EPB41	ENSMMUG00000060118
385	RCBTB1	RHOU	ENSMMUG00000044950	CSTB	KIF7	RFX3	ABCC4	UBAP1	ENSMMUG00000062043
386	CDC42EP3	X5S_rRNA	VCAN	CSTA	Metazoa	AZIN1	ENSMMUG00000052249	ENSMMUG00000054112	ENSMMUG00000035674
387	ENSMMUG00000054891	X5S_rRNA.1	DUSP14	COQ8B	FAIM	ENSMMUG00000061443	ADGB	RBX1	TMPRSS5
388	FHL1	X5S_rRNA.2	CD1A	CLPSL1	TERF2	BRD7	EFR3B	TRAF3IP3	CADM1
389	CCDC80	X5S_rRNA.3	ENSMMUG00000065160	CLIC4	FFAR4	ENSMMUG00000050562	CD1D	EGFL7	ENSMMUG00000055891
390	ENSMMUG00000061812	X5S_rRNA.4	ENSMMUG00000041153	CLEC17A	GAS6	SERGEF	CAB39L	CCR1	ENSMMUG00000062084
391	EBF1	X5S_rRNA.5	EPHX2	CHST6	HTR3E	PGBD4	MBTD1	ATP1B3	ENSMMUG00000050683
392	LYPD8	X5S_rRNA.6	LMF1	CHORDC1	ENSMMUG00000050642	CDKN1B	INKA1	YIPF3	DRD2
393	IFRD2	X5S_rRNA.7	RHOJ	CHD7	MAGI1	TEDC2	U6.1142	GLG1	ENSMMUG00000052983
394	NGLY1	X5S_rRNA.8	IL2RG	CDADC1	IL1RN	TIGD6	Metazoa_SRP.1083	CSTB	ENSMMUG00000057176
395	ANKRD55	X5S_rRNA.9	MBOAT4	CD79B	ENSMMUG00000031100	PRPSAP2	Metazoa_SRP.2676	AOAH	DIXDC1
396	CRPPA	X5S_rRNA.10	CDC25A	CD79A	Metazoa	TC2N	U2.39	GZMA	C14H11orf52
397	ROR2	X5S_rRNA.11	PRDM6	CCSER2	ENSMMUG00000053496	BIRC5	C1H1orf162	CA1	CRYAB
398	ENSMMUG00000063543	X5S_rRNA.12	NT5C	CATIP	IGLV11.55	POFUT1	SNX5	KIAA0040	U7.152
399	SNX29	X5S_rRNA.13	SAMHD1	CAB39L	ITGAL	IRX3	Metazoa_SRP.287	PTGER4	HSPB2
400	NUDT15	X5S_rRNA.14	CELSR3	C9H10orf90	ENSMMUG00000054254	ZNF541	U6.319	ENSMMUG00000031084	C14H11orf1
401	Metazoa_SRP.2840	CCDC190	RAB11FIP2	BTRC	CD163	PLAU	CCDC62	RSU1	Metazoa_SRP.2264
402	BANK1	ENSMMUG00000062933	ENSMMUG00000062171	BTLA	ENSMMUG00000056382	SLC5A4	ADGRB2	GHITM	ENSMMUG00000014003
403	KIF14	RGS4	ENSMMUG00000054749	BLK	FMNL3	MSMO1	FAM53B	MKRN1	AQP11
404	FANCF	RGS5	CRIP2	B4GALNT3	VPREB1	C16H17orf97	LRP1	HCK	PPP2R1B
405	DOHH	ENSMMUG00000058513	MMP28	ANKRD62	ENSMMUG00000049701	GHRL	NOTUM	ZFP36	SIK2
406	PLCB1	NUF2	PCNA	ANKRD40	ENSMMUG00000057542	TTC22	BMX	TBC1D9B	CLNS1A
407	Metazoa_SRP.2935	ENSMMUG00000059514	ENSMMUG00000044272	ANKRD12	H2AFY	SCML1	LDLRAD3	ANXA1	LAYN
408	ACTR3	ENSMMUG00000061702	IQUB	ANKRD10	ENSMMUG00000056206	GATM	MGST1	EFHD2	C14H11orf88
409	PGF	ENSMMUG00000063455	TMEM47	ALOX12	Metazoa	TRA2A	ZBTB4	AMFR	mml.mir.34c
410	RFC3	ENSMMUG00000056247	DTNBP1	mml.mir.571	U1.108	TMEM216	FCER1G	ENSMMUG00000059200	mml.mir.34b
411	ENSMMUG00000061569	U5.2	MACROD1	mml.mir.29b.2	ATP5PB	ENSMMUG00000015613	LCN10	C16H17orf49	RSF1
412	CA10	ENSMMUG00000031260	U6.483	mml.mir.147b	NLRX1	C14H11orf49	TCF3	SPECC1L	BTG4
413	FEM1C	PBX1	SMIM29	ZW10	ABHD17A	WDR91	ENSMMUG00000050445	CALCOCO1	ENSMMUG00000057666
414	KCTD17	mml.mir.7177	PIGV	ZSWIM3	BUB1	ENSMMUG00000032338	Metazoa_SRP.2917	MRPL37	ENSMMUG00000065306
415	CAPRIN1	U6.9	DYNLT1	ZSCAN32	ENSMMUG00000051081	ENSMMUG00000002668	MTCH2	LIMD2	Y_RNA.482
416	ENSMMUG00000052140	Metazoa_SRP.38	NOP56	ZSCAN20	ENSMMUG00000031084	PTGDR	MRTO4	UBXN6	AAMDC
417	ENSMMUG00000049529	Y_RNA.8	TCTN1	ZPR1	PRDM6	ENSMMUG00000059012	ATP6V1A	ENSMMUG00000064873	U2.92
418	LRRC8D	U6.10	EGFL7	ZNF81	TRPM2	EVC2	S100A8	GPR132	POU2AF1
419	ENSMMUG00000063950	LMX1A	ENSMMUG00000063341	ZNF706	IGLV3.9	EFNA5	U6.1190	CD9	ENSMMUG00000045402
420	DLGAP5	RXRG	NUDT1	ZNF70	FN1	ENSMMUG00000065025	ENSMMUG00000001478	ENSMMUG00000055584	C14H11orf53
421	ENSMMUG00000058579	LRRC52	PARP15	ZNF682	Metazoa	ENSMMUG00000032415	STAC3	UCKL1	ENSMMUG00000062793
422	IL12RB1	MGST3	LEXM	ZNF655	PLP2	C1QTNF4	GRK5	UBA7	ARHGAP20
423	ADAMDEC1	ENSMMUG00000015946	ENSMMUG00000031200	ZNF469	CITED2	ERI1	MS4A6E	BABAM1	ENSMMUG00000064641
424	TIA1	Y_RNA.9	SLC25A43	ZNF41	WFS1	KAZN	MARCKSL1	STMN3	PAK1
425	ENSMMUG00000023682	ENSMMUG00000062066	SOCS1	ZNF362	SCN1A	SEL1L	TARBP1	LAMP2	GDPD4
426	ADM	TMCO1	GUK1	ZNF358	LIPN	TCF7L2	FLVCR2	MAT2B	DLAT
427	PANK2	UCK2	mml.mir.938	ZNF3	ENSMMUG00000013256	SLC38A7	PHYHIP	MVP	OMP
428	DPH5	FAM78B	ENSMMUG00000064215	ZNF296	ENSMMUG00000050638	RPRD1A	CCDC33	RPL8	ENSMMUG00000050497
429	RTP4	Metazoa_SRP.39	GOT1	ZNF257	ZBTB4	ENSMMUG00000053947	BCL2A1	ATP6AP1	B3GNT6
430	Y_RNA.397	ENSMMUG00000053074	TRIM52	ZNF212	ITGA8	PRPF40A	KLHL14	OGFRL1	Metazoa_SRP.2269
431	CLDN3	ENSMMUG00000064365	KNSTRN	ZNF177	Metazoa	SSBP4	SOAT1	HK1	ENSMMUG00000025058
432	CCDC194	POGK	ENSMMUG00000063355	ZNF124	PROX2	TPX2	KCNH3	CHIT1	CAPN5
433	LRRC59	TADA1	ENSMMUG00000003763	ZMYM6	Metazoa	EQTN	GPR162	ENSMMUG00000052424	TTC12
434	NXT2	ILDR2	UBA5	ZG16	CGAS	AP1B1	SLC43A3	TGOLN2	ENSMMUG00000055675
435	GRHL3	MAEL	BBC3	ZFYVE16	ENSMMUG00000062617	CRIP2	RAB30	DUSP6	ENSMMUG00000050570
436	PRR20G	X5S_rRNA.15	HSPA5	ZFP90	STRBP	ICE1	SDC1	PF4V1	U7.153
437	ENSMMUG00000064844	ENSMMUG00000050055	TDRD10	ZFP37	CAMKK2	HARS1	INPP5F	ENSMMUG00000050862	NCAM1
438	ENSMMUG00000062553	GPA33	UPB1	ZFP2	CLIC5	ENSMMUG00000028064	PRPF40B	PGLYRP1	ENSMMUG00000065148
439	SMAP2	DUSP27	COL4A2	ZDBF2	LIG1	TRIOBP	DPYD	NINJ1	ENSMMUG00000064251
440	KCNIP4	ENSMMUG00000064434	PLD1	ZBTB7C	ENSMMUG00000051060	DGKG	MS4A6A	RHOA	ENSMMUG00000050981
441	PMPCB	POU2F1	CDH23	ZBTB18	NR4A2	PCDH17	DNMBP	PTBP3	U6.887
442	RFX2	CD247	TRIM7	ZBED9	ANXA3	ENSMMUG00000056830	TERF2	RAB24	U6.886
443	RFTN1	CREG1	ENSMMUG00000050872	Y_RNA.555	LBH	ENSMMUG00000062974	MITF	RPS26	ENSMMUG00000057156
444	Metazoa_SRP.2928	ENSMMUG00000062713	CD300LG	Y_RNA.515	TNFAIP3	ZNF227	Metazoa_SRP.3215	FOXO3	PLET1
445	PLXND1	RCSD1	ENSMMUG00000002668	Y_RNA.485	ENSMMUG00000053302	ENSMMUG00000064716	CDH20	PIH1D1	PTS
446	ENSMMUG00000040065	MPZL1	SLC44A5	Y_RNA.294	AMPD3	ENSMMUG00000043574	OSBPL1A	IGLV3.10	BCO2
447	ENSMMUG00000040680	ENSMMUG00000057453	U6.669	YBEY	ADRA1B	NPC2	VPREB1	LRRFIP1	TEX12
448	ZFP57	ADCY10	ENSMMUG00000042030	WNT7B	EPM2A	NEIL3	ADGRG3	ENSMMUG00000055031	IL18
449	ENSMMUG00000053060	Metazoa_SRP.40	FBXO25	WNT2B	HSP90B1	TRIM55	Metazoa_SRP.2171	BPGM	ENSMMUG00000062751
450	CRAMP1	MPC2	THBD	WIF1	NIPAL4	PRAG1	AGTRAP	TAX1BP3	SDHD
451	ABHD4	DCAF6	NFIX	WFDC1	PTCHD4	RTL4	ENSMMUG00000051078	ACTG1	TIMM8B
452	ENSMMUG00000051042	mml.mir.1255b	HDLBP	WDR60	SRSF2	TMEM267	DTX3	ESAM	NKAPD1
453	CHMP5	GPR161	INKA1	Vault.6	ACRBP	ENSMMUG00000058414	ENSMMUG00000064899	ZAP70	PIH1D2
454	SPECC1L	TIPRL	USP6NL	VWF	IGDCC3	TMEM120B	TRIM55	LCP1	MYO7A
455	RNF217	SFT2D2	PIGU	VNN 2.00	C1orf194	TRPC4AP	RTP5	HERPUD1	Metazoa_SRP.2265
456	ENSMMUG00000053320	U6.11	ZNF740	VIRMA	RNF217	ENSMMUG00000063497	PSTPIP1	ITGB1	SIK3
457	ENSMMUG00000056491	TBX19	WIPF1	VIPR1	ENSMMUG00000059005	ZNF550	TMEM132B	ENSMMUG00000023536	PCSK7
458	ILF3	ENSMMUG00000013779	NUDT7	VASH1	NBT03	ANGPTL4	ENSMMUG00000051870	SLC66A2	WNT11
459	ENSMMUG00000019253	mml.mir.557	ENSMMUG00000060088	VAMP8	ENSMMUG00000049281	FAR2	TSPO	ENSMMUG00000049151	NLRX1
460	ENSMMUG00000051511	Metazoa_SRP.41	ENSMMUG00000056106	VAMP3	MID2	PRKAR1B	SMAGP	PSMD13	ENSMMUG00000064575
461	ENSMMUG00000004633	XCL1	ENSMMUG00000061750	UMODL1	PALM2AKAP2	KMT2C	ENSMMUG00000062707	PSMB10	MFRP
462	KCNH3	ENSMMUG00000056707	TMEM187	UGDH	PDIA4	ENOSF1	ENSMMUG00000031100	SAT1	C1QTNF5
463	ZNF786	DPT	ACBD4	U6.780	GRB10	CYB5R4	ENSMMUG00000053712	ACP5	ENSMMUG00000036746
464	ENSMMUG00000056513	ENSMMUG00000059777	Metazoa_SRP.1037	U6.470	ACSL5	KCNQ3	SNCB	SLC43A1	ENSMMUG00000047594
465	ANKRD9	ATP1B1	GIMAP7	U6.112	ZBTB16	YY1	SLC11A1	CA6	TPBGL
466	B9D1	NME7	ENSMMUG00000056651	U4.61	AHNAK	RNF215	ENSMMUG00000061189	DAZAP2	RNF26
467	GTF3C3	BLZF1	FPR3	U3.48	Metazoa	TEDC1	DKK 2.00	ARID5A	ARRB1
468	AVL9	CCDC181	ADGRG1	U2.115	ENSMMUG00000055437	SCAMP4	ENSMMUG00000060728	ATP5PB	MCAM
469	ENSMMUG00000053689	SLC19A2	ENSMMUG00000057972	TXNDC12	TNS4	B4GALT5	TNFSF12	DGCR2	U6.890
470	MIR1282	F5	IMMT	TUBA8	Metazoa	CHAC2	VMP1	SF3B1	CBL
471	MVB12B	SELP	ARID5B	TTLL1	U7.138	FBLN2	EREG	ATP13A2	CCDC153
472	CCDC136	ENSMMUG00000054881	TRIM55	TTC9C	Metazoa	KMT5B	Y_RNA.526	ASCC2	PDZD3
473	CACNG2	SELL	RCAN1	TRPM2	ENSMMUG00000063346	FADS1	ENSMMUG00000062284	FURIN	ABCG4
474	KDELR1	SELE	ENSMMUG00000050216	TRMT12	ENSMMUG00000064560	CMTM6	ENSMMUG00000060414	GLRX5	Y_RNA.489
475	ENSMMUG00000052013	METTL18	TMEM201	TRIM44	ENSMMUG00000063883	CCDC153	ENSMMUG00000063781	ENSMMUG00000053347	HINFP
476	ENSMMUG00000054077	C1H1orf112	AVPI1	TRIM3	GLCCI1	PHF2	IL1R1	IGKV4.1	C2CD2L
477	MPND	SCYL3	HSD11B1	TRBV5.4	VMP1	ARMC10	GPR153	ACAD10	Y_RNA.364
478	ENSMMUG00000060227	Metazoa_SRP.42	ITGBL1	TP53	CLDN24.1	ENSMMUG00000059233	MYH14	GPR183	DPAGT1
479	TTLL12	KIFAP3	POMGNT2	TNNT1	IRX5	C20H16orf74	ENSMMUG00000055392	PARP14	H2AFX
480	ENSMMUG00000060293	Metazoa_SRP.43	ENSMMUG00000053191	TNIP3	ENSMMUG00000054631	DDX39A	TMEM38A	LPGAT1	HMBS
481	HS1BP3	METTL11B	UMODL1	TNFRSF10B	ENSMMUG00000060605	SETBP1	FMN1	EMILIN2	Metazoa_SRP.2273
482	CRIP3	ENSMMUG00000039365	GAPT	TMEM91	ENSMMUG00000031200	FAM185A	FCHSD2	GSTP1	Metazoa_SRP.2241
483	MAGIX	ENSMMUG00000063298	PDZD3	TMEM59	MIR3926.2	DCBLD2	NCKAP5	COX5A	VPS11
484	PIK3R6	GORAB	TMEM40	TMEM50B	GIMAP8	BAMBI	CIITA	AHNAK	HYOU1
485	ZNF358	ENSMMUG00000063414	ENSMMUG00000052777	TMEM38A	ENSMMUG00000059478	TLR9	STING1	BIN2	SLC37A4
486	ZDHHC15	PRRX1	MYDGF	TMEM248	CD163L1	MCM10	SPECC1L	DGKA	TRAPPC4
487	TSPEAR	MROH9	ENSMMUG00000061292	TMEM131	ENSMMUG00000054200	Metazoa_SRP.571	Metazoa_SRP.3311	GMFG	ENSMMUG00000016894
488	NAP1L1	FMO3	PLBD1	TMEM129	ATP8B1	IGSF11	ALDH1A1	SGSH	USP2
489	A2ML1	ENSMMUG00000056051	CDK18	TMEM121B	PADI2	ARMCX1	PRIMA1	ARHGDIA	THY1
490	Metazoa_SRP.3239	FMO2	LXN	TMEM115	PROK2	ENSMMUG00000065295	SOS 2	FNBP1	ENSMMUG00000064895
491	ENSMMUG00000049842	Y_RNA.10	SNX8	TMED8	S100A9	Y_RNA.502	HPS3	CTSH	ENSMMUG00000062174
492	EXO5	FMO1	ENSMMUG00000055894	TMA16	ENSMMUG00000014641	Metazoa_SRP.462	DEPP1	SLC7A7	mml.mir.100
493	ENSMMUG00000060892	FMO4	SEC24D	TLR9	PPP1R3B	PRSS1	ENSMMUG00000018557	ERAP2	mml.let.7a.2
494	MTERF3	Metazoa_SRP.44	UBOX5	TLR5	ENSMMUG00000006472	ENSMMUG00000057719	SLITRK4	LRRK1	ENSMMUG00000041621
495	ZDHHC1	U6.12	LEPROT	TFEB	ENSMMUG00000053590	NFKBID	HDAC9	CA2	mml.mir.125b.1
496	ENSMMUG00000043282	ENSMMUG00000052197	ENSMMUG00000022610	TEX38	TFDP1	RBBP8NL	TRIM46	OGT	ENSMMUG00000050591
497	CDC7	Metazoa_SRP.45	TRAPPC3	TCF7L1	TRIM7	ENSMMUG00000040181	MSRB1	FYB1	ENSMMUG00000014883
498	TAF5L	PRRC2C	MAGED1	TCF7	ENSMMUG00000043184	SNORA32	ENSMMUG00000055589	GGA2	Metazoa_SRP.2275
499	ZNF91	U6.13	ENSMMUG00000065058	TCEANC2	ENSMMUG00000041182	NAPB	MID2	PRKCD	SORL1
500	CLDN5	MYOCOS	GNG7	TCEA3	ENSMMUG00000055932	GTPBP1	SPATC1	LILRA5	SC5D
501	YIF1B	MYOC	PTPN7	TARDBP	ENSMMUG00000057972	U6.960	SLCO2A1	ALOX5	TBCEL
502	Metazoa_SRP.2621	VAMP4	ENSMMUG00000053916	TAMM41	LRRC59	U6.888	UBTD1	ARHGAP25	SLCO2B1
503	ARMC7	ENSMMUG00000057650	ARHGAP11A	SYPL1	SERPINB10	SEC61B	HMCES	FECH	GRIK4
504	Metazoa_SRP.2601	ENSMMUG00000035909	ENSMMUG00000054254	SYNDIG1	ADGRG5	ZFP1	CLEC4D	GCA	ENSMMUG00000058539
505	STK25	EEF1AKNMT	IFNGR2	SWAP70	PLCB1	SNORA9B	NQO2	GRAP	ARHGEF12
506	DUSP10	DNM3	DNAH7	STYX	Metazoa	GK5	ENSMMUG00000053755	NLRC5	TLCD5
507	Metazoa_SRP.1640	ENSMMUG00000051559	ENSMMUG00000042452	STYK1	FCER1G	SCRIB	LRRC9	PDCD1	Metazoa_SRP.2274
508	ENG	mml.mir.214	PHF21A	STT3A.1	C1H1orf162	RGS1	SERPINB2	BUD23	POU2F3
509	ENSMMUG00000057569	mml.mir.199a.1	ADGRE2	STK32C	ABCC4	ENSMMUG00000063872	ELL3	HLX	OAF
510	ENSMMUG00000064040	U6.14	CLDN5	ST3GAL3	PSORS1C2	PSEN2	U7.172	TSPAN33	TRIM29
511	ZRANB1	C1H1orf105	ST3GAL6	SSR4	SLC36A4	MAMU.DRB1	NRG1	CNN2	OR2AT4
512	USP11	PIGC	ENSMMUG00000060605	SSNA1	ENSMMUG00000054931	KIAA1549	IL27RA	XAF1	ENSMMUG00000048025
513	SOX8	SUCO	KHDC3L	SPNS3	S1PR5	SLF2	NOC3L	YWHAB	ENSMMUG00000062722
514	PLCD1	FASLG	FANCC	SP6	ENSMMUG00000061824	C12H2orf80	U6.251	TESC	ENSMMUG00000049777
515	ENSMMUG00000056875	TNFSF18	CD3EAP	SOGA1	UBXN2B	DCAF10	RNF217	TMEM59	U6.891
516	SPAG1	ENSMMUG00000058865	BGN	SNX6	U6.7	ENSMMUG00000010266	SLAMF6	MATK	NECTIN1
517	BAAT	ENSMMUG00000057372	SNORA24B	SNX5	U6.97	ENSMMUG00000002200	FOLR2	TREX1	ENSMMUG00000049591
518	BMT2	TNFSF4	EIF5B	SNPH	ADORA2B	KAT8	ANKRD55	EMB	ENSMMUG00000061948
519	RNF151	ENSMMUG00000063331	FBXO31.1	SNORD38B	CS	DOCK4	UPP1	PTTG1IP	Metazoa_SRP.2272
520	ZNF429	ENSMMUG00000052789	ENSMMUG00000063783	SNORD13	Metazoa	MAP2K1	CYP1A2	ENSMMUG00000004539	FOXR1
521	ENSMMUG00000003411	ENSMMUG00000054261	CDCA2	SNORA70.23	ENSMMUG00000044618	SHC1	ADAMTSL4	ZNF506	ENSMMUG00000054040
522	PGAM2	ENSMMUG00000052550	CYP3A43	SNORA51	DTX3	CLPSL1	ENSMMUG00000054072	ENSMMUG00000051343	MAP6
523	ZPBP	PRDX6	RAD9A	SNORA2C	MBOAT1	GPIHBP1	GPR183	TAPBP	CD3E
524	MEGF11	SLC9C2	U5.25	SMYD3	ENSMMUG00000012355	THUMPD2	TULP3	FAM53B	JAML
525	UNC13D	ENSMMUG00000010683	BRAF	SMIM13	COLEC10	TMEM254	HPCAL1	LEF1	Metazoa_SRP.2243
526	EDN1	TEX50	PEX14	SMC6	DUSP10	COPG2	TNS3	M6PR	ENSMMUG00000058280
527	ABLIM2	ENSMMUG00000052119	STAP1	SLC6A7	CCN4	FFAR4	ENSMMUG00000055569	CCR2	ENSMMUG00000050649
528	KCNIP3	ENSMMUG00000061472	SNORA46	SLC66A2	Metazoa	CRYM	ENSMMUG00000049701	ENSMMUG00000061824	SCN2B
529	ENSMMUG00000011278	KLHL20	ATF3	SLC51A	AEBP1	ENSMMUG00000056773	ENSMMUG00000054021	IL13RA1	SCN4B
530	SLC7A14	CENPL	U4.62	SLC41A2	TGM4	OSBPL5	TMEM165	CXXC1	DGAT2
531	FAM160A1	Metazoa_SRP.46	OPRL1	SLC25A27	ENSMMUG00000060811	RAD51AP1	ENSMMUG00000049521	SSBP4	TMPRSS4
532	CFLAR	Y_RNA.11	RAB31	SLC25A20	ABCA13	TCEANC2	PLK1	SAMD9	Metazoa_SRP.2271
533	KDELR2	DARS2	PLEC	SLC25A17	Metazoa	ENSMMUG00000059265	ENSMMUG00000050720	IGLV3.27	SMIM35
534	PLCE1	Metazoa_SRP.47	ENSMMUG00000061892	SLC20A1	BCL2L14	ADAL	C19orf85	SF3B2	IL10RA
535	SEMA3G	ENSMMUG00000060229	TNFSF14	SLAIN2	MAFB	KLHDC8A	ENSMMUG00000051060	SIRT7	TMPRSS13
536	BCL2	SNORD81	DNAH6	SLAIN1	GCNT3	CABLES1	ZNF318	SPG21	FXYD6
537	POLI	ENSMMUG00000059109	CD96	SFXN4	TOB2	SEC14L3	FANCC	SLC25A6	UVRAG
538	LAP3	ENSMMUG00000025832	QRICH1	SFT2D2	IL18RAP	DKC1	PGLYRP1	APLP2	Y_RNA.479
539	AP4E1	SNORD79	SUV39H2	SFPQ	ADRB2	IGF2BP1	U6.36	ENSMMUG00000051392	DSCAML1
540	U6.1015	ENSMMUG00000051433	ENSMMUG00000055074	SETDB2	ENSMMUG00000057537	PUDP	F3	MCM3	Metazoa_SRP.2270
541	ATP13A1	ENSMMUG00000057075	TNFAIP3	SERPINA5	ENSMMUG00000024803	ENSMMUG00000056950	GIMAP4	IGHM	CEP164
542	ENSMMUG00000013439	ENSMMUG00000057862	GPR35	SEPTIN10	ENSMMUG00000060270	SEC24D	Metazoa_SRP.1066	LITAF	ENSMMUG00000054561
543	OR8J3	SNORD24	SIPA1L1	SEMA3A	ENSMMUG00000004100	WARS1	ENSMMUG00000059661	APOD	Y_RNA.480
544	STXBP5	ENSMMUG00000052808	ENSMMUG00000056470	SEL1L	POU6F1	ENSMMUG00000028699	ENSMMUG00000049482	ENSMMUG00000062328	BACE1
545	PLOD1	ENSMMUG00000026229	U6.86	SEC61A1	ENSMMUG00000053943	TARM1	DAW1	IL2RG	RNF214
546	CCDC120	ZBTB37	UBTF	SEC14L5	PLD3	USP7	KLK1	MBTPS1	RDX
547	RAB3C	SERPINC1	ERBB2	SCNN1A	ENSMMUG00000055637	C13H2orf68	SNORD115.30	AKT1	TAGLN
548	VEGFD	RC3H1	CALY	SCN1B	ENSMMUG00000024022	ATP6V1D	CCDC153	ENSMMUG00000053392	SIDT2
549	C5H4orf51	X5S_rRNA.16	ACSL3	SCFD1	ENSMMUG00000015894	GHRHR	KLK3	ITGAL	PAFAH1B2
550	ZNF551	ENSMMUG00000064770	UBTD1	SCARNA17	ENSMMUG00000006397	CA12	PTCHD4	STAT2	MOGAT2
551	CTCF	U7.1	ATL2	SART3	ENSMMUG00000063951	TMEM163	APCDD1	SNX18	MPZL2
552	ENSMMUG00000062607	ENSMMUG00000049839	ENSMMUG00000064811	SAPCD2	PRG3	MBD2	ENSMMUG00000052828	RAF1	UPK2
553	ZFPM1	RABGAP1L	ENSMMUG00000060763	S1PR5	ENSMMUG00000050630	ENSMMUG00000063394	NACC2	ENSMMUG00000011278	CD3D
554	MAML2	ENSMMUG00000060122	ENSMMUG00000042157	RYK	C5AR1	SYT4	ENSMMUG00000054218	BAK1	CCDC84
555	ZDHHC20	ENSMMUG00000053626	Metazoa_SRP.3125	RUSC2	S100A12	ENSMMUG00000054414	U6.133	CLEC4G	Metazoa_SRP.2242
556	ANP32E	U6.15	HTR3C	RSRP1	ENSMMUG00000053555	PI4KB	IKZF3	FLT3LG	MIR326
557	KLHDC4	CACYBP	ENSMMUG00000030384	RRNAD1	Metazoa	HID1	ENSMMUG00000056932	PSMB8	BCL9L
558	TEFM	U6.16	ENSMMUG00000059278	RPS4X	CCL1	LINS1	SUSD2	ENSMMUG00000056509	CXCR5
559	ENSMMUG00000061252	MRPS14	VRK3	RPN2	DTL	DUSP6	RRM2	SURF4	Y_RNA.490
560	CORO2B	Y_RNA.12	ENSMMUG00000013088	RPL28	ADIPOQ	ATG5	ENSMMUG00000042157	RPS14	ENSMMUG00000060246
561	GCNT3	TNN	MRPS17	RNF212B	RBM4B	ACOX2	GRHPR	ATP6AP2	ENSMMUG00000052307
562	SEMA4D	KIAA0040	Metazoa_SRP.979	RNF168	MMP8	PCNA	Metazoa_SRP.1287	SNX2	DDX6
563	PDE12	Metazoa_SRP.48	GNAQ	RNF150	SNORD19B	TBXA2R	Metazoa_SRP.2307	ARHGAP4	ENSMMUG00000061553
564	GEN1	TNR	ENSMMUG00000064791	RND1	ASRGL1	ENSMMUG00000055212	C1orf194	CLDND1	RPS3
565	RNU4ATAC16P	ENSMMUG00000050766	ENSMMUG00000062204	RMI1	ENSMMUG00000062168	PLEKHA4	PLAU	E2F2	SNORD15
566	C1orf194	Metazoa_SRP.49	ENSMMUG00000063173	RMDN3	TRIM47	ENSMMUG00000055801	TCTN1	GAS7	TREH
567	SPIRE1	ENSMMUG00000054198	SERINC3	RIT2	ENSMMUG00000060322	C9orf43	SSPN	CALM3	SNORD15.1
568	ENSMMUG00000051239	COP聽1	HOXA2	RFX8	PSTPIP1	ATIC	PTK2	DUSP1	PHLDB1
569	FAM3C	SCARNA3	Metazoa_SRP.1327	REEP2	SLC36A3	IFT88	TMPRSS15	VASP	KLHL35
570	ENSMMUG00000062882	ENSMMUG00000063647	DPM1	RECK	ENSMMUG00000056724	ENSMMUG00000050953	ENSMMUG00000046418	MSRB1	U6.889
571	PRSS53	PAPPA2	NR1H3	RBM34	SLAMF7	ZDHHC8	PTPRO	SLC9A3R1	ARCN1
572	YBEY	ASTN1	CYLD	RBM12B	ADGRG3	ENSMMUG00000046641	ENSMMUG00000057950	CYBRD1	IFT46
573	IFNLR1	mml.mir.488	ZC3HAV1L	RASSF6	PARP1	GHSR	ABCD2	RAB7A	GDPD5
574	POLR2F	BRINP2	CENPC	RASGEF1B	MCM2	C10H22orf15	ENSMMUG00000057504	VPS16	TMEM25
575	PROKR1	ENSMMUG00000050971	ENSMMUG00000038443	RARG	DNAJC3	CLDN5	BZW2	SMDT1	TTC36
576	SLFN5	SEC16B	UTP23	RABEP2	DPYD	PDP1	PLD1	UBA52	ENSMMUG00000005482
577	ENSMMUG00000057719	ENSMMUG00000051221	FAM120A	RABAC1	ENSMMUG00000062026	PTER	ENSMMUG00000057758	UBE2O	ATP5MG
578	ZNF135	Metazoa_SRP.50	GALNT7	RAB9B	SYPL1	HMGN3	Metazoa_SRP.2977	TSPAN14	SERPINH1
579	CDYL	ENSMMUG00000052402	SEPTIN8	RAB6B	Metazoa	TNFAIP6	CTSD	RPLP2	UBE4A
580	KLC3	RASAL2	U6.479	RAB44	IL15	GALR1	ENSMMUG00000056082	ENSMMUG00000059850	CD3G
581	ENSMMUG00000061244	ENSMMUG00000060223	ENSMMUG00000059770	RAB40C	KHDC3L	GEMIN4	ENSMMUG00000058517	GPS1	FDX1
582	SLC24A4	ENSMMUG00000053325	NME7	RAB27B	TSPO	ZFP14	ENSMMUG00000056100	YWHAZ	ENSMMUG00000063047
583	MMP1	Metazoa_SRP.51	PRPS1	PYGM	RNASE11	NAGA	EPM2A	SEL1L	ZC3H12C
584	AKT2	CLEC20A	CNTN4	PYCARD	Metazoa	MAPKAPK2	ENSMMUG00000054931	PXN	ENSMMUG00000058196
585	DCX	TEX35	ENSMMUG00000059865	PUM1	LRP11	Metazoa_SRP.532	U6.915	MYO1F	ENSMMUG00000057340
586	RPF2	ENSMMUG00000054839	BCL2L2.PABPN1	PTP4A2	CDC42EP2	RAB11FIP5	MCTP1	CD46	Y_RNA.484
587	ENSMMUG00000051343	RALGPS2	ENSMMUG00000045847	PSTPIP1	PDLIM1	Y_RNA.113	LRRC56	ENSMMUG00000009425	CEP295
588	DEGS1	ANGPTL1	NPL	PSRC1	NHSL1	Metazoa_SRP.274	ENSMMUG00000050868	ADPRS	Metazoa_SRP.2255
589	Metazoa_SRP.639	Metazoa_SRP.52	SLC27A6	PSD4	UBE2Q2L	RALGAPA2	ENSMMUG00000054583	ENSMMUG00000063452	SMCO4
590	FAM216A	FAM20B	ENSMMUG00000050898	PSAP	ENSMMUG00000061778	ENSMMUG00000044974	MAL2	PRCP	DEUP1
591	EPB41L5	TOR3A	ENSMMUG00000062997	PRSS56	C5AR2	SLC36A4	ARNTL2	TMEM50A	ENSMMUG00000054964
592	GPR82	ABL2	ABTB1	PRSS51	CPM	SESTD1	ENSMMUG00000051790	CYP27A1	PRPF18
593	DHH	Metazoa_SRP.53	ENSMMUG00000065174	PRSS33	CCDC85A	LRRC19	Metazoa_SRP.3337	PCNA	ENSMMUG00000057627
594	ACOX2	ENSMMUG00000049630	CDH22	PRR3	ENSMMUG00000050872	CD300LB	RAB31	SNX3	ENSMMUG00000052531
595	CAVIN3	ENSMMUG00000060053	SLC44A2	PRR16	ENSMMUG00000065209	ENSMMUG00000049732	ENSMMUG00000059478	BNIP3L	ENSMMUG00000051474
596	TMEM87A	ENSMMUG00000057513	STON2	PROSER1	DIPK1C	MIOS	ENSMMUG00000054096	FUT7	Metazoa_SRP.2254
597	BRF1	SOAT1	PLCE1	PRKCH	ENSMMUG00000017001	ENSMMUG00000059062	TBC1D9	ENSMMUG00000005593	Metazoa_SRP.2253
598	ENSMMUG00000064899	ENSMMUG00000055309	ZNF445	PRAM1	SLC41A1	CEACAM4	ENSMMUG00000053156	RAB11B	FAT3
599	PKN2	AXDND1	UMAD1	PPP2R5D	TAC3	ENSMMUG00000046067	ENSMMUG00000052183	LGMN	FOLH1
600	EME2	NPHS2	ENSMMUG00000060275	PPP1R26	TULP3	ZDHHC4	MOXD1	CD79B	ENSMMUG00000061386
601	ENSMMUG00000061058	U5.3	Y_RNA.567	PPP1R21	Metazoa	PNRC2	CDC42EP2	IK	CHORDC1
602	ENSMMUG00000064114	TDRD5	OSBPL10	PPP1R14C	ENSMMUG00000064022	ENSMMUG00000050437	PCDH1	TUBA1A	NAALAD2
603	ENSMMUG00000060588	FAM163A	PFN1	PPP1R12B	DARS1	HOXA3	Metazoa_SRP.2273	PSMB3	U6.879
604	VNN 1.00	TOR1AIP2	RERGL	POU4F1	SEPTIN12	SPART	MOSPD2	SRI	ENSMMUG00000063681
605	Metazoa_SRP.1210	TOR1AIP2.1	HHEX	POP4	ENSMMUG00000055066	NOL4L	ENSMMUG00000008015	EIF4A1	ENSMMUG00000041090
606	ARHGEF33	TOR1AIP1	BLZF1	POLR3C	PRKCH	H2AFY	PFKFB3	WDR13	ENSMMUG00000053493
607	MYOM2	Metazoa_SRP.54	MEMO1	POLR2F	FAM89A	ABCA13	TMED8	MX2	ENSMMUG00000051175
608	FAM111B	Metazoa_SRP.55	BIK	POLR2D	SLC25A48	U3.10	PHLDA3	CCL23	ENSMMUG00000064584
609	TRBV28	CEP350	BNC2	POC1A	ENSMMUG00000054766	Metazoa_SRP.3175	Metazoa_SRP.1013	HERPUD2	ENSMMUG00000062126
610	BST1	QSOX1	B4GALT5	PLXNB1	SIX2	APBA1	Metazoa_SRP.1733	CYP4F8	ENSMMUG00000051536
611	LDLRAP1	LHX4	FBN2	PLIN4	ENSMMUG00000055813	SIK3	ENSMMUG00000057256	GSDMD	ENSMMUG00000043608
612	ENSMMUG00000064749	ACBD6	Metazoa_SRP.3083	PLEKHA3	TREM2	UBAC1	EDNRB	OPTN	ENSMMUG00000060659
613	VOPP1	U6.17	ENSMMUG00000062573	PLD5	U1.130	KIAA1614	ENSMMUG00000050070	PHF1	ENSMMUG00000027434
614	PGK 1.00	XPR1	Metazoa_SRP.2470	PLD2	KHDRBS1	ENSMMUG00000062164	ABCG4	ENSMMUG00000058755	ENSMMUG00000028064
615	TMEM63C	ENSMMUG00000016234	Metazoa_SRP.616	PLCD3	ENSMMUG00000054860	ENSMMUG00000063763	ENSMMUG00000054826	ATP2B4	SNORA25
616	ENSMMUG00000065032	ENSMMUG00000054762	FAM127C	PLB1	MGME1	CSF1	H2AFY	VCL	SNORA32
617	PCK2	KIAA1614	ENSMMUG00000049542	PLAA	CHPT1	ENSMMUG00000055209	THNSL2	S100A6	KDM4D
618	ZNF568	STX6	GJD4	PKIA	ENSMMUG00000061233	GPR34	MFSD1	ENSMMUG00000061641	U6.878
619	ENSMMUG00000054777	MR1	ENSMMUG00000052023	PIM2	TCEAL7	ENSMMUG00000055300	Metazoa_SRP.2993	ST6GALNAC2	TENM4
620	TIGD6	Metazoa_SRP.56	LRTM1	PI16	ENSMMUG00000062830	PNPLA6	BTAF1	ENSMMUG00000023620	CWC15
621	U6.558	ENSMMUG00000065293	ARPC2	PHYHIP	LITAF	VCAN	ADCY2	F13A1	AMOTL1
622	DTX2	IER5	MAGEC2	PHTF2	ENSMMUG00000061766	ENSMMUG00000003130	ANXA5	FCGR2B	PIWIL4
623	ENSMMUG00000051647	ENSMMUG00000058944	ENSMMUG00000053489	PHLDA3	Metazoa	ENSMMUG00000063058	CDC20	FCRL1	ENSMMUG00000059392
624	STN 1.00	ENSMMUG00000057519	C14H11orf49	PGAP3	TNFSF10	ORAI2	SAP30	WDR83OS	C11orf97
625	ENSMMUG00000064951	CACNA1E	PLD2	PDLIM1	PRSS55	KCNK6	SLCO4A1	CD300LB	ANKRD49
626	ENSMMUG00000036951	ZNF648	GNG13	PDIK1L	SSR1	SEC22A	U6.195	FAM89B	ENSMMUG00000056479
627	GRIA1	ENSMMUG00000054568	PSPN	PDIA6	ENSMMUG00000059525	VCPIP1	H3C1	STK4	MRE11
628	PLPPR2	ENSMMUG00000061785	LARP1	PDE7B	ENSMMUG00000053009	ACBD4	TOB1	HINT1	IZUMO1R
629	DCTN4	U6.18	ENSMMUG00000053927	PCDHB10	TRIM55	Metazoa_SRP.2843	ATP9A	SERPINE2	PANX1
630	MFAP3L	Metazoa_SRP.57	ENSMMUG00000057297	PCDH19	ENSMMUG00000035944	ENSMMUG00000062518	ENSMMUG00000050758	MAP2K3	ENSMMUG00000049599
631	ENSMMUG00000007970	GLUL	DERL3	PCDH1	LAP3	CAAP1	ENSMMUG00000012355	EEF1G	Y_RNA.485
632	WDR53	ENSMMUG00000064110	SLC16A7	PARP8	SLC16A3	GALM	ENSMMUG00000064320	CXCR4	VSTM5
633	SNORD88B	TEDDM1	ANAPC1	PARP3	SOGA1	ENSMMUG00000017095	TKT	CD274	ENSMMUG00000050362
634	JUND	ENSMMUG00000049444	FRMPD3	PARP15	RPN2	ENSMMUG00000063846	S100P	CEACAM5	U4.69
635	ENSMMUG00000060179	RGSL1	ANXA5	PARP1	NPAS3	LRRC41	HRH2	SEPTIN5	MED17
636	PDE5A	RNASEL	RPN2	PAQR8	CDIP1	RTKN2	ENSMMUG00000062541	ENSMMUG00000040017	SNORA40
637	HAPLN3	RGS16	ENSMMUG00000063583	PAPPA2	ENSMMUG00000057827	CSRP2	PGK 1.00	ENSMMUG00000023477	SNORA18
638	EMC10	RGS8	Metazoa_SRP.427	PADI3	Metazoa	SIRPG	GNG4	PSD4	SNORD5
639	ENSMMUG00000052770	ENSMMUG00000054857	ENSMMUG00000056728	P4HTM	SNORD28	ENSMMUG00000053482	TMEM86A	PPP1R12A	TAF1D
640	ENSMMUG00000052922	NPL	NIPAL4	OTUD7A	CCNJL	TMIGD3	ENSMMUG00000063757	THRAP3	mml.mir.708
641	ZNF501	DHX9	RPH3AL	OPN3	PTK2	ITGAE	GSG1L2	ENSMMUG00000049295	SNORA8
642	CCDC127	SHCBP1L	DCAF10	OLFM4	YARS1	CLNS1A	TMEM273	SLC43A3	SNORA1
643	MOSMO	Metazoa_SRP.58	COPZ2	OBSL1	ENSMMUG00000052509	ENSMMUG00000011580	TSPYL5	CYTH4	SNORD6
644	PCDHB4	ENSMMUG00000060445	ENSMMUG00000058019	NUP62	ENSMMUG00000058638	ZNF644	PDCD1	SLC35E1	TRIM77
645	GNB3	LAMC1	PELI2	NUDC	ENSMMUG00000064431	RMDN3	Metazoa_SRP.1973	PSMB6	NOX4
646	Metazoa_SRP.2984	LAMC2	ENSMMUG00000052667	NT5C	ENSMMUG00000052373	TRBV9	CLRN1	NCLN	ENSMMUG00000056839
647	ENSMMUG00000061766	NMNAT2	PCDH12	NR4A1	DPEP1	IPPK	HTR3A	RPL28	Metazoa_SRP.2249
648	FBN1	Metazoa_SRP.59	ENSMMUG00000040029	NQO2	RAB3C	DUSP5	ENSMMUG00000060200	PLAC8	CCDC83
649	GPR176	SMG7	ADAMTS18	NOXO1	LMAN1	TEX2	TLR1	HNRNPH2	ENSMMUG00000058091
650	PRKRIP1	Metazoa_SRP.60	MAGT1	NOG	SNORA24B	ASIC3	SSPO	GNG2	SYTL2
651	MED31	NCF2	VCPIP1	NFKB1	TBC1D12	VIPR1	ADA2	RALB	CCDC89
652	ENSMMUG00000049982	Metazoa_SRP.61	ENSMMUG00000058105	NEU3	CD84	PTK2B	EDN1	FASTK	CREBZF
653	IGLV11.55	ENSMMUG00000061128	MX2	NETO2	MAL2	ALOX15B	AFP	CSF1R	TMEM126A
654	ENSMMUG00000004813	RGL1	MOSPD2	NEPRO	USP11	ENSMMUG00000050872	GNG13	GRAMD4	TMEM126B
655	RBFOX2	APOBEC4	C16H17orf97	NEK1	SLC31A1	CCAR2	FRAT2	ENSMMUG00000063607	U6.880
656	ATP8B1	COLGALT2	ENSMMUG00000057959	NEDD1	SLC11A1	CCDC117	GMPR2	SAE1	ENSMMUG00000050119
657	ENSMMUG00000062515	TSEN15	ENSMMUG00000054367	NDC1	OR8J3	Metazoa_SRP.1258	MIR7850	RFLNB	ENSMMUG00000050245
658	PAMR1	Y_RNA.13	TULP4	NAPA	RFX2	IFFO2	Metazoa_SRP.1476	NCOA3	ENSMMUG00000051769
659	SCAI	Y_RNA.14	mml.mir.106b	NAP1L2	mml.mir.338	TRAF7	SLC17A8	VCP	ENSMMUG00000060971
660	PORCN	ENSMMUG00000058107	HNMT	NAA60	ENSMMUG00000058701	GLI4	Metazoa_SRP.3229	PLXNB2	ENSMMUG00000051202
661	ENSMMUG00000054499	Metazoa_SRP.62	CGNL1	Metazoa_SRP.727	ADGRE1	CAMK2G	ENSMMUG00000051498	CCT5	Metazoa_SRP.2248
662	IGDCC3	C1H1orf21	PNPLA1	Metazoa_SRP.3380	ESRRB	RNPC3	ADRB2	TLR6	TYR
663	ENSMMUG00000063538	ENSMMUG00000058713	RFC1	Metazoa_SRP.3339	GIMAP6	CR1L	LIPN	ARF6	ENSMMUG00000061300
664	B3GAT3	ENSMMUG00000052587	APOE	Metazoa_SRP.3238	ENSMMUG00000014348	ZRANB1	Y_RNA.354	MID1IP1	DLG2
665	CTLA4	EDEM3	Metazoa_SRP.3176	Metazoa_SRP.302	UGDH	SYMPK	ENSMMUG00000060605	CA4	FRMD4A
666	ENSMMUG00000003002	NIBAN1	ANXA4	Metazoa_SRP.2762	ENSMMUG00000063695	AP1M2	HEXIM1	RAB31	ENSMMUG00000061242
667	ENSMMUG00000060853	U7.2	KAT6A	Metazoa_SRP.2660	ENSMMUG00000049542	DSCAML1	CD163	ITPRIP	ENSMMUG00000057149
668	ENSMMUG00000053854	ENSMMUG00000063736	KIF26B	Metazoa_SRP.2628	MIR5004	ENSMMUG00000061224	ATP1B3	MEGF9	CCDC90B
669	Y_RNA.597	RNF2	C3H7orf31	Metazoa_SRP.2618	ENSMMUG00000052596	GNG4	ENSMMUG00000001245	ISCU	ANKRD42
670	P2RX4	Metazoa_SRP.63	SEPTIN9	Metazoa_SRP.2552	ENSMMUG00000054235	CLIP2	CHST6	HNRNPK	Metazoa_SRP.2247
671	ENSMMUG00000044001	TRMT1L	CMTM8	Metazoa_SRP.255	LPCAT1	REPS1	TUBB6	PPP1CC	PCF11
672	KARS1	SWT1	ALKBH3	Metazoa_SRP.2530	ENSMMUG00000054924	NUDT8	ENSMMUG00000011278	ACTB	FAM181B.1
673	PDILT	Y_RNA.15	ENSMMUG00000050528	Metazoa_SRP.239	CHRM4	ENSMMUG00000048069	mml.mir.95	CD59	SNORA70.21
674	ENSMMUG00000027033	Y_RNA.16	Metazoa_SRP.2111	Metazoa_SRP.2328	Metazoa	RPN1	Metazoa_SRP.2096	SF1	RAB30
675	SLC22A7	IVNS1ABP	TERF2	Metazoa_SRP.2295	ENSMMUG00000062328	IFIT2	ENSMMUG00000032401	CD300A	DDIAS
676	HDAC2	U7.3	SMG9	Metazoa_SRP.2227	NYX	SETDB2	TRIB1	DCUN1D1	PICALM
677	FDX1	Y_RNA.17	CYP2A26	Metazoa_SRP.1996	ENSMMUG00000064562	PRPF3	DMRTA2	ENSMMUG00000060270	Metazoa_SRP.2250
678	DZIP1L	ENSMMUG00000053797	ENSMMUG00000060200	Metazoa_SRP.1898	Metazoa	FAM200A	ENSMMUG00000064392	OSBPL8	ENSMMUG00000059760
679	ZNF41	ENSMMUG00000053353	RHEX	Metazoa_SRP.1593	OLIG2	GRIPAP1	Metazoa_SRP.560	TPST2	FAM181B
680	AKR7A3	HMCN1	EPC2	Metazoa_SRP.1120	CFLAR	FBLIM1	NR4A2	ACSL1	ENSMMUG00000051617
681	SEC13	ENSMMUG00000054157	IFI27	Metazoa_SRP.1083	Metazoa	CDCA7	ENSMMUG00000017517	GAPDH	Metazoa_SRP.2246
682	DDN	PRG4	ZC3H12A	MYRIP	SEC61B	CDC20	ENSMMUG00000063630	PTPRJ	GRM5
683	MMP8	U6.19	TSPAN9	MYPN	Metazoa	ENSMMUG00000062221	SLC6A16	CTSC	CTSC
684	RNF115	TPR	CDCA8	MYO3A	GLRX	SH2D5	ENSMMUG00000064578	NBN	ENSMMUG00000049418
685	GRASP	ODR4	CDK4	MYO1F	VNN 1.00	SFTPB	ENSMMUG00000047100	MBD3	RAB38
686	LRRC49	ENSMMUG00000058596	ENSMMUG00000057278	MYH7B	SLC17A8	ENSMMUG00000064954	ENSMMUG00000056492	ETS1	Y_RNA.483
687	IRAK2	PDC	ANGPTL6	MYD88	PRF1	Metazoa_SRP.1097	ENSMMUG00000061709	SH2D1B	ENSMMUG00000059586
688	ENO1	PTGS2	IRF1	MYBL2	ENSMMUG00000056976	RHBDL3	BCL2L15	UBE2D3	ENSMMUG00000063369
689	DTL	PLA2G4A	FREM3	MTREX	ENSMMUG00000047452	METTL25	IRX5	Metazoa_SRP.1344	ENSMMUG00000049447
690	ENSMMUG00000058089	ENSMMUG00000055981	PTP4A3	MRPS25	CORO2A	VEGFA	CTBP2	EVI2B	U6.883
691	RASAL3	ENSMMUG00000059986	MOB3B	MRPS18B	Metazoa	TGFBR3L	FGF14	ABHD17A	U6.882
692	ENSMMUG00000062694	U6.20	FRAT1	MROH2A	Metazoa	HACD4	LRRC25	SLC35F6	ENSMMUG00000062365
693	Metazoa_SRP.2879	ENSMMUG00000058292	CGN	MMP19	ARNT	ITGBL1	HSF5	RAB3D	TMEM135
694	MANEA	BRINP3	CCDC134	MIR331	RASAL3	LRP2BP	CREB5	TMBIM6	ENSMMUG00000060851
695	ENSMMUG00000063061	ENSMMUG00000059498	CROCC	MIPOL1	ATF6	ENSMMUG00000054932	ENSMMUG00000042416	USP15	FZD4
696	CRISP3	ENSMMUG00000046333	ENSMMUG00000056424	MGST2	CD1D	ENSMMUG00000057690	FFAR1	IL2RA	PRSS23
697	TRAF3IP2	ENSMMUG00000055616	BEST1	MGP	ENSMMUG00000064369	ISYNA1	ENSMMUG00000059475	CEP170	Metazoa_SRP.2252
698	HIBCH	ENSMMUG00000063553	FAM111B	MGAT4A	PAX1	HHAT	ENSMMUG00000006385	HEMGN	ME3
699	PSMD7	ENSMMUG00000058814	ENSMMUG00000055333	MFSD12	U6.36	ZBTB33	PHF20	STK17A	CCDC81
700	PYGB	RGS18	ENSMMUG00000040912	MFGE8	U6.881	NOD2	KDELR1	KIAA0513	Metazoa_SRP.2251
701	RXRG	RGS21	INTS7	METTL9	STEAP4	SH2D2A	BIRC3	GNAI3	HIKESHI
702	ENSMMUG00000047000	RGS1	ENSMMUG00000051417	METTL4	Metazoa	NEURL1	ENSMMUG00000031200	TMC8	ENSMMUG00000055787
703	UBQLN1	RGS13	FIBP	METTL16	Metazoa	CTCF	ENSMMUG00000055357	PSEN1	EED
704	MLXIPL	ENSMMUG00000062021	PGLYRP1	MELK	PCDHB1	OR11L1	IDH1	GFI1B	ENSMMUG00000064505
705	CA5A	RGS2	FAM104A	MEGF11	SESTD1	LIPM	ENSMMUG00000060343	FGR	U6.881
706	ENSMMUG00000064431	ENSMMUG00000052479	U6.1096	MCOLN3	ENSMMUG00000049872	BEST1	TMPO	TRBV29.1	ENSMMUG00000053500
707	DERL3	ENSMMUG00000060705	CKAP4	MCM2	FNDC5	LIMS1	NPTXR	CEBPD	U2.91
708	ENSMMUG00000053565	UCHL5	Metazoa_SRP.2230	MB21D2	ENSMMUG00000051737	RYBP	CDC20B	ENSMMUG00000020092	KDM4E
709	ENSMMUG00000033205	SCARNA18B	ENSMMUG00000049896	MAZ	ENSMMUG00000056505	ENSMMUG00000057430	ENSMMUG00000054865	RABAC1	KDM4F
710	PDP1	RO60	OPCML	MASTL	SAYSD1	ANTKMT	LMNB1	UBXN1	U6.877
711	DPYSL3	ENSMMUG00000065201	NLRP1	MAST4	TACR2	ZFX	CCDC136	MRPS18B	GRIA4
712	PUS7	GLRX2	CYB561A3	MAPK3	KDM4B	ENSMMUG00000044329	SH3GLB1	IKBKB	Metazoa_SRP.2244
713	KMO	CDC73	ENSMMUG00000063549	MAP3K7	Metazoa	ENSMMUG00000053212	VIM	KIAA0100	ENSMMUG00000054668
714	ENSMMUG00000014641	B3GALT2	RGS10	MAGI3	LDHA	POMGNT2	TGIF1	CYRIA	Metazoa_SRP.2261
715	Metazoa_SRP.1951	Metazoa_SRP.64	C14H11orf1	MAFB	SIRPG	BUD23	ENSMMUG00000027060	ENSMMUG00000015208	ENSMMUG00000049289
716	U6.871	ENSMMUG00000052652	CCDC142	MACROD1	SNORA46	Metazoa_SRP.2808	MYO1C	TLR2	ENSMMUG00000051652
717	NAA60	U3	Metazoa_SRP.3032	LYRM1	DHRS4	SPAG1	C5AR2	DPEP2	NDUFC2
718	MAP3K10	U6.21	UCP3	LRRC8E	TNFRSF13B	ENSMMUG00000052901	ENSMMUG00000057702	KMT2E	CARD18
719	USP21	ENSMMUG00000061454	ENSMMUG00000055291	LRRC27	ENSMMUG00000059678	AKAP8	HEYL	ARRDC1	THRSP
720	SOX5	ENSMMUG00000056654	ENSMMUG00000004441	LRP8	ENSMMUG00000017517	ENSMMUG00000065355	DKK 1.00	SERPINB1	ALG8
721	CYP4F8	ENSMMUG00000062942	ENSMMUG00000052567	LRP2BP	ENSMMUG00000062092	ENSMMUG00000055851	UTS2B	GTF2B	CARD17
722	ENSMMUG00000056162	ENSMMUG00000059151	ENSMMUG00000058532	LRIG1	TARS3	ENSMMUG00000061836	Metazoa_SRP.1995	ATF6	ENSMMUG00000051672
723	MS4A6E	KCNT2	PTPN1	LRFN4	ENSMMUG00000023379	RLF	Y_RNA.660	BLK	CASP1
724	GNPAT	CFH	CCR7	LHPP	ENSMMUG00000053556	CFAP20	U6.656	PYGB	CASP5
725	TBC1D12	CFHR5	AZIN1	LEPR	GIMAP4	CDHR3	ENSMMUG00000049724	GAS2L1	SRSF8
726	ENSMMUG00000061382	F13B	mml.mir.425	LDB2	ENSMMUG00000042632	MIR1282	Y_RNA.548	ZFP36L2	CASP4
727	METTL9	ASPM	ENSMMUG00000063858	LAP3	DMRTA2	ENSMMUG00000050405	UQCRC1	ENSMMUG00000032231	CASP12
728	KEAP1	ZBTB41	PROC	L2HGDH	KLRG1	Y_RNA.351	Metazoa_SRP.177	TNFSF12	ENSMMUG00000057934
729	USP43	ENSMMUG00000055405	BTG1	L1TD1	UST	IP6K1	ENSMMUG00000056086	CCR9	DDI1
730	SMAD9	U6.22	SLC36A4	KNCN	Metazoa	GDPD3	CPVL	ENSMMUG00000049692	ENSMMUG00000050689
731	PPM1L	CRB1	ENSMMUG00000059018	KLHL14	ENSMMUG00000025913	AOX2	MCEMP1	ATP5F1E	PDGFD
732	SP6	DENND1B	Y_RNA.248	KLF10	ENSMMUG00000062347	USH1C	CEP55	HDAC1	ENSMMUG00000061599
733	ENSMMUG00000009527	Y_RNA.18	IGF2BP3	KLC2	Metazoa	SLC46A2	CPM	PPM1M	DYNC2H1
734	ENSMMUG00000065267	C1orf53	VPS50	KIF14	ENSMMUG00000051809	DNAJC21	ANK2	IFI27L2	DCUN1D5
735	JAM3	LHX9	METTL14	KIAA0319L	Metazoa	MATK	ENSMMUG00000037684	PINK1	Metazoa_SRP.1730
736	KCNK6	ENSMMUG00000057910	ENSMMUG00000052428	KCTD3	TEKT2	MS4A8	TMEM167A	GRN	KCTD21
737	CD3EAP	NEK7	ESD	KCNIP3	ENSMMUG00000044272	NPNT	MMP9	CAPN1	MMP13
738	TRBV15	ATP6V1G3	SLC24A4	KCNIP2	MARCKSL1	ENSMMUG00000055340	ACP5	ARHGEF3	ENSMMUG00000051642
739	ENSMMUG00000033140	PTPRC	CDA	KCNH6	Metazoa	Metazoa_SRP.2305	LIM2	CXHXorf21	U4.70
740	CARD10	mml.mir.181b.1	COL4A6	KBTBD8	ENSMMUG00000054583	PLA2G4B	LTBR	ENSMMUG00000023388	MSANTD4
741	ITFG1	mml.mir.181a.1	CHCHD3	KAT8	CAMP	PRADC1	NBT03_gp013	ENSMMUG00000030326	KBTBD3
742	RTTN	ENSMMUG00000055114	Y_RNA.425	JPH3	ENSMMUG00000057922	PPARG	SIPA1L3	ACAP1	AASDHPPT
743	ENSMMUG00000058533	ENSMMUG00000057477	Y_RNA.114	ITGA3	Metazoa	STMN2	PRKX	PNPLA2	C14H11orf87
744	PRKCQ	ENSMMUG00000057677	EWSR1	ITGA10	IGSF6	BRD4	Metazoa_SRP.1411	NSD3	ENSMMUG00000056815
745	C2CD2	Metazoa_SRP.65	PHGDH	ISG20L2	ENSMMUG00000056950	U6.1070	ENSMMUG00000049873	PLXNC1	INTS4
746	LRRC42	Metazoa_SRP.66	PRKCH	ISCU	ENSMMUG00000049837	TOMM70	JADE3	ASF1B	X5S_rRNA.92
747	CXXC1	U6.23	BRD9	IQUB	DKK 1.00	ENSMMUG00000056031	ENSMMUG00000065301	TTC31	U6.885
748	PARP1	ENSMMUG00000036028	U2.70	INTS6L	RAB1A	MAP4K2	VASH1	ENSMMUG00000000249	DDX10
749	EBPL	U6.24	VSTM1	INPPL1	HEMK1	ENSMMUG00000006801	P2RY2	ENSMMUG00000054891	ENSMMUG00000063392
750	ENSMMUG00000050065	U6.25	PGGHG	INO80E	CIITA	ENSMMUG00000022140	ENSMMUG00000050947	TCF7	ENSMMUG00000049880
751	TIGD5	NR5A2	ARHGAP39	INKA1	UBTD1	CXorf58	FNDC5	SP100	ENSMMUG00000052460
752	IDI1	U6.26	PDE12	INCA1	ENSMMUG00000052893	ZNF558	UNC5A	PDHB	Metazoa_SRP.2263
753	DMD	ENSMMUG00000063532	CEBPE	IMPA1	CCL17	TTLL12	LRMDA	CYBB	EXPH5
754	IL1RN	ENSMMUG00000053424	CCL16	IL6	EREG	CXXC5	ENSMMUG00000053556	CCL4L1	Y_RNA.488
755	ZNF416	Metazoa_SRP.67	CDCA4	IL4I1	PDZD3	INVS	PSKH2	SBNO1	ATM
756	ALG3	ZNF281	CCDC127	IL36A	MAP3K10	SLBP	FCHO1	INTS8	NPAT
757	ENSMMUG00000007535	ENSMMUG00000050830	ENSMMUG00000057859	IL1R1	CD300LF	ENSMMUG00000048694	SPTSSA	SLC43A2	Y_RNA.487
758	ACBD6	KIF14	KNCN	IL15	Metazoa	CRHR1	TIMP1	SWAP70	CUL5
759	PDIA6	ENSMMUG00000051563	MEIS1	IL10RA	NOL3	TRAF2	ENSMMUG00000053368	RC3H2	RAB39A
760	CGAS	DDX59	ENSMMUG00000053988	IGSF9	F2R	TRIM27	TNFRSF13C	CEP85L	SLC35F2
761	Metazoa_SRP.3217	CAMSAP2	MFSD2A	IGLV3.10	ENSMMUG00000018175	RINL	RMI2	ENSMMUG00000058919	ENSMMUG00000062502
762	CCL23	Metazoa_SRP.68	ENSMMUG00000058517	IGHV7.4.1	AIM2	DTNA	ENSMMUG00000019677	CCDC32	ELMOD1
763	OTUD5	GPR25	ARHGAP17	IGHV1.45	PLPPR1	ENSMMUG00000013388	HHEX	SEMA4D	Metazoa_SRP.2262
764	ENSMMUG00000059129	INAVA	VPS39	IFT52	LMAN1L	SLC22A7	PLEKHG5	PPP2R1A	ALKBH8
765	APBA1	ENSMMUG00000052462	LRRC75B	IFIT5	Metazoa	IL5RA	INPPL1	MYC	CWF19L2
766	CYB561A3	U6.27	ENSMMUG00000020316	IER5L	U6.811	UGP2	P2RY10	LPCAT1	GUCY1A2
767	SCCPDH	KIF21B	ENSMMUG00000028765	IDI1	WFIKKN2	POMT2	CRISPLD2	CSNK1D	ENSMMUG00000057954
768	GPR25	Metazoa_SRP.69	BAZ1B	HSPBP1	Metazoa	NAV2	TYMS	WIPF1	KCTD14
769	ENSMMUG00000063883	CACNA1S	HPGDS	HSP90B1	HID1	VIM	WWC2	ENSMMUG00000060892	ENSMMUG00000062630
770	HIP1	ASCL5	ZC2HC1A	HSD3B7	ABCG4	SNAP29	DEFB119	VOPP1	MMP12
771	OTOG	TMEM9	ENSMMUG00000059080	HNRNPH3	Metazoa	UBE2E2	MOGAT2	TRAF4	MMP3
772	SERPINB2	Metazoa_SRP.70	AKAP8	HNRNPA2B1	ENSMMUG00000057256	SRSF1	Metazoa_SRP.2807	CASP3	MMP1
773	Y_RNA.345	ENSMMUG00000013504	HIVEP3	HNRNPA0	ENSMMUG00000011397	ENSMMUG00000064140	ENSMMUG00000058921	TEX261	ENSMMUG00000060458
774	ECI1	PKP1	PPID	HIST1H2BJ	AGTRAP	HIPK4	GCA	ENSMMUG00000049417	ENSMMUG00000065040
775	MBOAT1	TNNT2	PAPLN	HIP1R	U3.107	Y_RNA.32	ENSMMUG00000045446	MOB3A	ENSMMUG00000052417
776	TRBV9	LAD1	ENSMMUG00000054099	HINT2	BOC	ENSMMUG00000064669	ADAP2	GLTP	GAB2
777	MCMDC2	TNNI1	NFKBIL1	HERC3	ENSMMUG00000055079	RTP1	DES	SPI1	ENSMMUG00000034105
778	CSNK1G3	ENSMMUG00000047008	DSC3	HEMK1	CCR1	SAR1B	PLBD1	VAC14	ENSMMUG00000038443
779	ENSMMUG00000061289	CSRP1	CNOT8	HEBP2	mml.let.7f.2	U2SURP	ATP6V1G3	RABL6	Metazoa_SRP.2257
780	CEMIP2	NAV1	OAS1	HDX	S100A6	METTL23	ENSMMUG00000050872	ACO2	Metazoa_SRP.2256
781	ENSMMUG00000057845	U6.28	JUND	HDAC10	BSPH1	SNORD54	SESTD1	CCT4	ENSMMUG00000058706
782	EGLN3	IPO9	DENND1B	HCRT	PRAM1	RBFA	GRASP	CD81	JRKL
783	ENSMMUG00000054531	SHISA4	FGF12	HACE1	Metazoa	PTPN23	PRELID1	MMP9	ENSMMUG00000056501
784	ENSMMUG00000059572	LMOD1	PHLDA3	GTPBP3	Y	UQCRH	GEN1	MPP1	CCDC82
785	ENSMMUG00000049630	TIMM17A	ENSMMUG00000055373	GSG1	ENSMMUG00000049602	SOX5	Metazoa_SRP.265	HDAC3	mml.mir.1260b
786	ENSMMUG00000052668	SNORA70	PRPF40B	GRK5	ACTG1	NOL12	ENSMMUG00000055179	GANAB	ENSMMUG00000052484
787	ZNF92	RNPEP	Metazoa_SRP.766	GRIK1	TMEM53	FAM189B	TGFBI	DOCK2	MAML2
788	HEXIM1	Metazoa_SRP.71	CLYBL	GREM1	SPATC1L	Metazoa_SRP.1023	KLK12	TRIM25	ENSMMUG00000061157
789	VASH1	Metazoa_SRP.72	RAB1A	GPSM1	TMEM47	MPHOSPH8	PDLIM3	ADA	Metazoa_SRP.2245
790	ENSMMUG00000031084	Metazoa_SRP.73	ACTR8	GPR84	ENSMMUG00000056770	ENSMMUG00000058706	PPP3CC	AGPAT3	MTMR2
791	ENSMMUG00000059865	Metazoa_SRP.74	ATM	GPR39	SEMA3A	ENSMMUG00000049015	ADARB1	SRGN	CEP57
792	LINGO1	ENSMMUG00000057708	HEBP2	GPR183	U6.319	DNAJB5	PMCH	ENSMMUG00000020643	FAM76B
793	TSPAN3	GPR37L1	ENSMMUG00000043793	GPR137	DMXL2	NHSL1	HAL	TNPO3	Y_RNA.486
794	RABEP2	Metazoa_SRP.75	VPS29	GNPNAT1	CCDC141	SNORD125	SIGLEC5	PRR13	ENSMMUG00000061815
795	MCPH1	ARL8A	CLSTN3	GNG11	ENSMMUG00000049447	CCNJ	TSPOAP1	COX8A	ENSMMUG00000062196
796	CYTIP	PTPN7	CARMIL2	GNAL	KHDRBS3	FGF9	ENSMMUG00000062168	ZBED1	SESN3
797	ENSMMUG00000054794	ENSMMUG00000058821	CHAMP1	GLS	TNR	ZFHX2	SLCO4C1	ENSMMUG00000054823	ENSMMUG00000052900
798	Metazoa_SRP.803	LGR6	UROS	GK5	QPCT	ARL 15.00	ENSMMUG00000054035	CBR1	ENSMMUG00000056264
799	ENSMMUG00000018764	ENSMMUG00000056034	SAAL1	GIMAP4	C1QTNF6	ENSMMUG00000017890	RAB3D	ENSMMUG00000059355	ENDOD1
800	RRAGB	ENSMMUG00000059291	OST4	GFPT1	Metazoa	ENSMMUG00000055339	SLC15A2	CST7	NARS2
801	MYRF	UBE2T	Metazoa_SRP.2039	GEMIN5	RTN1	ACSF2	FCN1	AP5B1	ENSMMUG00000052159
802	PIMREG	PPP1R12B	ENSMMUG00000062946	GDAP2	GRASP	ENSMMUG00000060338	ENSMMUG00000055432	ATF4	ENSMMUG00000061185
803	KCTD2	U6.29	STARD5	GCLC	ENSMMUG00000052929	SNRNP48	U2.67	PRR5	MMP10
804	ENSMMUG00000056089	SNORA70.1	CAPN9	GCH1	mml.mir.125b.1	P2RY6	ABHD17A	USP28	CNTN5
805	FCRL3	ENSMMUG00000064461	TPD52L1	GBP6	Metazoa	ENSMMUG00000059850	TMEM52B	NDRG1	MMP8
806	LDB2	ENSMMUG00000059021	DHRS13	GASK1B	ENSMMUG00000033297	LGI2	GPR173	ENSMMUG00000062255	ENSMMUG00000053278
807	INPPL1	SYT2	CAMTA1	GALNT6	ENSMMUG00000055581	TUSC2	HES5	SLC46A2	MMP27
808	SAC3D1	KDM5B	INTS12	FSD1L	mml.mir.194.1	LMNA	ENSMMUG00000049271	TGFB1	MMP20
809	KCNJ6	Metazoa_SRP.76	DGKG	FRMD3	ENSMMUG00000062164	IGKC	Metazoa_SRP.1768	ARRDC3	MMP7
810	BTLA	ENSMMUG00000054699	PRKAR1A	FHIT	ENSMMUG00000058398	DNAH7	SEPTIN12	PIP4K2A	TMEM123
811	ENSMMUG00000065272	ENSMMUG00000058670	MARS1	FHAD1	ENSMMUG00000002454	ENSMMUG00000060511	Metazoa_SRP.970	ENSMMUG00000038373	BIRC2
812	ENSMMUG00000059733	RABIF	MIR32	FGD2	ENSMMUG00000000079	ABHD17A	ZNF853	CHID1	BIRC3
813	TRAV2	KLHL12	ENSMMUG00000063628	FGD1	S100A4	mml.mir.106b	PHOX2A	HBP1	ENSMMUG00000050942
814	SLC26A8	Metazoa_SRP.77	RNaseP_nuc.1	FCRLA	ENSMMUG00000060887	RELN	BIK	DBN1	U6.884
815	PRIMA1	Y_RNA.19	ANXA10	FBXL16	Metazoa	BUB1B	PLA2G4A	SMARCE1	ENSMMUG00000051695
816	APBB1	ADIPOR1	PKDCC	FAM81A	ENSMMUG00000062127	ENSMMUG00000050959	ENSMMUG00000052043	PLA2G15	YAP1
817	CCR7	CYB5R1	IGDCC3	FAM76A	ENSMMUG00000051511	EFNA2	TBC1D8	HSD17B4	ENSMMUG00000052815
818	MSLN	ENSMMUG00000052919	AMFR	FAM53A	TESPA1	ALG1	ENSMMUG00000044413	SNAP47	Metazoa_SRP.2260
819	PLEKHF1	MGAT4F	ENSMMUG00000054295	FAM50B	Metazoa	RSPH6A	PLP2	CD72	CFAP300
820	ENSMMUG00000059526	ENSMMUG00000059802	ENSMMUG00000059823	FAM160B2	HOXC4	CCRL2	CD300C	HMGB1	CEP126
821	ENSMMUG00000061824	TMEM183A	MAST3	FAM122C	Metazoa	ADAM15	LGALS3	SRRM2	ANGPTL5
822	USP25	PPFIA4	ENSMMUG00000059977	FAM120B	Metazoa	OPN3	ATRNL1	ENSMMUG00000016909	TRPC6
823	SLAMF9	MYOG	FAM102A	EXOC2	Metazoa	MIR3926.2	U6.596	HNRNPC	PGR
824	ZNF267	ADORA1	SFT2D1	ETV7	MAST1	ENSMMUG00000064587	ENSMMUG00000049434	ENSMMUG00000056950	ENSMMUG00000059891
825	PCSK9	MYBPH	C12orf43	EREG	OVOL2	RTD1B	LGSN	SMCHD1	ENSMMUG00000063636
826	Metazoa_SRP.2460	CHI3L1	THEMIS2	ERCC3	ENSMMUG00000054256	GNA14	KDM4B	SNX17	USP35
827	ENSMMUG00000060506	CHIT1	LILRB4	ENSMMUG00000065221	HPGDS	SIAE	ARMC2	RBBP7	ARHGAP42
828	CAV2	ENSMMUG00000055220	SNORA72.3	ENSMMUG00000065217	ENSMMUG00000050289	SLF1	MFHAS1	DGKZ	Metazoa_SRP.2259
829	BUB1	ENSMMUG00000055024	NFAT5	ENSMMUG00000065148	ENSMMUG00000064201	CST7	Metazoa_SRP.1507	STT3A	Metazoa_SRP.2258
830	Metazoa_SRP.741	BTG2	GTPBP2	ENSMMUG00000065114	ENSMMUG00000040070	ANKRD34A	ASB16	ENSMMUG00000054052	ENSMMUG00000064295
831	AICDA	U6.30	ZNF33B	ENSMMUG00000064928	ENSMMUG00000023821	mml.mir.590	Metazoa_SRP.1005	AKIRIN1	ENSMMUG00000057177
832	MRPS31	FMOD	UGT1A1	ENSMMUG00000064875	Metazoa	CD9	ZSCAN25	ENSMMUG00000017466	ENSMMUG00000037430
833	ENSMMUG00000051415	ENSMMUG00000050913	BCL10	ENSMMUG00000064764	TEX13C	Metazoa_SRP.1386	LHFPL2	CALU	U3.68
834	FER1L5	ENSMMUG00000052790	SYNCRIP	ENSMMUG00000064716	PDIA6	ALKAL2	U2.133	SDHB	UBASH3B
835	Metazoa_SRP.1849	PRELP	ARHGAP44	ENSMMUG00000064591	CCDC151	DBNDD2	FBXO39	MFF	ENSMMUG00000061789
836	CARMIL3	Metazoa_SRP.78	ALKBH1	ENSMMUG00000064360	TRIB1	ENSMMUG00000050130	MARVELD1	MCM5	Metazoa_SRP.2298
837	ENSMMUG00000057758	OPTC	ENSMMUG00000059153	ENSMMUG00000064313	UPP1	U1.52	ENSMMUG00000055259	PEBP1	PLPP7
838	ENSMMUG00000058431	ENSMMUG00000055124	ENSMMUG00000055982	ENSMMUG00000064140	ENSMMUG00000058772	NAB2	SSH3	CEBPB	FAM78A
839	RECQL4	ENSMMUG00000060784	WNT9A	ENSMMUG00000063695	ENSMMUG00000060244	VPS37D	ENSMMUG00000064342	CYSTM1	U6.897
840	ERGIC1	Metazoa_SRP.79	ENSMMUG00000060593	ENSMMUG00000063573	CDCA7L	CCNY	MPZL2	TNFSF8	AIF1L
841	GRIN3B	ATP2B4	ENSMMUG00000050484	ENSMMUG00000063235	TGFBR3	Y_RNA.257	GNPAT	PPP1R11	LAMC3
842	TIGAR	Metazoa_SRP.80	DPEP3	ENSMMUG00000063190	Metazoa	MXD3	MAP3K14	IL2RB	ENSMMUG00000036223
843	VPS53	ENSMMUG00000033542	API5	ENSMMUG00000063101	S100A8	DEFB135	ENSMMUG00000053443	CD37	SETX
844	H2AFY	LAX1	RAB32	ENSMMUG00000062974	ENSMMUG00000064165	NCAN	ENSMMUG00000030384	PITPNM1	FIBCD1
845	TANC1	ZC3H11A	NOL10	ENSMMUG00000062573	RIPOR1	MFSD4A	SLC1A3	ADAM19	QRFP
846	TIMM8B	SNRPE	ARHGAP32	ENSMMUG00000062484	YRDC	KDELR2	NPC2	RPS17	ABL1
847	ENSMMUG00000054505	ENSMMUG00000055783	TRIP13	ENSMMUG00000062336	ENSMMUG00000052247	PRELID3B	VCAN	H4C8	Metazoa_SRP.2299
848	TENM2	SOX13	ZCCHC12	ENSMMUG00000062154	ENSMMUG00000054361	SHC3	X5S_rRNA.73	ENSMMUG00000001645	Metazoa_SRP.2300
849	Metazoa_SRP.3192	ETNK2	PDK1	ENSMMUG00000061812	ZNF573	U4.18	DHRS4	MYD88	EXOSC2
850	ZNF18	REN	ENSMMUG00000056546	ENSMMUG00000061648	ENSMMUG00000061443	IFNL1	Metazoa_SRP.803	RNF24	ENSMMUG00000063727
851	RSAD2	KISS1	ENSMMUG00000059804	ENSMMUG00000061647	ENSMMUG00000061534	SPATA5L1	ENSMMUG00000049698	ENSMMUG00000062086	Metazoa_SRP.2297
852	ENSMMUG00000019944	GOLT1A	TRDV3	ENSMMUG00000061292	MANF	Metazoa_SRP.3151	Metazoa_SRP.91	ZC3HAV1	NUP214
853	SLC11A2	PLEKHA6	MAP2K1	ENSMMUG00000061283	ENSMMUG00000024805	LLCFC1	ENSMMUG00000053203	LIMS1	SNORD62.2
854	LRRC26	PPP1R15B	CCDC32	ENSMMUG00000061262	TKFC	TFEB	IL15	CHP1	SNORD62.1
855	ENSMMUG00000026686	PIK3C2B	LRRC24	ENSMMUG00000061115	Metazoa	HSPA14	U4.5	CYB5R3	PRRC2B
856	SYN1	MDM4	MAMU.DOB	ENSMMUG00000060990	ZC3HAV1L	ENSMMUG00000059355	ARL8B	USP7	POMT1
857	CMTM8	ENSMMUG00000060248	AATK	ENSMMUG00000060907	RNF183	RNase_MRP	PADI2	ENSMMUG00000040370	UCK1
858	AFF2	LRRN2	B9D1	ENSMMUG00000060794	ADGRE2	PAXBP1	DTNA	MOV10	PRRT1B
859	PARP14	ENSMMUG00000031378	ENSMMUG00000058306	ENSMMUG00000060759	Metazoa	APOD	ACADM	ARRDC2	ENSMMUG00000051984
860	RAD51	ENSMMUG00000036962	ENSMMUG00000003194	ENSMMUG00000060672	AMELX	CHRNG	NLRX1	DOCK5	Metazoa_SRP.2296
861	HIPK4	ENSMMUG00000059912	GAS1	ENSMMUG00000060385	ENSMMUG00000051253	ENSMMUG00000004772	SIGLEC1	DENND4B	Metazoa_SRP.2295
862	ENSMMUG00000053761	NFASC	C1QTNF6	ENSMMUG00000060167	SMC6	ENSMMUG00000049442	ARHGEF10L	RRM2	RAPGEF1
863	CIART	Metazoa_SRP.81	ENSMMUG00000056388	ENSMMUG00000060018	PLOD1	SYVN1	PSMA1	ARRB1	Metazoa_SRP.2294
864	GSC	CNTN2	ENSMMUG00000060632	ENSMMUG00000060001	GABRE	Y_RNA.19	U6.816	NOTCH1	MED27
865	ENSMMUG00000062218	TMEM81	GPHN	ENSMMUG00000059898	FDFT1	ENSMMUG00000057910	RNF122	PRPF40A	ENSMMUG00000058353
866	SLX4IP	RBBP5	ENSMMUG00000045559	ENSMMUG00000059889	ENSMMUG00000001478	ENSMMUG00000019939	APOBEC3A	CHSY1	NTNG2
867	SYPL2	Metazoa_SRP.82	RBM33	ENSMMUG00000059803	ENSMMUG00000056932	ENSMMUG00000056741	SLC7A6	IFRD2	PRDM12
868	ENSMMUG00000042839	DSTYK	ENSMMUG00000060555	ENSMMUG00000059766	CCDC136	DCLK3	ENSMMUG00000056325	LAIR1	FUBP3
869	ENSMMUG00000051241	ENSMMUG00000050259	EFTUD2	ENSMMUG00000059633	RAG2	MLST8	ENSMMUG00000047008	MXD4	ENSMMUG00000063163
870	HDAC1	TMCC2	Metazoa_SRP.2073	ENSMMUG00000059602	KAZN	PHF14	U2.15	RAP2A	PRRX2
871	MAP6D1	Metazoa_SRP.83	DIRAS2	ENSMMUG00000059441	ENSMMUG00000029855	DGKI	ENSMMUG00000037639	SNAP23	ENSMMUG00000049731
872	ENSMMUG00000017883	Metazoa_SRP.84	CTSA	ENSMMUG00000059278	Y	PLCB1	USP6NL	FYN	Metazoa_SRP.2304
873	ENSMMUG00000013093	Metazoa_SRP.85	ENSMMUG00000049592	ENSMMUG00000059269	GMPR2	ENSMMUG00000049845	ENSMMUG00000052028	ENSMMUG00000062821	Metazoa_SRP.2303
874	CSNK1E	NUAK2	U6.1061	ENSMMUG00000059238	ENSMMUG00000050563	ENSMMUG00000056203	ENSMMUG00000061224	RPS15	ENSMMUG00000050896
875	BOC	KLHDC8A	ENSMMUG00000050841	ENSMMUG00000059188	GNG4	LMTK2	ENSMMUG00000050141	RPS6	ENSMMUG00000052183
876	OSGIN2	ENSMMUG00000004100	GPM6B	ENSMMUG00000059177	SOD2	USHBP1	Metazoa_SRP.109	CSNK1G2	ENSMMUG00000055560
877	NEIL3	MIR135B	TMEM216	ENSMMUG00000059095	ENSMMUG00000059151	KHDC4	Metazoa_SRP.2535	ALOX15	ENSMMUG00000063503
878	PPM1E	CDK18	C16orf95	ENSMMUG00000059062	OR6K3	ENSMMUG00000057623	ENSMMUG00000064165	DCTN3	ENSMMUG00000061509
879	FANCC	Metazoa_SRP.86	ENSMMUG00000051410	ENSMMUG00000058817	H3C1	CYP 20.00	CCNJL	NCK2	ENSMMUG00000056082
880	ETHE1	MFSD4A	RACGAP1	ENSMMUG00000058659	ENSMMUG00000040721	S100P	Metazoa_SRP.1996	SIT 1.00	ENSMMUG00000049483
881	ENSMMUG00000062048	U6.31	mml.mir.190a	ENSMMUG00000058586	MMP13	PTGS1	CNTD2	EIF1B	C15H9orf50
882	CENPC	ELK4	ENSMMUG00000058948	ENSMMUG00000058553	ENSMMUG00000064691	ATN1	SNORA46	PKN1	NTMT1
883	NCCRP1	SLC45A3	ENSMMUG00000065152	ENSMMUG00000058389	ENSMMUG00000055589	OSER1	ENSMMUG00000001458	RAN	ASB6
884	GLS	Metazoa_SRP.87	Metazoa_SRP.3086	ENSMMUG00000058268	EQTN	NEXN	ENSMMUG00000063088	MCM4	ENSMMUG00000056226
885	GALR1	ENSMMUG00000064105	ENSMMUG00000057117	ENSMMUG00000058230	SRP68	EEF1A1	ENSMMUG00000053482	STING1	PTGES
886	SMPD3	ENSMMUG00000064439	ENSMMUG00000001894	ENSMMUG00000057758	ENSMMUG00000026606	ENSMMUG00000049341	P4HA2	PIGC	ENSMMUG00000053919
887	ENSMMUG00000053084	NUCKS1	ENSMMUG00000064901	ENSMMUG00000057650	ENSMMUG00000064530	NIPA1	ENSMMUG00000057972	LENG8	TOR1B
888	CAPN15	SNORA72	ENSMMUG00000055079	ENSMMUG00000057648	TMPRSS12	PLSCR1	ENSMMUG00000063413	UNC45A	C15H9orf78
889	RTP5	SLC41A1	LRP2	ENSMMUG00000057612	ENSMMUG00000053896	HNRNPM	GAPDH	CYB5B	USP20
890	CALHM1	PM20D1	CRYBG2	ENSMMUG00000057532	ATP6V1G3	ENSMMUG00000018283	TK1	TLR4	Metazoa_SRP.2302
891	ETV4	SLC26A9	FLT1	ENSMMUG00000057406	CD1A	GABARAPL1	ENSMMUG00000051377	BUB3	FNBP1
892	ITFG2	ENSMMUG00000056006	ZNF699	ENSMMUG00000057267	ENSMMUG00000054609	DYRK3	VNN 1.00	ENSMMUG00000051385	Y_RNA.492
893	SPEF2	RAB7B	ENSMMUG00000050128	ENSMMUG00000057259	ENSMMUG00000053927	PHACTR1	NIBAN2	IRF8	GPR107
894	ENSMMUG00000058817	CTSE	EFCAB8	ENSMMUG00000056311	PPP3CC	ENSMMUG00000020155	FN1	GMPR	ENSMMUG00000049177
895	TNFRSF8	ENSMMUG00000055438	TBCC	ENSMMUG00000056264	ENSMMUG00000017883	PLXDC2	RNF103	BRD2	ENSMMUG00000055721
896	SEPTIN3	ENSMMUG00000032777	NBT03_gp027	ENSMMUG00000056162	CDK14	ILF3	HOXC12	ASAH1	ENSMMUG00000061477
897	AMPD3	RHEX	PPP1R3F	ENSMMUG00000056117	ENSMMUG00000052888	CLIC3	ENSMMUG00000017368	CIB1	ENSMMUG00000062961
898	FNDC5	AVPR1B	SCML2	ENSMMUG00000056106	MFSD14B	VGLL4	ENSMMUG00000041772	RIN3	HMCN2
899	ZNF366	ENSMMUG00000004318	GPR37	ENSMMUG00000056046	Metazoa	ENSMMUG00000012523	U1.32	NDUFB8	ENSMMUG00000062601
900	NOS1AP	SRGAP2	LIG1	ENSMMUG00000055748	ENSMMUG00000055607	ENSMMUG00000060445	SNORD42	LDHB	ENSMMUG00000001522
901	SECISBP2	Metazoa_SRP.88	ENSMMUG00000061007	ENSMMUG00000055556	CRYGN	TAS1R3	ENSMMUG00000063389	IGLV4.69	Metazoa_SRP.2293
902	PDYN	ENSMMUG00000055389	TM4SF1	ENSMMUG00000055402	ENSMMUG00000039964	CASP3	ENSMMUG00000018760	CTLA4	TTF1
903	SFXN1	IKBKE	STAT5B	ENSMMUG00000055284	IGLV9.49	ARHGAP27	ENSMMUG00000051040	POR	CRTAM
904	UBQLNL	RASSF5	CDCA3	ENSMMUG00000055074	ENSMMUG00000039864	Metazoa_SRP.2199	ENSMMUG00000055661	NDUFV2	SLC2A6
905	TM2D2	EIF2D	Metazoa_SRP.2928	ENSMMUG00000055073	HEXIM2	HLCS	U6.193	DDX3X	SARDH
906	JPT2	DYRK3	ENSMMUG00000062065	ENSMMUG00000055070	MDFI	ENSMMUG00000065302	ENSMMUG00000049299	RALY	DBH
907	Y_RNA.224	MAPKAPK2	CNKSR1	ENSMMUG00000054784	CRISPLD2	NOP53	Metazoa_SRP.3235	RAB14	FAM163B
908	RIPOR1	IL10	UQCRC2	ENSMMUG00000054702	SLC18A1	SOX8	ENSMMUG00000056448	TMCC2	ADAMTSL2
909	CBFA2T3	Metazoa_SRP.89	OR6V1	ENSMMUG00000054561	ENSMMUG00000050770	ENSMMUG00000052631	U6.144	IL17RA	MYMK
910	SLC25A24	IL19	ENSMMUG00000056332	ENSMMUG00000054409	ENSMMUG00000049553	GPAT2	ENSMMUG00000063978	CACYBP	ENSMMUG00000063128
911	ENSMMUG00000064716	IL20	REST	ENSMMUG00000054313	ENSMMUG00000064402	ENSMMUG00000060316	U6.118	CD22	ADAMTS13
912	GTPBP8	FCMR	FZD3	ENSMMUG00000054205	ENSMMUG00000012203	NCCRP1	Metazoa_SRP.1648	BCKDK	Metazoa_SRP.2292
913	PTX4	IL24	TFEC	ENSMMUG00000054174	ENSMMUG00000052081	ENSMMUG00000050413	Metazoa_SRP.2099	SFRP5	REXO4
914	MMP23B	PIGR	SELENOK	ENSMMUG00000054140	ENSMMUG00000029122	MAP2K6	ENSMMUG00000050082	FN1	STKLD1
915	CXCR5	FCAMR	ABCB10	ENSMMUG00000054005	ATP5F1A	ACOX1	Metazoa_SRP.2120	OXER1	SURF4
916	SMIM14	C1H1orf116	ENSMMUG00000063790	ENSMMUG00000053768	PLD1	SNORD83	Metazoa_SRP.2121	MILR1	Metazoa_SRP.2288
917	PLD1	YOD1	Metazoa_SRP.3262	ENSMMUG00000053249	mml.mir.95	PPP2R1A	Metazoa_SRP.1952	CD3G	SURF2
918	ANKH	PFKFB2	MARCO	ENSMMUG00000053237	ENSMMUG00000051518	ENSMMUG00000063761	Metazoa_SRP.2559	ENSMMUG00000011711	SURF1
919	ALDOC	C4BPB	Metazoa_SRP.1002	ENSMMUG00000052963	ENSMMUG00000060420	ENSMMUG00000050086	Metazoa_SRP.438	PNPLA6	VAV2
920	TCTE3	C4BPA	IFI16	ENSMMUG00000052940	GRXCR1	CENPU	ENSMMUG00000024262	SPRY2	ENSMMUG00000055997
921	ENSMMUG00000056329	ENSMMUG00000011711	TPD52	ENSMMUG00000052375	ENSMMUG00000050357	TMCO4	Y_RNA.400	ROMO1	BRD3
922	GLT8D1	ENSMMUG00000043588	KHNYN	ENSMMUG00000052215	Metazoa	ENSMMUG00000019087	ENSMMUG00000026786	PTGES3	ENSMMUG00000064229
923	MMP28	CR2	ENSMMUG00000054462	ENSMMUG00000052104	KLHL10	SLC16A7	U6.210	USP4	ENSMMUG00000051925
924	ZNF35	CR1	RUVBL2	ENSMMUG00000051708	NPTXR	SKI	ENSMMUG00000050114	NPEPL1	RXRA
925	C3H7orf57	CR1L	TMEM207	ENSMMUG00000051699	GNAQ	PARS2	U6.117	RASGRP2	ENSMMUG00000063447
926	CRISPLD2	ENSMMUG00000059665	PTPRS	ENSMMUG00000051540	ENSMMUG00000053260	IGLL1	SCRT1	GUK1	ENSMMUG00000063753
927	CAMLG	CD46	ENSMMUG00000051608	ENSMMUG00000051511	GALR1	DCP1B	U8.7	KDM5C	COL5A1
928	SMARCA4	MIR29C	ENSMMUG00000054561	ENSMMUG00000051343	CLDN5	POLG2	U6.967	YPEL5	FCN2
929	ENSMMUG00000058610	mml.mir.29b.2	REELD1	ENSMMUG00000051078	ENSMMUG00000039009	RAB33B	U6.249	OLFM4	FCN1
930	SEC14L5	ENSMMUG00000057466	Metazoa_SRP.1393	ENSMMUG00000051045	NLRP11	ENSMMUG00000056036	ENSMMUG00000024996	STN 1.00	ENSMMUG00000049623
931	SNX18	CD34	SDF2L1	ENSMMUG00000051016	ENSMMUG00000053551	ETAA1	U6.113	SERINC1	OLFM1
932	MIR744	PLXNA2	MIR365A	ENSMMUG00000050872	Metazoa	NUP88	ENSMMUG00000058797	CD151	ENSMMUG00000064523
933	RHOU	ENSMMUG00000051230	U7.208	ENSMMUG00000050846	BAZ2B	ITM2C	U6.790	ERBB3	ENSMMUG00000059460
934	GPR55	ENSMMUG00000057560	HAUS5	ENSMMUG00000050824	SSR3	POP1	U6.240	JUNB	ENSMMUG00000056423
935	GAPT	ENSMMUG00000052612	ANKRD13A	ENSMMUG00000050769	SPTSSA	TP53I13	Metazoa_SRP.1746	ATP5MC1	ENSMMUG00000060915
936	SLC44A3	ENSMMUG00000052967	ENSMMUG00000058089	ENSMMUG00000050741	ENSMMUG00000028844	ENSMMUG00000063651	ENSMMUG00000057241	ENSMMUG00000010236	SURF6
937	SLC4A5	ENSMMUG00000064202	SORT1	ENSMMUG00000050562	ENSMMUG00000053692	U7.6	U6.1011	ENSMMUG00000063583	RPL7A
938	ENSMMUG00000052828	ENSMMUG00000053800	ENSMMUG00000003289	ENSMMUG00000050495	ENSMMUG00000061001	Metazoa_SRP.2335	ENSMMUG00000062449	ADGRE2	SNORD36.2
939	ZNF558	mml.mir.205	NCAPG	ENSMMUG00000050460	ENSMMUG00000057263	CIZ1	ENSMMUG00000058317	HIST1H2AC	ENSMMUG00000015274
940	ENSMMUG00000040370	CAMK1G	TBC1D15	ENSMMUG00000050406	ENSMMUG00000059982	APOBEC3D	ENSMMUG00000051382	CTSW	Metazoa_SRP.2291
941	HOXB4	LAMB3	U6.653	ENSMMUG00000050350	ENSMMUG00000006971	GRPEL1	ENSMMUG00000059904	ENSMMUG00000057110	CFAP77
942	ENSMMUG00000053725	ENSMMUG00000040271	ZNF41	ENSMMUG00000050345	FAM241A	ZNRF3	ENSMMUG00000051868	MED28	BARHL1
943	MAST1	G0S2	ENSMMUG00000050460	ENSMMUG00000050280	TMED2	TMEM79	ENSMMUG00000043850	ENSMMUG00000049684	DDX31
944	Metazoa_SRP.1996	HSD11B1	ENSMMUG00000056333	ENSMMUG00000049982	AKT2	ENSMMUG00000062716	ENSMMUG00000056153	ATP2B1	GTF3C4
945	HES1	TRAF3IP3	SCML1	ENSMMUG00000049619	SNORD39.1	ATP2C2	ENSMMUG00000040335	RCSD1	PHYH
946	ENSMMUG00000061644	C1orf74	ENSMMUG00000061200	ENSMMUG00000049542	DERL3	DCTN2	Y_RNA.138	ORAI1	AK8
947	ENSMMUG00000064131	IRF6	CHI3L1	ENSMMUG00000049510	ENSMMUG00000058543	DTX1	ENSMMUG00000050325	ATP5F1A	SPACA9
948	BMP4	UTP25	ENSMMUG00000050081	ENSMMUG00000048215	CDHR5	NMRAL1	Y_RNA.385	CCNG2	TSC1
949	DENND6A	Metazoa_SRP.90	Metazoa_SRP.2974	ENSMMUG00000047290	SNTG1	TRIM40	ENSMMUG00000062195	ENSMMUG00000003289	U7.154
950	TET3	SYT14	GINS1	ENSMMUG00000047008	EPHA7	DCUN1D1	U6.741	PDIA4	GFI1B
951	GOLPH3L	Metazoa_SRP.91	TCF7	ENSMMUG00000046892	CCR5	Metazoa_SRP.2921	Metazoa_SRP.3009	LILRA3	GTF3C5
952	IL18RAP	SERTAD4	ENSMMUG00000050988	ENSMMUG00000046636	Metazoa	IKZF2	mml.mir.422a	S1PR5	CEL
953	FAM184A	ENSMMUG00000061073	RPS15	ENSMMUG00000045944	FGD2	ENSMMUG00000062320	ENSMMUG00000056237	DDX17	ENSMMUG00000063006
954	PECR	ENSMMUG00000054836	SH3GLB1	ENSMMUG00000045559	TMEM170B	C14H11orf58	MIR323A	MTPN	ENSMMUG00000054901
955	TRIM25	HHAT	ATIC	ENSMMUG00000044442	CLN8	ENSMMUG00000060847	X5S_rRNA.101	AP1M1	SNORD36.3
956	PCYOX1	U5.4	U3.48	ENSMMUG00000044046	ENSMMUG00000054218	FAP	U7.65	DPH1	ENSMMUG00000050399
957	POC1A	Metazoa_SRP.92	DACH1	ENSMMUG00000043523	ZFP36	ZNF75D	ENSMMUG00000051970	AKAP13	ABO
958	TRIM45	KCNH1	PKD1L3	ENSMMUG00000042977	ENSMMUG00000062845	WNT9A	ENSMMUG00000039961	FCER2	ENSMMUG00000059422
959	PRAG1	ENSMMUG00000052871	MATN4	ENSMMUG00000042419	ENSMMUG00000032020	ZNF71	U6.364	AIF1	Metazoa_SRP.2290
960	ENSMMUG00000063185	RCOR3	CNR2	ENSMMUG00000040000	ENSMMUG00000059565	FAM120A	Y_RNA.295	MYO1C	WDR5
961	Metazoa_SRP.3155	ENSMMUG00000064326	CBLN2	ENSMMUG00000039864	Metazoa	OAS3	Metazoa_SRP.1448	PM20D2	RNU6ATAC
962	SYCP3	TRAF5	ENSMMUG00000063545	ENSMMUG00000037970	ENSMMUG00000051705	TENT5C	Y_RNA.22	ENSMMUG00000059988	Metazoa_SRP.2289
963	SLC38A8	ENSMMUG00000057742	Metazoa_SRP.1107	ENSMMUG00000036842	ENSMMUG00000030587	LAMB2	ENSMMUG00000055266	CHD3	ENSMMUG00000058034
964	ENSMMUG00000015929	RD3	ENSMMUG00000054572	ENSMMUG00000030587	MRLN	ATP8B1	ENSMMUG00000054820	CYLD	ENSMMUG00000059467
965	ASTL	ENSMMUG00000053531	KIF1A	ENSMMUG00000030384	SCT	PTN	Metazoa_SRP.1389	KHDRBS1	ENSMMUG00000052667
966	ENSMMUG00000022610	ENSMMUG00000049505	Metazoa_SRP.2024	ENSMMUG00000030178	Metazoa	APLF	Metazoa_SRP.898	PKIG	ENSMMUG00000065260
967	ENSMMUG00000062334	SLC30A1	U6.822	ENSMMUG00000030042	MS4A6E	FRAT1	ENSMMUG00000054103	TNFAIP6	ENSMMUG00000065261
968	ENSMMUG00000065295	SLC30A1.1	YWHAB	ENSMMUG00000029538	ENSMMUG00000058553	ENSMMUG00000052496	ENSMMUG00000050066	ROGDI	SNORD24.1
969	SLC66A1	ENSMMUG00000054466	U4.66	ENSMMUG00000028844	ENSMMUG00000056953	ZNF507	ENSMMUG00000050813	CLDN5	SNORD36.4
970	PTGER2	NEK2	U7.71	ENSMMUG00000022976	ENSMMUG00000056513	MATN4	U6.567	GUCD1	ENSMMUG00000050813
971	KIF18A	LPGAT1	ENPP5	ENSMMUG00000022489	KIF20A	DGLUCY	Metazoa_SRP.2784	MARCHF2	IER5L
972	ENSMMUG00000032338	Metazoa_SRP.93	BAIAP3	ENSMMUG00000022114	CD300LB	ARHGDIG	U7.210	EIF3L	PTPA
973	SNORD7	INTS7	ENSMMUG00000052614	ENSMMUG00000020164	ENSMMUG00000059051	VPS4A	ENSMMUG00000050684	ENSMMUG00000002764	MCM10
974	LCN2	ENSMMUG00000033178	UGDH	ENSMMUG00000019944	ANKRD7	ENSMMUG00000060001	mml.mir.517a	ENSMMUG00000055455	ZBTB34
975	ENSMMUG00000063411	DTL	ENSMMUG00000056681	ENSMMUG00000018632	EYA2	CYP26B1	U4	VDAC3	ENSMMUG00000064247
976	SLC44A1	mml.mir.3122	SLC16A4	ENSMMUG00000016495	U7.56	TOR1B	ENSMMUG00000032150	PGK 1.00	ZBTB43
977	SLC12A7	PPP2R5A	NIPAL3	ENSMMUG00000011582	CLRN1	ENSMMUG00000064138	U1.69	FIBP	LMX1B
978	FRMPD3	SNORA16B	CLIP2	ENSMMUG00000010773	GASK1B	ENSMMUG00000050353	Metazoa_SRP.925	CDC37	ENSMMUG00000053490
979	FAM222B	PACC1	IZUMO2	ENSMMUG00000007290	OXER1	ENSMMUG00000054210	ENSMMUG00000040329	SLC25A1	MVB12B
980	ENSMMUG00000051369	NENF	ARVCF	ENSMMUG00000006778	ENSMMUG00000059050	DNAH9	Y_RNA.200	IL1B	SNORD116.33
981	ENSMMUG00000062255	ATF3	ENSMMUG00000028906	ENSMMUG00000005919	IVD	ENSMMUG00000059018	OR10G7	MED8	CRAT
982	OTUD7A	FAM71A	SRSF2	ENSMMUG00000004545	ENSMMUG00000065025	CEP192	Metazoa_SRP.1295	MAF 1.00	ENSMMUG00000063191
983	ENSMMUG00000057537	BATF3	Metazoa_SRP.3079	ENSMMUG00000004318	ENSMMUG00000049724	MMP19	Metazoa_SRP.3395	TRAFD1	PBX3
984	CRYAB	U6.32	STX3	ENSMMUG00000002668	Metazoa	mml.mir.625	U6.26	PARP8	ENSMMUG00000049448
985	ENSMMUG00000044983	NSL1	ENSMMUG00000059888	ENSMMUG00000000449	ENSMMUG00000031051	ENSMMUG00000065288	mml.mir.7166	ALDH3B1	MAPKAP1
986	CMPK2	TATDN3	ENSMMUG00000053232	ENSMMUG00000000066	ENSMMUG00000045592	ANKRD61	U6.1193	BCAP31	ENSMMUG00000053791
987	ENSMMUG00000059762	ENSMMUG00000051591	mml.mir.298	ENKUR	AFMID	ENSMMUG00000064773	ENSMMUG00000064398	PRDX2	U2.94
988	ENSMMUG00000006465	SPATA45	TBC1D20	ENC1	U6.945	mml.mir.593	Metazoa_SRP.3389	BTN2A2	ENSMMUG00000059888
989	ENSMMUG00000056382	ENSMMUG00000049143	CYB561D2	EML4	ENSMMUG00000065110	HK2	U6.34	EPOR	Metazoa_SRP.2319
990	KLHL32	FLVCR1	Metazoa_SRP.1070	ELOVL4	FFAR1	ZBTB26	ENSMMUG00000058347	ENSMMUG00000021075	Metazoa_SRP.2318
991	ENSMMUG00000054967	VASH2	ENSMMUG00000057070	ELFN2	PITPNM1	PAXIP1	ENSMMUG00000057992	GNS	ANGPTL2
992	TMIGD3	ANGEL2	DSEL	EGR2	ENSMMUG00000056234	MTA3	SNORA40C	TTC1	ENSMMUG00000060450
993	ENSMMUG00000052177	RPS6KC1	RO60	EGLN1	ACTA2	DDX1	U7.142	QPCT	RALGPS1
994	OSBPL10	ENSMMUG00000061293	LAD1	EFNA2	PHLDA3	RRP1B	X5S_rRNA.46	STMN1	GARNL3
995	ZNF541	PROX1	CXADR	EFCAB6	ENSMMUG00000058253	Metazoa_SRP.1057	X5S_rRNA.53	C15H9orf152	Metazoa_SRP.2317
996	MKNK1	SMYD2	LHPP	EED	PCDH8	CCNJL	U2.57	RGS9	SLC2A8
997	IGLV3.27	PTPN14	COLGALT2	DZIP1L	ENSMMUG00000050868	ENOX2	U6.1065	ANGEL1	SNORA65
998	SLC5A10	CENPF	U6.462	DYSF	OR52N2	CRMP1	X5S_rRNA.64	RPS6KA1	ZNF79
999	POLR1C	ENSMMUG00000031435	NR2C2AP	DYNC2LI1	ENSMMUG00000057512	LGALS3BP	ENSMMUG00000058196	FAM174C	RPL12
1000	ENSMMUG00000057255	KCNK2	PTGER4	DUSP1	MIR335	SNORA63.1	Metazoa_SRP.2252	RPS20	Y_RNA.493
1001	BEND6	KCTD3	KIAA1614	DTX1	ENSMMUG00000055157	LTO1	ENSMMUG00000044661	RPL37A	Metazoa_SRP.2316
1002	BIRC3	USH2A	FZD4	DTNA	ENSMMUG00000063322	ENSMMUG00000064530	mml.mir.497	ENSMMUG00000006855	LRSAM1
1003	ZNF33B	SNORD116	ENSMMUG00000061482	DSCAML1	ENSMMUG00000056944	BRD1	TAAR1	ENSMMUG00000022610	NIBAN2
1004	Y_RNA.488	ENSMMUG00000056375	ENSMMUG00000053533	DPH5	TRIM46	NIM1K	ENSMMUG00000033166	SUN2	Metazoa_SRP.2315
1005	ENSMMUG00000058242	ESRRG	TOLLIP	DOCK10	MOBP	RAB40AL	U7.76	H6PD	U2.95
1006	DIPK1C	ENSMMUG00000056788	DRC3	DOCK1	ENSMMUG00000062868	CSAD	ENSMMUG00000064693	ATP6V1D	Metazoa_SRP.2320
1007	CD3E	ENSMMUG00000055431	TTC39C	DNM1	ENSMMUG00000056080	TCIRG1	U4.48	APBB1IP	Metazoa_SRP.2321
1008	GATA2	ENSMMUG00000060193	CCNJL	DNAJC11	FERMT1	THBS1	SNORD115.46	RPS4Y1	ENSMMUG00000061871
1009	ENSMMUG00000058818	ENSMMUG00000063390	DBP	DNAJB5	ENSMMUG00000050068	ENSMMUG00000062491	U7.55	SDHA	ENSMMUG00000049804
1010	ARAP2	ENSMMUG00000056106	ENSMMUG00000049837	DLGAP4	MIR152	GRIK4	Metazoa_SRP.1921	EIF2AK2	LHX2
1011	Metazoa_SRP.3176	GPATCH2	C19orf67	DLGAP1	BAMBI	BTAF1	U2.34	MYBL2	ENSMMUG00000054736
1012	AP1S3	SPATA17	CDKN1C	DHX8	U6.969	ENSMMUG00000019021	Y_RNA.41	PIGT	NEK6
1013	RCC1	U1.2	ENSMMUG00000063917	DHCR7	FNDC3B	DZIP1L	U6.621	QKI	PSMB7
1014	ZSWIM5	ENSMMUG00000064398	RBM44	DGKQ	ENSMMUG00000058818	STT3A.1	SNORD115.43	ENSMMUG00000056332	ADGRD2
1015	ITGB5	RRP15	Metazoa_SRP.63	DET1	U6.451	OXNAD1	U6.1033	UNC13D	NR5A1
1016	MSL3	TGFB2	ENSMMUG00000064022	DERL3	TNS3	APPL2	Y_RNA.462	ADGRE5	Metazoa_SRP.2325
1017	ZBTB8A	U3.1	ENSMMUG00000052278	DENND4B	OAS2	ENSMMUG00000059292	Metazoa_SRP.1597	KLF3	mml.mir.181a.2
1018	FAF2	ENSMMUG00000052461	COCH	DENND2A	U2.94	ENSMMUG00000015202	MIR383	ARL 2.00	mml.mir.181b.2
1019	ENSMMUG00000050356	ENSMMUG00000057626	SPATA48	DDX6	INCA1	IPO4	SNORA62.3	RRP7A	NR6A1
1020	FAM114A2	ENSMMUG00000058133	Metazoa_SRP.2108	DCBLD2	OTOGL	SNORD33.2	SNORD115.38	SON	ENSMMUG00000064057
1021	RPS6KL1	Metazoa_SRP.94	Y_RNA.133	CYB561	HEXB	OR14A2	NEU2	SH3TC1	Metazoa_SRP.2324
1022	ENSMMUG00000061040	LYPLAL1	ENSMMUG00000051327	CTSH	ENSMMUG00000063948	UBA52	ENSMMUG00000026051	LTA4H	OLFML2A
1023	ENSMMUG00000042665	ENSMMUG00000050533	ENSMMUG00000057391	CSGALNACT1	ENSMMUG00000057849	TIPARP	ENSMMUG00000052403	EIF4E2	WDR38
1024	PADI3	SLC30A10	TRAV10	CRYL1	SSPN	ENSMMUG00000047452	ENSMMUG00000038674	ARID4B	GAPVD1
1025	ENSMMUG00000063703	ENSMMUG00000052395	AASS	CRISP3	SCARF1	EEF1A2	U6.301	COP 1	RPL35
1026	CCNB1	U3.2	MAD2L1	CREG2	HARS1	PRF1	SNORD115.29	ZC3H3	ENSMMUG00000051626
1027	ENSMMUG00000063790	EPRS1	PLXND1	CRACR2B	ANXA5	TBC1D16	ENSMMUG00000055619	ENSMMUG00000063549	ARPC5L
1028	NSG2	ENSMMUG00000059941	PLA2G4A	COQ3	Metazoa	H2AC20	ENSMMUG00000060272	LST1	U4.73
1029	TARBP1	BPNT1	ENSMMUG00000061047	COMP	CYP1A2	ID3	SNORA38	OSBPL9	GOLGA1
1030	CSF1R	IARS2	ENSMMUG00000061208	COL4A6	Y	TMEM251	Y_RNA.1	BID	Metazoa_SRP.2323
1031	ASNS	mml.mir.215	ENSMMUG00000037485	COG7	U6.256	KIAA0040	Metazoa_SRP.3141	CHST12	ENSMMUG00000064277
1032	CCDC86	mml.mir.194.1	ENSMMUG00000055075	COBLL1	TMEM129	THAP1	Metazoa_SRP.1587	BEND7	U2.96
1033	ENSMMUG00000051256	ENSMMUG00000051013	TSTD1	CNR2	OPTN	SERPINB1	ENSMMUG00000029037	SLC35B1	SCAI
1034	ENSMMUG00000055142	RAB3GAP2	ENSMMUG00000051691	CNOT2	ZNF35	mml.mir.26a.2	Metazoa_SRP.1537	CSK	Metazoa_SRP.2322
1035	WLS	SNORA36B	FCER1G	CNMD	ITFG2	NONO	Y_RNA.333	IFI35	ENSMMUG00000020549
1036	ENSMMUG00000050407	mml.mir.664	PEG3	CMTM8	SNORA80B	SNORA56	U3.44	ARAP1	RABEPK
1037	ENSMMUG00000052625	MARK1	ENSMMUG00000052414	CMTM7	ENSMMUG00000049338	LTF	ENSMMUG00000046187	JUND	HSPA5
1038	ENSMMUG00000063977	Metazoa_SRP.95	REPS1	CLEC4G	ENSMMUG00000059475	ENSMMUG00000003014	ENSMMUG00000025711	UBB	U6.899
1039	FAM172A	C1orf115	CXCL10	CLCN5	ENSMMUG00000052900	ABCG2	U2.6	FRY	STXBP1
1040	Metazoa_SRP.717	MTARC2	ENSMMUG00000054641	CKS2	SLC16A11	ENSMMUG00000004865	Metazoa_SRP.2362	ST3GAL1	Metazoa_SRP.2314
1041	ZNF233	ENSMMUG00000033899	mml.mir.1271	CIITA	Metazoa	ENSMMUG00000059569	Y_RNA.498	EDEM2	PTRH1
1042	ENSMMUG00000054631	HLX	EME1	CHPF	AATK	ENSMMUG00000060760	Y_RNA.569	KCNAB2	ENSMMUG00000038373
1043	VAV2	ENSMMUG00000056080	ENSMMUG00000063056	CHI3L2	Metazoa	MAMU.F	U6.1042	SDF2	TRUB2
1044	PROSER2	ENSMMUG00000054365	ZNF836	CHCHD3	ENSMMUG00000022459	ZDHHC18	ENSMMUG00000061448	HNRNPU	COQ4
1045	ENSMMUG00000064066	DUSP10	ENSMMUG00000061228	CFAP45	ENSMMUG00000050823	C5H4orf46	CSH3	ENSMMUG00000030408	SLC27A4
1046	HARS1	ENSMMUG00000061772	ENSMMUG00000061883	CEP68	U6.423	TACO1	U7.145	EDC4	ENSMMUG00000057202
1047	S100A1	U6.33	BICDL1	CECR2	EPHA1	C1QL1	ENSMMUG00000052694	GPR141	URM1
1048	ENSMMUG00000056950	ENSMMUG00000054308	ENSMMUG00000057160	CEACAM8	KHDC1	PCK1	Metazoa_SRP.1569	FPR2	mml.mir.219.2
1049	ENSMMUG00000051858	Metazoa_SRP.96	ENSMMUG00000055855	CDKL2	OSM	ENSMMUG00000058853	ENSMMUG00000054223	AK2	ENSMMUG00000044236
1050	SIDT2	ENSMMUG00000055727	WDR31	CDK18	NCCRP1	MIR191	Y_RNA.315	GATA2	ENSMMUG00000032020
1051	HOXC4	HHIPL2	B4GALT1	CDH6	ASB15	PHLDA1	ENSMMUG00000058103	PLCB2	ODF2
1052	Metazoa_SRP.2489	TAF1A	IK	CDCP1	PLAAT4	ABR	ENSMMUG00000061351	OASL	GLE1
1053	PPP1R3E	Metazoa_SRP.97	POLR1A	CDC16	FNDC1	SYCP2	U6.597	DHX8	U7.155
1054	MAPK8	MIA3	FN3KRP	CD9	ENSMMUG00000057149	ATG16L1	STAT1	PDLIM1	SPTAN1
1055	Metazoa_SRP.1926	Metazoa_SRP.98	KLHL10	CD72	GSG1L2	Y_RNA.561	CPN1	ITM2C	WDR34
1056	MAP4K1	AIDA	DMRTA1	CD5	U6.1025	ENSMMUG00000050578	ABHD17B	MICAL2	Metazoa_SRP.2305
1057	PRDM1	ENSMMUG00000061267	ENSMMUG00000063646	CD38	CHIT1	EXOC2	DSCC1	USP21	PKN3
1058	ENSMMUG00000050607	BROX	ENSMMUG00000062776	CD163	MOK	STARD9	Metazoa_SRP.1114	ZMAT2	GOLGA2
1059	EFHD2	FAM177B	ENSMMUG00000055157	CCR3	ENSMMUG00000053235	U6.757	SDCBP	TEX264	ZDHHC12
1060	PLCD3	DISP1	NLRC5	CCNI2	TMEM140	NCKIPSD	GHR	IGFLR1	ENSMMUG00000054648
1061	SLC29A4	Metazoa_SRP.99	PAGE1	CCNH	U6.133	ENSMMUG00000056403	KLF4	MPEG1	ZER1
1062	U6.92	ENSMMUG00000062711	Metazoa_SRP.3296	CCDC47	ENSMMUG00000022610	ENSMMUG00000058773	TGFA	RPL7	TBC1D13
1063	SCARNA6	ENSMMUG00000059632	SNRK	CCDC34	Y	COL16A1	ENSMMUG00000060359	MKNK1	ENSMMUG00000047511
1064	ENSMMUG00000054361	ENSMMUG00000064564	ENSMMUG00000051045	CCDC150	IKBKE	ENSMMUG00000040680	TSPAN16	SREK1	ENSMMUG00000021848
1065	PRKCH	TLR5	NGRN	CCDC141	PTX4	ENSMMUG00000053937	Y_RNA.16	ENSMMUG00000008015	LRRC8A
1066	RHEX	Metazoa_SRP.100	ENSMMUG00000055919	CCDC112	X5S	ENSMMUG00000056579	SPATA6	DDB1	PHYHD1
1067	LIX1L	SUSD4	PLEKHG1	CC2D2B	AGFG2	CEP290	Metazoa_SRP.741	COPB2	DOLK
1068	ENSMMUG00000054639	CCDC185	DCAF11	CBFA2T3	TMEM33	ZNF326	Metazoa_SRP.854	VMO1	ENSMMUG00000011757
1069	ENSMMUG00000064740	ENSMMUG00000041825	U1.121	CAVIN1	FOXA1	VPS50	ENSMMUG00000049916	ICAM2	SH3GLB2
1070	ENSMMUG00000055357	CAPN8	ENSMMUG00000049447	CARNS1	ENSMMUG00000056036	UPK2	TRDN	CASP4	U6.898
1071	KLF4	U6.34	SNRPB2	CARD11	ENSMMUG00000051896	PYGM	MIR744	DDX5	MIGA2
1072	ENSMMUG00000063267	CAPN2	ENSMMUG00000063703	CABIN1	ENSMMUG00000060263	TRIM4	PLIN5	PRAG1	DOLPP1
1073	SPINDOC	TP53BP2	FAM81B	C7H15orf65	HES5	ENSMMUG00000046561	CHL1	NOSTRIN	ENSMMUG00000004865
1074	ERP44	ENSMMUG00000011149	ENSMMUG00000054992	C7H15orf40	ENSMMUG00000054185	ZNF566	CETN1	GLCCI1	Metazoa_SRP.2306
1075	ENSMMUG00000063549	FBXO28	Metazoa_SRP.1767	C5H4orf45	GLTP	CEBPZOS	ENSMMUG00000050541	LACTB	CFAP157
1076	ZNF114	Metazoa_SRP.101	GPT2	C3AR1	CDC7	SNORD126	APOBEC3B	PRXL2A	DPM2
1077	TMEM67	DEGS1	Y_RNA.376	C1QTNF1	SOCS3	CHAF1A	DZIP1L	RPS6KA5	TTC16
1078	LMNA	NVL	ECI2	C19H19orf54	PAPPA2	ZNF131	PON2	TNFSF10	TOR2A
1079	ENSMMUG00000060662	U6.35	MNAT1	C13H2orf68	CYTH3	WFDC1	SERP1	TNFRSF25	Metazoa_SRP.2313
1080	C19H19orf44	ENSMMUG00000059264	Y_RNA.76	C12orf43	GNB1	ZNF101	SMLR1	HOOK3	SH2D3C
1081	AHNAK	CNIH4	MRPL4	BRD9	U1.52	ENSMMUG00000059000	Metazoa_SRP.2701	CMTM7	Metazoa_SRP.2312
1082	H1.5	WDR26	ANAPC11	BRCA1	ENSMMUG00000051013	PLCL1	KIFC1	SLC35A4	CDK9
1083	ENSMMUG00000049809	CNIH3	CD226	BNIP2	NELL2	ENSMMUG00000049928	GLIPR2	SHC1	Metazoa_SRP.2311
1084	KDM5B	ENSMMUG00000060677	SLC6A8	BMP10	KLF14	ENSMMUG00000059385	ENSMMUG00000060119	SOCS3	FPGS
1085	ENSMMUG00000044413	ENSMMUG00000051471	RPL12	BCL2L13	ENSMMUG00000054076	IPO9	RAB32	ENSMMUG00000051243	ENG
1086	EXOC3L4	Metazoa_SRP.102	ENSMMUG00000058475	BAIAP3	ENSMMUG00000054736	U3.87	PGAP6	SUCNR1	AK1
1087	SLC3A2	LBR	YIF1A	B4GALT4	ENO1	PANX1	RNF130	ENSMMUG00000011397	ENSMMUG00000018686
1088	ENSMMUG00000052845	ENSMMUG00000054938	ENSMMUG00000051301	B3GNT9	KDM2B	RNASEH2C	LRTM2	NEK9	ST6GALNAC4
1089	ENSMMUG00000059549	ENAH	CCL23	B3GNT10	TSC22D1	ZNF230	ENSMMUG00000055637	BAX	ENSMMUG00000052825
1090	ND2	Metazoa_SRP.103	KCNJ13	AVL9	ENSMMUG00000065043	ARHGEF37	ENSMMUG00000057397	CANT1	PIP5KL1
1091	FRA10AC1	ENSMMUG00000057691	EGLN1	ATP2C1	NAA60	IGLV3.10	Metazoa_SRP.3133	PSMB5	FAM102A
1092	SEMA4B	ENSMMUG00000060515	MZB1	ASRGL1	FLRT3	ZSCAN32	FEZF1	RPS3A	DNM1
1093	CABYR	SRP9	HECTD3	ARX	ENSMMUG00000049988	Metazoa_SRP.928	ANKRD2	ILF2	ENSMMUG00000061292
1094	ENSMMUG00000052180	EPHX1	TRIM22	ARRB2	ZDHHC4	ENSMMUG00000050531	ENSMMUG00000061565	IFI44L	Metazoa_SRP.2310
1095	ENSMMUG00000057209	TMEM63A	SNORD15.1	ARPP21	PTP4A3	BARD1	BUB1	SLBP	NAIF1
1096	PSME2	PYCR2	ENSMMUG00000051673	ARMCX1	PRPF40B	ERICH6	ENSMMUG00000053726	RETREG3	Metazoa_SRP.2309
1097	SNX5	ENSMMUG00000011435	SSR4	ARMC10	CD207	METAP1	LAG3	PGD	Metazoa_SRP.2308
1098	SERPINA1	ENSMMUG00000056097	FANCE	ANKRD13B	ENSMMUG00000052073	RASSF6	IL9	SLC22A18	SLC25A25
1099	ENSMMUG00000018813	SDE2	PADI4	ALKBH8	MKX	ADAMTS16	ENSMMUG00000051896	CGAS	PTGES2
1100	MR1	ENSMMUG00000055584	RPL35A	ALKBH1	ENSMMUG00000052659	ENSMMUG00000057648	ENSMMUG00000056234	PRSS55	U7.156
1101	Metazoa_SRP.56	ENSMMUG00000063012	ENSMMUG00000061648	AKIRIN2	ENSMMUG00000064193	HTR5A	ENSMMUG00000056724	PIGS	LCN2
1102	ENSMMUG00000060123	ENSMMUG00000059492	ENSMMUG00000053430	AICDA	CD177	ENSMMUG00000060732	KCTD14	IKZF1	UCMA
1103	ENSMMUG00000058553	ACBD3	CEP70	AFMID	MFAP2	REELD1	GRAMD1A	RIT1	Metazoa_SRP.2307
1104	RAP1GAP2	ENSMMUG00000063956	LUC7L	ADTRP	DYSF	CD300C	ENSMMUG00000060814	GRK6	CIZ1
1105	DPEP1	MIXL1	XPR1	ADRA2C	CCDC177	RNF141	OSTM1	CX3CR1	MIR199B
1106	PROX1	LIN9	ATL1	ADGRE2	Metazoa	CLEC20A	KCNN4	UBTD1	ENSMMUG00000043216
1107	ZFYVE26	ENSMMUG00000057068	DLGAP1	ADCK5	ENSMMUG00000056718	NBT03_gp012	U6.832	ENSMMUG00000054794	PPP1R26
1108	ENTPD4	ENSMMUG00000057992	POPDC2	ADCK1	IZUMO1	TAF7	ZC3H12D	PIK3AP1	C9orf116
1109	CXCL17	ENSMMUG00000050685	ENSMMUG00000062490	ADAMTSL5	ENSMMUG00000057553	Metazoa_SRP.992	ARMC10	NME6	MRPS2
1110	SPIN4	PARP1	THBS1	ADAMTS13	ENSMMUG00000056581	PSORS1C2	ADAMTS19	RNF145	Metazoa_SRP.1728
1111	ESYT1	Metazoa_SRP.104	ENSMMUG00000060263	ADAM1	PLIN5	SERPINF1	ENSMMUG00000051737	ENSMMUG00000049442	SRPRA
1112	P2RY8	ENSMMUG00000051438	PPP4R3B	ADA2	ENSMMUG00000054021	ABHD14B	ENSMMUG00000054766	GZMB	FOXRED1
1113	ENSMMUG00000039205	STUM	ENSMMUG00000059242	ACTR1A	G6PC2	ENSMMUG00000064946	PCLAF	HELZ	ENSMMUG00000058203
1114	TMEM120B	ITPKB	ENSMMUG00000054860	ACSL3	Metazoa	ALPK2	U2.1	GIMAP8	TIRAP
1115	RASA2	PSEN2	ENSMMUG00000032544	ACAP3	Metazoa	SMURF1	HDHD3	FOSL2	DCPS
1116	ENSMMUG00000060763	COQ8A	CMPK2	ABCG1	ENSMMUG00000065281	FAM160A2	TOB2	PLEKHB1	ST3GAL4
1117	Metazoa_SRP.2506	CDC42BPA	ELP5	ABCD2	ENSMMUG00000060635	ENSMMUG00000062631	GCG	JOSD2	KIRREL3
1118	ENSMMUG00000049485	ENSMMUG00000033058	ENSMMUG00000045446	ABCD1	HSD17B2	C8B	TCEAL7	SLC19A1	SNX19
1119	ENSMMUG00000056509	X5S_rRNA.17	UBE2Q2	ABCB8	ENSMMUG00000059927	U2.104	EFNA2	CDK9	ENSMMUG00000047341
1120	PAPSS1	ENSMMUG00000031497	ENSMMUG00000054501	ABCA2	CHL1	CYB5R2	PHF21A	ABCC10	Metazoa_SRP.2279
1121	ENSMMUG00000052192	ENSMMUG00000062651	HRH3	AATF	Metazoa	KSR1	ENSMMUG00000012125	TRBV9	ENSMMUG00000052997
1122	ELMO2	SNAP47	ABHD3	mml.mir.99a	H4C13	U2.17	ENSMMUG00000062326	HNRNPL	ENSMMUG00000052577
1123	GSTP1	JMJD4	ENSMMUG00000059896	mml.mir.98	Metazoa	TDRKH	ENSMMUG00000004441	RAB8A	ENSMMUG00000049540
1124	CAPRIN2	PRSS38	ENSMMUG00000053267	mml.mir.96	Metazoa	DLGAP1	RUBCN	IGLV4.3	ENSMMUG00000046453
1125	PRRG4	WNT9A	U6.258	mml.mir.95	ENSMMUG00000054120	ENSMMUG00000053166	NIPAL4	IKZF3	FAM118B
1126	BEAN1	Metazoa_SRP.105	MAFK	mml.mir.944	U7.60	ENSMMUG00000039365	PTPRE	RELT	RPUSD4
1127	FAM114A1	WNT3A	ENSMMUG00000042521	mml.mir.942	ENSMMUG00000050204	ENSMMUG00000062546	EPHA7	MTA2	BEND7
1128	CD200R1	ARF1	TNK1	mml.mir.940	Metazoa	ENSMMUG00000053756	Metazoa_SRP.558	EIF2B5	CDON
1129	SIK3	C1H1orf35	OSTC	mml.mir.939	ENSMMUG00000061252	CRB1	IL18RAP	HERC1	VSIG10L2
1130	STAT1	ENSMMUG00000061410	CYorf15A	mml.mir.938	ENSMMUG00000063290	GNL2	FPR1	ENSMMUG00000006397	DDX25
1131	FGFR1	GUK1	NMRK1	mml.mir.937	Metazoa	ZNF428	PKP3	CD3E	PUS3
1132	RTD1B	GJC2	SLC35G1	mml.mir.934	Metazoa	ENSMMUG00000041153	XAF1	PECAM1	HYLS1
1133	CCDC138	ENSMMUG00000057834	NFE2L2	mml.mir.933	ENSMMUG00000053820	AGAP1	NAAA	PLD3	PATE4
1134	ENSMMUG00000057000	Metazoa_SRP.106	ENSMMUG00000058358	mml.mir.93	MYH14	RAD52	ENSMMUG00000052388	BTAF1	ENSMMUG00000060101
1135	PRKCG	ENSMMUG00000023096	ENSMMUG00000058931	mml.mir.92a.2	ENSMMUG00000053049	SHCBP1	DNAI1	BSCL2	ENSMMUG00000014120
1136	KDM8	TRIM11	SPCS3	mml.mir.92a.1	ENSMMUG00000049804	TMED4	SLC36A3	IMPA2	PATE3
1137	ZC3H12A	TRIM17	ENSMMUG00000063976	mml.mir.922	Metazoa	ENSMMUG00000059082	CCR2	C3AR1	PATE2
1138	VAX2	H3.4	ENSMMUG00000053240	mml.mir.9.3	RAB22A	CYP17A1	AQP9	PLEKHJ1	PATE1
1139	ERICH6	ENSMMUG00000060464	ARHGAP28	mml.mir.9.2	Metazoa	ENSMMUG00000059100	Metazoa_SRP.2587	SNRNP40	ENSMMUG00000060925
1140	SLC35A2	H2BU1	PRKAR1B	mml.mir.892c	IPMK	ENSMMUG00000059975	CAPS2	NECAP1	ENSMMUG00000050731
1141	CHST13	ENSMMUG00000060603	HNF1A	mml.mir.892b	ENSMMUG00000060524	ENSMMUG00000056084	ENSMMUG00000062821	RNF146	ACRV1
1142	ENSMMUG00000063428	ENSMMUG00000054797	TTC39B	mml.mir.892a	U7.10	ENSMMUG00000054823	ENSMMUG00000054097	SEC24C	ENSMMUG00000062075
1143	ENSMMUG00000049447	RNF187	PRRC2A	mml.mir.891b	ITIH3	ENSMMUG00000062918	CLIC5	PLIN2	ENSMMUG00000059566
1144	ENSMMUG00000063852	X5S_rRNA.18	ENSMMUG00000028844	mml.mir.891a	IDH2	ACTR8	ENSMMUG00000062097	GRAMD1A	ENSMMUG00000058618
1145	BEND4	X5S_rRNA.19	ENSMMUG00000004832	mml.mir.890	POU3F1	VAMP5	OR2B3	LDLRAP1	BARX2
1146	UBAC2	X5S_rRNA.20	CFAP46	mml.mir.888	CUX1	MTMR4	U3	MORF4L1	ENSMMUG00000062285
1147	ACADSB	X5S_rRNA.21	CRYL1	mml.mir.887	U7.127	MUL1	GLRX	TMPRSS9	Metazoa_SRP.2281
1148	PRDM15	X5S_rRNA.22	NFX1	mml.mir.885	ENSMMUG00000064342	DHPS	BCAR3	TP53INP1	ADAMTS15
1149	CCDC157	X5S_rRNA.23	ASB7	mml.mir.877	ENSMMUG00000053970	LANCL2	ENSMMUG00000064064	FKBP1A	ADAMTS8
1150	MAPRE3	X5S_rRNA.24	ENSMMUG00000062772	mml.mir.876	X5	ENSMMUG00000050792	ENSMMUG00000056132	UTRN	ENSMMUG00000055300
1151	ENSMMUG00000061864	X5S_rRNA.25	ENSMMUG00000056032	mml.mir.875	ENSMMUG00000060495	NAA60	ENSMMUG00000055783	PLEKHM3	Metazoa_SRP.2280
1152	CERS5	X5S_rRNA.26	MTRF1L	mml.mir.874	ENSMMUG00000064276	IL1R2	ENSMMUG00000052027	TIMM23	U3.80
1153	ENSMMUG00000028844	X5S_rRNA.27	FAM13A	mml.mir.873	SLC26A8	PPL	PDLIM1	EOMES	ZBTB44
1154	ENSMMUG00000064801	X5S_rRNA.28	CCR3	mml.mir.802	ENSMMUG00000009671	ABTB2	UBXN2B	ARID1A	ST14
1155	ABCC8	X5S_rRNA.29	ENSMMUG00000012297	mml.mir.770	LTBR	ENSMMUG00000020716	ENSMMUG00000001764	DOK3	U4.72
1156	SMARCA2	X5S_rRNA.30	APBA2	mml.mir.767	DNAJC5B	BCL9	Metazoa_SRP.1903	PPP2R5B	APLP2
1157	TMEM45B	X5S_rRNA.31	MRPS27	mml.mir.765	KCNK10	TTLL11	FRAT1	ENSMMUG00000063695	PRDM10
1158	ENSMMUG00000059723	X5S_rRNA.32	ENSMMUG00000061685	mml.mir.764	ENSMMUG00000058257	SEPTIN3	PRAM1	HSF1	NFRKB
1159	IGSF10	X5S_rRNA.33	SLC25A48	mml.mir.762.3.2	GPNMB	RNF7	NR4A1	GAREM2	TMEM45B
1160	ANKRD10	X5S_rRNA.34	ENSMMUG00000040803	mml.mir.762.3.1	LINGO1	MRPS26	ENSMMUG00000057553	SPATS2L	ENSMMUG00000057813
1161	Metazoa_SRP.2174	X5S_rRNA.35	PSMD1	mml.mir.762.3	ENSMMUG00000063726	HRAS	EIF4E3	RMDN3	ENSMMUG00000050413
1162	ENSMMUG00000051530	X5S_rRNA.36	ABCF1	mml.mir.762.2	Metazoa	DNPH1	ENSMMUG00000045944	DNM2	U6.895
1163	FAM20C	X5S_rRNA.37	LCP2	mml.mir.761	Metazoa	HMGCR	Metazoa_SRP.2138	SRPRA	Y_RNA.491
1164	Metazoa_SRP.48	X5S_rRNA.38	PPM1E	mml.mir.759	CIZ1	CPQ	DCDC1	MS4A7	U6.894
1165	ADCK2	X5S_rRNA.39	PAF1	mml.mir.758	RRM2	ACVR1C	CDIP1	PPM1G	ARHGAP32
1166	ADGB	X5S_rRNA.40	MAMU.DRA	mml.mir.7208	RAB30	PRKD3	Metazoa_SRP.974	ENSMMUG00000061443	ENSMMUG00000062462
1167	TMEM273	X5S_rRNA.41	EPS8	mml.mir.7207	PLXND1	PRG3	PDZD3	TMEM268	KCNJ5
1168	DAG1	X5S_rRNA.42	ENSMMUG00000054248	mml.mir.7206	NTNG1	SBNO2	GASK1B	SMPDL3A	KCNJ1
1169	XYLT1	X5S_rRNA.43	ENSMMUG00000013810	mml.mir.7205	Metazoa	BZW2	TKTL1	ADGRE1	FLI1
1170	DCAF15	X5S_rRNA.44	RMC1	mml.mir.7204	ACVR1	U6.398	X5S_rRNA.86	MFSD5	ENSMMUG00000060836
1171	YARS1	X5S_rRNA.45	SRRM1	mml.mir.7202	HOXA3	ENSMMUG00000051425	ENSMMUG00000052509	PEPD	ENSMMUG00000051915
1172	ENSMMUG00000060689	X5S_rRNA.46	VNN 2.00	mml.mir.7201	WNT16	SPATA6L	ASPRV1	SYNE1	ENSMMUG00000057771
1173	RFC2	X5S_rRNA.47	PPME1	mml.mir.7200	Y	ENSMMUG00000058233	ENSMMUG00000061001	TGFBR3	ETS1
1174	ANKRD24	X5S_rRNA.48	ENSMMUG00000049597	mml.mir.7199	SMIM29	CBX2	ENSMMUG00000056816	MOB2	ENSMMUG00000051637
1175	ENSMMUG00000006971	X5S_rRNA.49	HSPB6	mml.mir.7198	ENSMMUG00000029273	CCR7	CA4	ENSMMUG00000052035	ENSMMUG00000063056
1176	CLBA1	X5S_rRNA.50	ENSMMUG00000057771	mml.mir.7197	C4H6orf118	PSAP	FRMD3	ENSMMUG00000045123	U2.93
1177	GNAQ	X5S_rRNA.51	DDX23	mml.mir.7196	ENSMMUG00000027060	CFAP126	CLEC7A	MCEMP1	STT3A.1
1178	ENSMMUG00000029273	X5S_rRNA.52	CLUAP1	mml.mir.7195	ENSMMUG00000058069	ENSMMUG00000050016	GALE	TNIP1	STT3A
1179	MGAT2	X5S_rRNA.53	ENSMMUG00000060741	mml.mir.7194	LIM2	ENSMMUG00000062958	ENO1	CYB5R1	SCN3B
1180	ENSMMUG00000055310	X5S_rRNA.54	RGS16	mml.mir.7193	CARD6	TCF7	U4.34	ERAL1	OR10D3
1181	ENSMMUG00000047409	X5S_rRNA.55	ENSMMUG00000063408	mml.mir.7192	Metazoa	CCL17	ENSMMUG00000054342	HERC6	VWA5A
1182	IFI27	X5S_rRNA.56	ENSMMUG00000033071	mml.mir.7191	POLB	LIFR	ENSMMUG00000064355	ARHGAP15	NEU3
1183	NFKB2	X5S_rRNA.57	ENSMMUG00000057188	mml.mir.7190	ENSMMUG00000057381	ENSMMUG00000056973	ASGR1	RPS4X	OR10G7
1184	NR4A3	X5S_rRNA.58	PML	mml.mir.7189	GNA15	ENSMMUG00000063172	BNC2	ADCY4	OR10G8
1185	CDCA3	X5S_rRNA.59	ANP32B	mml.mir.7188	Metazoa	ENSMMUG00000053613	PYGL	MFAP1	OR10G9
1186	ENSMMUG00000049993	X5S_rRNA.60	LYPLA1	mml.mir.7187	Y	HFM1	PROK2	CSF1	ENSMMUG00000042169
1187	ZNF552	X5S_rRNA.61	ENSMMUG00000007732	mml.mir.7186	GEN1	ENSMMUG00000049143	Metazoa_SRP.122	ENSMMUG00000052293	OR4D5
1188	U6.844	X5S_rRNA.62	LPAR5	mml.mir.7185	ENSMMUG00000062852	CLSPN	TTC21A	TREM1	ENSMMUG00000058201
1189	GFRA2	X5S_rRNA.63	SAFB	mml.mir.7184	ENSMMUG00000062889	ADIPOR2	ACTG2	TSTD2	OR8D4
1190	PTPN22	X5S_rRNA.64	ENSMMUG00000053978	mml.mir.7183	FAHD1	INKA2	EBPL	PAOX	TMEM225
1191	Metazoa_SRP.2448	X5S_rRNA.65	SYNJ2BP	mml.mir.7181	CRISP3	ABCC12	PISD	ARPC3	OR6M1
1192	ENSMMUG00000040181	X5S_rRNA.66	ENSMMUG00000061503	mml.mir.7180	ENSMMUG00000052249	ENSMMUG00000043771	ENSMMUG00000059374	CTSA	OR6X1
1193	ENSMMUG00000059254	X5S_rRNA.67	ENSMMUG00000064378	mml.mir.7179	TBC1D9	ENSMMUG00000051733	ENSMMUG00000048772	CCDC69	ZNF202
1194	ENSMMUG00000062204	X5S_rRNA.68	GGN	mml.mir.7177	ENSMMUG00000061335	VPS53	Metazoa_SRP.591	ALYREF	Metazoa_SRP.2276
1195	ZNF500	X5S_rRNA.69	SNORD14.1	mml.mir.7176	ENSMMUG00000057405	IGKV4.1	ENSMMUG00000051964	LZTR1	OR8D1
1196	ENSMMUG00000056132	X5S_rRNA.70	CRMP1	mml.mir.7175	ZNF853	SNORD28.1	FAM151B	HMOX1	ENSMMUG00000061604
1197	TMEM52B	X5S_rRNA.71	OLFML1	mml.mir.7173	MAPK14	PGLYRP1	ENSMMUG00000061289	PYCARD	GRAMD1B
1198	ENSMMUG00000039864	X5S_rRNA.72	ENSMMUG00000013436	mml.mir.7172	Metazoa	ENSMMUG00000053584	LILRA3	FCRL5	U8.10
1199	C19orf81	HSD17B7	TET2	mml.mir.7171	HDHD3	UBTD2	ACTG1	SRGAP2	ENSMMUG00000057647
1200	DIAPH3	DDR2	RPP38	mml.mir.7170	IRX6	PFKFB4	ENSMMUG00000064475	SNX11	ENSMMUG00000054956
1201	USH1C	Metazoa_SRP.107	CPM	mml.mir.7169	ENSMMUG00000055772	ATAD2	PHKB	ERO1A	ENSMMUG00000055800
1202	ENPP1	UAP1	ENSMMUG00000054891	mml.mir.7168	ENSMMUG00000052177	ENSMMUG00000053074	NANS	SEL1L3	CLMP
1203	MNT	ENSMMUG00000063984	ENSMMUG00000051394	mml.mir.7167	PRELID3B	MAT2A	SMG9	SIGLEC6	SNORD14.2
1204	ENSMMUG00000056546	UHMK1	ENSMMUG00000060973	mml.mir.7166	TMEM31	ENSMMUG00000012019	ENSMMUG00000049438	PTPN4	SNORD14.1
1205	NUCKS1	Metazoa_SRP.108	CRISPLD2	mml.mir.7165	ICAM1	Metazoa_SRP.1836	Metazoa_SRP.2465	PSMD9	HSPA8
1206	ENSMMUG00000059280	SH2D1B	OLIG2	mml.mir.7164	PRKACA	PLXNA1	U3.12	TNFRSF10A	ENSMMUG00000051792
1207	MYH2	NOS1AP	DPP3	mml.mir.7163	ENSMMUG00000054002	ENSMMUG00000055215	SNORD19B	KMT2D	BSX
1208	PLP2	SPATA46	RBBP8	mml.mir.711	mml.mir.661	ENSA	CFP	LGALS3BP	U4.71
1209	ENSMMUG00000039874	MIR556	RNF145	mml.mir.708	ENSMMUG00000063015	LDLR	ENSMMUG00000056766	CERS6	JHY
1210	TDRD1	OLFML2B	FBXO11	mml.mir.7.3	ENSMMUG00000061650	ENSMMUG00000023535	ENSMMUG00000064658	SSR3	OR8G5
1211	PCDH12	ATF6	ENSMMUG00000057893	mml.mir.7.2	ENSMMUG00000052396	DENND4C	FPR3	NPC2	ENSMMUG00000056825
1212	C8B	Metazoa_SRP.109	EFNA5	mml.mir.7.1	ENSMMUG00000052585	U6.40	ENSMMUG00000049281	CDK2AP2	Metazoa_SRP.2278
1213	MYF6	FCRLB	POPDC3	mml.mir.6827	SLITRK4	DNASE2B	GPRC5A	ENSMMUG00000058459	ROBO3
1214	KDSR	FCRLA	FAAP100	mml.mir.6794	AMER2	GAS2	ALOX5AP	SCAP	U6.893
1215	FADS3	FCGR2B	CCKBR	mml.mir.6790	CYP4B1	MANEA	ENSMMUG00000058201	NCOR1	EI24
1216	CTSG	FCGR3	ENSMMUG00000052781	mml.mir.676.1	WLS	ZP4	IRAK3	POU2F3	ENSMMUG00000057529
1217	MTMR7	ENSMMUG00000039212	BBX	mml.mir.675	U2.92	ZNF346	ENSMMUG00000050499	ENSMMUG00000042208	Metazoa_SRP.2277
1218	TOX2	ENSMMUG00000054686	Metazoa_SRP.2318	mml.mir.671	ENSMMUG00000057504	Y_RNA.467	MESP1	DCAF11	FEZ1
1219	BCL2L14	ENSMMUG00000058484	DCN	mml.mir.670	Y	MICU2	ENSMMUG00000054361	ENSMMUG00000064201	U6.892
1220	GRIK4	U6.37	KRBA2	mml.mir.664	ENSMMUG00000056700	ADCK2	TPD52L2	HDGF	PKNOX2
1221	ENSMMUG00000041976	CFAP126	ENSMMUG00000064954	mml.mir.663.11	NQO2	CEBPE	U7.56	NDUFS8	Metazoa_SRP.1729
1222	NPHP3	SDHC	ODF3B	mml.mir.662	TIGD6	PHLDB3	SPATC1L	HNRNPM	ENSMMUG00000061647
1223	ZBTB4	MPZ	SCRIB	mml.mir.661	KRT73	MSR1	AGPAT2	GTF2H5	TMEM218
1224	MSRB3	ENSMMUG00000042475	CSK	mml.mir.660	ENSMMUG00000049783	H1.1	U6.30	TSC22D3	SLC37A2
1225	PSTPIP2	NR1I3	ENSMMUG00000038415	mml.mir.654	LRRC26	OASL	CCNB2	ENSMMUG00000038920	CCDC15
1226	ENSMMUG00000055339	TOMM40L	U7.121	mml.mir.653	MAMU.F	VOPP1	ENSMMUG00000055682	ENSMMUG00000060287	HEPACAM
1227	THBS1	APOA2	CHST13	mml.mir.652	Metazoa	ENSMMUG00000055438	Metazoa_SRP.2948	CIITA	ROBO4
1228	TXNL4B	FCER1G	USH1C	mml.mir.651	ENSMMUG00000058350	ARMC7	FNBP4	CALHM2	ENSMMUG00000057483
1229	PLA2G2C	NDUFS2	DNA2	mml.mir.650a.2	CD22	FUZ	LOXHD1	PACS1	ENSMMUG00000058037
1230	RUNX2	ADAMTS4	FRMD4B	mml.mir.6505	HRH2	PTGDR2	ENSMMUG00000063921	FCAR	MSANTD2
1231	INCA1	ENSMMUG00000062837	MSLN	mml.mir.648	HTRA1	B4GALNT3	KLHL42	JAML	ESAM
1232	STRBP	ENSMMUG00000060555	ENSMMUG00000049375	mml.mir.644	ENSMMUG00000057295	PPM1F	ENSMMUG00000057295	GRB2	VSIG2
1233	GLCCI1	PPOX	TCIM	mml.mir.643	ENSMMUG00000021202	ADRB1	MAP3K10	CUX1	NRGN
1234	DUSP21	B4GALT3	ENSMMUG00000054803	mml.mir.642	Metazoa	SLC35D2	BEND4	DENND5A	SPA17
1235	NR2F6	USP21	LRRC57	mml.mir.640	ENSMMUG00000039205	ELK3	Metazoa_SRP.2183	IFIT5	SIAE
1236	FAM76A	UFC1	UBE2D1	mml.mir.639	Metazoa	MAST1	mml.mir.223	ADAM15	TBRG1
1237	FOXM1	DEDD	ENSMMUG00000052770	mml.mir.636	IGLV4.69	GLIS3	Metazoa_SRP.3329	SCAMP2	PANX3
1238	RBM34	NIT1	ENSMMUG00000057052	mml.mir.633	Metazoa	MRPS6	CSMD3	TRAPPC2L	OR8A1
1239	ENSMMUG00000031100	PFDN2	ENSMMUG00000018146	mml.mir.632	ENSMMUG00000050541	MRGBP	C3AR1	PTPRC	ENSMMUG00000057837
1240	RAB10	KLHDC9	ATP5PO	mml.mir.631	SLC35E4	MAP3K9	U6.25	ALKBH5	OR8B8
1241	Metazoa_SRP.944	NECTIN4	ENSMMUG00000054630	mml.mir.628	CHP2	ENSMMUG00000051012	GAS6	EIF4E	OR8B4
1242	UST	ARHGAP30	TWNK	mml.mir.627	ENSMMUG00000061225	ENSMMUG00000007366	Metazoa_SRP.3146	SLCO3A1	ENSMMUG00000055992
1243	SYNPO2L	USF1	ADK	mml.mir.626	ENSMMUG00000054260	ENSMMUG00000064769	EMC1	RHBDF2	ENSMMUG00000064241
1244	RAPGEF3	F11R	ENSMMUG00000053774	mml.mir.625	Metazoa	ST14	SNORD33	GALNT11	ENSMMUG00000063620
1245	ENSMMUG00000050693	TSTD1	LPGAT1	mml.mir.624	PLPP4	ENSMMUG00000062067	U3.28	ENSMMUG00000005959	Metazoa_SRP.2282
1246	C11orf21	ITLN2	ENSMMUG00000013441	mml.mir.618	TP53I3	CERS5	SLC22A15	IL1RAP	LCN1
1247	Metazoa_SRP.2641	Metazoa_SRP.110	TOPBP1	mml.mir.616	Y	TM9SF3	MMP13	MBNL3	LCN6
1248	GOLGA1	U6.38	IGF1	mml.mir.6134	TGFBI	ENSMMUG00000057464	ENSMMUG00000064783	UQCRC2	RABL6
1249	TMEM231	ITLN1	ENSMMUG00000056491	mml.mir.6133	MARVELD1	MB21D2	ENSMMUG00000041182	CPSF6	CCDC183
1250	TIAM1	CD244	ENSMMUG00000062726	mml.mir.6131	ENSMMUG00000050861	NECTIN2	PTGS2	ENSMMUG00000056513	ENSMMUG00000048231
1251	ERICH2	ENSMMUG00000063750	GAREM1	mml.mir.6130	TSPYL2	AHCYL2	FSBP	UFC1	ENSMMUG00000057327
1252	CCR10	ENSMMUG00000053012	ENSMMUG00000051221	mml.mir.6129	Metazoa	PGAP6	MPRIP	MFSD1	LCN15
1253	ENSMMUG00000053943	SLAMF7	Metazoa_SRP.727	mml.mir.6128	ENSMMUG00000062936	ENSMMUG00000063764	CALY	ENSMMUG00000056711	LCN8
1254	SLFN12	CD48	ENSMMUG00000049683	mml.mir.6127	CERS5	SERPINB11	ENSMMUG00000064161	TNFRSF18	LCN10
1255	GREB1	SLAMF1	MYLIP	mml.mir.609	ENSMMUG00000065327	ORMDL1	VNN 2.00	GHDC	ENSMMUG00000059958
1256	U6.222	CD84	RALA	mml.mir.607	Y	SPTBN5	VSIR	USP9X	ENSMMUG00000032915
1257	CS	VANGL2	LRRC72	mml.mir.605	CATIP	VPS29	ENSMMUG00000057043	SEC61A1	SNORA17B
1258	CDCP1	U4.2	PTCHD1	mml.mir.604	Metazoa	ENSMMUG00000059080	MMP8	AMZ2	DIPK1B
1259	Metazoa_SRP.2843	NCSTN	BAMBI	mml.mir.603	ENSMMUG00000045203	TRMT1L	CEACAM20	ELOA	Metazoa_SRP.2285
1260	FHAD1	NHLH1	KLHDC7A	mml.mir.601	ENSMMUG00000060972	SHOC1	PDIA5	FCN2	AGPAT2
1261	MEIS3	COPA	ASF1B	mml.mir.600	IER5L	C15H9orf78	Y_RNA.83	DDX58	EGFL7
1262	SHC4	Y_RNA.20	KEAP1	mml.mir.599	ENSMMUG00000053999	LAMTOR5	OIP5	ENSMMUG00000041542	AJM1
1263	SLC43A3	DCAF8	BRWD1	mml.mir.597	RAB3D	ZNF77	EPHB3	RSAD2	PHPT1
1264	MARCKS	PEA15	U6.913	mml.mir.595	RFLNA	ENSMMUG00000050102	RORB	IQGAP2	MAMDC4
1265	ENTPD7	ENSMMUG00000061573	ENSMMUG00000043529	mml.mir.593	ENSMMUG00000014849	ENSMMUG00000000451	ENSMMUG00000043184	TPD52L2	EDF1
1266	FN3KRP	CASQ1	MTA3	mml.mir.590	CLIP2	FBXO5	ENSMMUG00000064942	MLKL	TRAF2
1267	TMEM129	ATP1A2	SRGN	mml.mir.589	VIM	FEZ1	U7.118	MYO9B	FBXW5
1268	DIPK1A	IGSF8	ENSMMUG00000055814	mml.mir.587	LMO3	NME9	PEAK3	USP36	C8G
1269	ENSMMUG00000055581	KCNJ9	ZNF470	mml.mir.586	INAVA	DHRS2	Metazoa_SRP.2589	PSME3	LCN12
1270	ENSMMUG00000053899	ENSMMUG00000054927	NDOR1	mml.mir.584	ENSMMUG00000049704	FAM110B	ENSMMUG00000056488	DCTPP1	PTGDS
1271	DNASE1L2	KCNJ10	ENSMMUG00000006803	mml.mir.583	ENSMMUG00000052168	CCDC192	ENSMMUG00000018955	RBM5	PAXX
1272	STBD1	PIGM	ARL 3.00	mml.mir.582	ENSMMUG00000064437	ENSMMUG00000050934	MAP3K9	CD84	Metazoa_SRP.1727
1273	KIAA1549	ENSMMUG00000052181	ENSMMUG00000053768	mml.mir.581	OR4A5	ZNF598	TMEM187	TRIOBP	CLIC3
1274	PWWP2A	SLAMF9	GRPEL2	mml.mir.580	ENSMMUG00000057690	ICAM5	ENSMMUG00000059155	RNF123	mml.mir.1232
1275	CLDN4	IGSF9	SELENOI	mml.mir.579	ENSMMUG00000055836	UBA1	IMPDH1	ACADS	ABCA2
1276	AOX2	TAGLN2	ENSMMUG00000056535	mml.mir.578	FAM240C	MMP8	SNORA70.7	ENSMMUG00000050195	FUT7
1277	ENSMMUG00000056944	ENSMMUG00000052448	FABP5	mml.mir.577	RMI2	ENSMMUG00000004318	SERPINB1	RBPJ	NPDC1
1278	UBA7	CFAP45	SEMA4G	mml.mir.576	ENSMMUG00000052599	Metazoa_SRP.808	ENSMMUG00000055268	TBRG4	ENTPD2
1279	S100A3	VSIG8	IMPA1	mml.mir.573	SEC23B	SMARCC2	RBMS1	SEPHS2	mml.mir.126
1280	ENSMMUG00000063287	ENSMMUG00000032897	ENSMMUG00000057747	mml.mir.572	ENSMMUG00000055217	DDX60L	ENSMMUG00000063453	CNOT8	ENSMMUG00000064061
1281	Metazoa_SRP.1002	SLAMF8	IER5	mml.mir.570	Y	CKAP2	ENSMMUG00000053309	BIN3	ENSMMUG00000056009
1282	PDIA5	FCRL6	ENSMMUG00000061578	mml.mir.5697	ENSMMUG00000055717	GATAD2B	PRSS51	SLTM	NACC2
1283	PLXNA4	DUSP23	ENSMMUG00000013169	mml.mir.569	BEND5	CKM	ENSMMUG00000058644	PCDH1	PAEP
1284	PSTPIP1	CRP	MRPS18C	mml.mir.563	PI4K2B	ZNHIT1	ARHGEF3	ARFIP2	ENSMMUG00000032106
1285	NR4A2	APCS	GAN	mml.mir.562	KRT71	HYPK	CCDC85A	ACADVL	ENSMMUG00000057727
1286	CITED2	ENSMMUG00000053632	Metazoa_SRP.76	mml.mir.557	SDC4	ENSMMUG00000059289	ADGRE1	NPM1	ENSMMUG00000052659
1287	ST3GAL3	ENSMMUG00000039344	SPC25	mml.mir.554	ENSMMUG00000057527	CYP3A43	ENSMMUG00000062290	RPL13	GLT6D1
1288	CHD5	ENSMMUG00000013427	VEGFB	mml.mir.553	BPIFB2	MYL3	FBXL5	AP1G2	LCN9
1289	MTCL1	FCER1A	ALYREF	mml.mir.552	ENSMMUG00000053301	CETN3	ASTL	ENSMMUG00000062946	SOHLH1
1290	EMILIN2	Metazoa_SRP.111	MME	mml.mir.551b	TMEM187	UCK2	OTP	IL12RB2	Metazoa_SRP.2287
1291	ENSMMUG00000059656	ACKR1	U6.718	mml.mir.551a.1	ENSMMUG00000045044	ENSMMUG00000012125	PCDH7	BLVRA	KCNT1
1292	ZNF214	CADM3	LIN7B	mml.mir.551a	ENSMMUG00000057950	Y_RNA.289	ENSMMUG00000007366	SPCS3	ENSMMUG00000063574
1293	ENSMMUG00000062328	PYHIN1	ENSMMUG00000030374	mml.mir.550	ENSMMUG00000057165	ENSMMUG00000061260	NLRP12	VCAN	CAMSAP1
1294	PIM2	AIM2	ERP29	mml.mir.549a	Y	ENSMMUG00000049909	SYCP2L	CNBP	UBAC1
1295	SLC45A1	IFI16	SAP30	mml.mir.548j	ENSMMUG00000063639	COPG1	ENSMMUG00000062592	ENSMMUG00000014692	Metazoa_SRP.2286
1296	AHCYL2	ENSMMUG00000060051	H2BU1	mml.mir.548i	ZAN	ENSMMUG00000057779	MAP3K15	KDM4B	ENSMMUG00000054453
1297	CCDC141	OR6N2	PTDSS1	mml.mir.548h	USP6NL	ENSMMUG00000055292	ENSMMUG00000061919	ARL8B	TMEM250
1298	PTPN2	OR6N1	ENSMMUG00000056203	mml.mir.548g	ENSMMUG00000059873	CD8A	OTOR	PAN2	NOTCH1
1299	F12	OR6K6	ARMC2	mml.mir.548f	AFP	GGNBP2	Y_RNA.71	ABCC1	ENSMMUG00000062190
1300	ENSMMUG00000060463	ENSMMUG00000061549	KRT10	mml.mir.548e	VCAN	ENSMMUG00000052413	KNSTRN	ENSMMUG00000044640	ENSMMUG00000045749
1301	Metazoa_SRP.3069	OR6K3	ENSMMUG00000051589	mml.mir.548d	ENSMMUG00000060414	ENSMMUG00000015749	CEBPB	NEU1	LHX3
1302	Metazoa_SRP.2977	OR6K2	ENSMMUG00000064905	mml.mir.548c	CFL2	SLC25A44	APOBEC3D	NDUFB11	QSOX2
1303	LAIR1	SPTA1	WDR70	mml.mir.548a	MAP3K9	TMEM186	RAB27A	EPX	CCDC187
1304	CHAD	OR10Z1	SNORD13E	mml.mir.545	ENSMMUG00000044069	PCGF6	TOGARAM2	ENSMMUG00000064120	GPSM1
1305	EIF2AK2	ENSMMUG00000054507	TICAM2	mml.mir.544	CD36	ZZEF1	PLCD1	HGH1	DNLZ
1306	ADRB2	OR6P1	DLGAP5	mml.mir.542	ENSMMUG00000017004	U6.669	CXCR1	ENSMMUG00000016894	CARD9
1307	GPER1	OR6Y1	ENSMMUG00000059395	mml.mir.541	TUBB6	KIF26A	NAA60	ENSMMUG00000056036	SNAPC4
1308	IGKV4.1	ENSMMUG00000054321	ENSMMUG00000046683	mml.mir.532	TMEM52B	LY96	ENSMMUG00000056799	TSC2	ENTR1
1309	ENSMMUG00000022140	ENSMMUG00000004509	CFL2	mml.mir.526b	Metazoa	OSGEPL1	ENSMMUG00000021075	C1QBP	PMPCA
1310	ENSMMUG00000060707	ENSMMUG00000004508	CR2	mml.mir.524	ENSMMUG00000051024	ENSMMUG00000054583	SLC8A1	DAP3	INPP5E
1311	ENSMMUG00000049015	OR10K2	ECD	mml.mir.523b	SNORD98	GDPGP1	TNFRSF21	MBD1	SEC16A
1312	LARGE2	ENSMMUG00000019444	ZRANB2	mml.mir.523a	KLK12	TSNARE1	DGAT2	MAMU.DMB	ENSMMUG00000041459
1313	ENSMMUG00000014120	CD1E	METTL25	mml.mir.521	ENSMMUG00000050685	ARID3C	ENSMMUG00000061760	IL4R	SEPHS1
1314	COPS6	CD1B	CCDC82	mml.mir.520g	RGS2	HOXD1	ENSMMUG00000064299	UBL4A	UAP1L1
1315	RBM15B	ENSMMUG00000063517	ENSMMUG00000014348	mml.mir.520a	BTG1	IFI6	mml.mir.661	PAPOLA	SNORD62
1316	STK3	CD1C	DGKK	mml.mir.519e	PLEKHM3	BASP1	CABP4	VPS72	VPS26B
1317	FCER2	CD1A	ZNF197	mml.mir.519d	CXCR1	RNF212B	GRAP	MRPL14	ENSMMUG00000063499
1318	ISG15	CD1D	ENSMMUG00000065072	mml.mir.519c	Metazoa	DOHH	PFKFB4	INTS6	ENSMMUG00000056673
1319	ARHGEF16	ENSMMUG00000020155	OSBP2	mml.mir.519b	SNRNP200	REEP3	DMXL2	ACSL5	ENSMMUG00000051653
1320	Metazoa_SRP.1595	KIRREL1	DUSP10	mml.mir.519a.2	MESP1	UBA2	Metazoa_SRP.1538	ENSMMUG00000053084	ENSMMUG00000050831
1321	ENSMMUG00000058037	ENSMMUG00000058790	ENSMMUG00000054724	mml.mir.519a	TMEM100	MCF 2.00	LRP11	MRPL10	ENSMMUG00000058316
1322	SUSD2	ENSMMUG00000050541	LIMS2	mml.mir.518g	Metazoa	PRKAG1	Metazoa_SRP.784	NCF2	ENSMMUG00000056993
1323	ENSMMUG00000059278	CD5L	MCM6	mml.mir.518f	BAALC	PM20D2	ENSMMUG00000024805	HNRNPUL1	ENSMMUG00000055406
1324	HS6ST1	FCRL1	MSRB3	mml.mir.518e	INPPL1	ENSMMUG00000062103	DUSP6	REST	ENSMMUG00000056968
1325	SLC39A9	FCRL2	RNF139	mml.mir.518a.4	ENSMMUG00000060542	TMEM45B	ANKRD34C	RNF152	ENSMMUG00000064149
1326	HOXC6	FCRL3	COMMD5	mml.mir.518a.3	ENSMMUG00000053232	MAP7D3	HOMER3	GDI1	B3GAT1
1327	GPX2	FCRL4	LGR4	mml.mir.518a.1	ENSMMUG00000055179	SDF2L1	ENSMMUG00000062933	PSMA7	GLB1L2
1328	ATF6	FCRL5	ENSMMUG00000037475	mml.mir.517c	SVOP	RASSF10	GRB10	SAR1A	GLB1L3
1329	IDH1	ENSMMUG00000065257	BHLHB9	mml.mir.517b	GPR153	ZDHHC20	LRP2BP	TES	ACAD8
1330	ENSMMUG00000064016	ENSMMUG00000058523	Metazoa_SRP.1533	mml.mir.517a	ENSMMUG00000054791	ZMYM2	ENSMMUG00000012564	USB1	THYN1
1331	Metazoa_SRP.939	ETV3	MBD6	mml.mir.516b	LIMK2	TMEM68	ENSMMUG00000055466	PSMA5	U3.81
1332	ENSMMUG00000041273	ETV3L	NUP58	mml.mir.516a.2	ENSMMUG00000049916	SCAPER	SLC8B1	ATP5MPL	CACNA1B
1333	TCTN2	ARHGEF11	TTC32	mml.mir.516a.1	U6.105	UROD	CD36	RPS8	ENSMMUG00000046904
1334	CGGBP1	Metazoa_SRP.112	ENSMMUG00000055385	mml.mir.514a	SPATS2	ENSMMUG00000056910	FBXO31	NIBAN1	JAM3
1335	TSSK6	mml.mir.765	SNORA12	mml.mir.513b.2	KLHL42	UTP4	OR7C2	TSPAN32	NCAPD3
1336	TST	LRRC71	ENSMMUG00000062407	mml.mir.513b.1	SPEF1	WAPL	ENSMMUG00000059051	ARAF	ENSMMUG00000054295
1337	PPP4R3B	PEAR1	PI4KB	mml.mir.513a.3	NOVA1	ENSMMUG00000055673	SLC47A1	TG	IGSF9B
1338	RTN4RL2	NTRK1	PRRT2	mml.mir.513a.2	DDX23	ENSMMUG00000053463	DUSP10	ENSMMUG00000016897	SPATA19
1339	ENSMMUG00000051430	INSRR	TM9SF1	mml.mir.513a.1	PLAU	PFKP	TADA3	FAM167B	ENSMMUG00000053982
1340	PLEKHG3	SH2D2A	ATP6V1G2	mml.mir.512	MAN1A1	U4.14	ENSMMUG00000049704	TMEM131L	ENSMMUG00000054976
1341	NOL3	PRCC	NDUFV1	mml.mir.509.2	Y	SNORA59A	PSMB2	HSD17B11	U6.896
1342	KNSTRN	HDGF	LSG1	mml.mir.509.1	Metazoa	LRRC3	Metazoa_SRP.3373	SPCS2	OPCML
1343	ENSMMUG00000032415	MRPL24	TOMM40L.1	mml.mir.508	ENSMMUG00000050518	TMEM44	IQSEC2	ENSMMUG00000012474	Metazoa_SRP.2283
1344	ZNF101	RRNAD1	POMP	mml.mir.507	ENSMMUG00000057758	CKLF	ENSMMUG00000063980	HAGH	ENSMMUG00000036039
1345	CMA1	ISG20L2	ZNF521	mml.mir.506	ENSMMUG00000051617	SLFN14	Metazoa_SRP.1082	ARHGEF10L	NTM
1346	PDZD2	CRABP2	CENPE	mml.mir.505	U6.280	SLC6A4	SDR9C7	SLC39A13	ENSMMUG00000053015
1347	METTL17	NES	Metazoa_SRP.9	mml.mir.504	Metazoa	ENSMMUG00000062105	ENSMMUG00000052310	EGLN3	ENSMMUG00000052627
1348	ENSMMUG00000056724	BCAN	PDGFC	mml.mir.503	ENSMMUG00000059074	GTF2B	ENSMMUG00000058840	ENSMMUG00000046665	EHMT1
1349	ENSMMUG00000056279	HAPLN2	COX7A2	mml.mir.502	RNASE4	KIAA1549L	Metazoa_SRP.3341	BIK	MAN1B1
1350	ARPC2	GPATCH4	ENSMMUG00000054212	mml.mir.500a	C3H7orf31	SNRPC	PLCB1	PMM2	FAM166A
1351	CCDC58	NAXE	DCUN1D4	mml.mir.498	ENSMMUG00000046815	ENSMMUG00000053910	MMP19	LBH	ENSMMUG00000065171
1352	ENSMMUG00000062176	TTC24	AP4B1	mml.mir.497	ENSMMUG00000056990	B3GALT6	U7.81	HSPA9	DPP7
1353	Metazoa_SRP.123	IQGAP3	SPATA1	mml.mir.496	U7.80	ENSMMUG00000058207	MFAP2	CLPTM1L	GRIN1
1354	ZNF74	ENSMMUG00000060563	ENSMMUG00000061298	mml.mir.494	EDN1	ABI2	CCR1	ENSMMUG00000000752	LRRC26
1355	DLG5	Y_RNA.21	Metazoa_SRP.1876	mml.mir.492	PRR16	ENSMMUG00000059178	U6.758	FKBP4	TMEM210
1356	ERAP2	MEF2D	ECI1	mml.mir.491	HEPACAM	ENSMMUG00000053263	ENSMMUG00000064193	TUFM	ANAPC2
1357	CYP39A1	ENSMMUG00000057120	ENSMMUG00000059026	mml.mir.490	CBX7	TACC3	FCAR	TP53I13	SSNA1
1358	TIRAP	U4.3	ENSMMUG00000055758	mml.mir.489	ENSMMUG00000063901	ENSMMUG00000060824	PTPN12	ARSA	TPRN
1359	ENSMMUG00000053496	ENSMMUG00000058159	ACER1	mml.mir.488	ELAVL2	TRIM17	NUDT5	PHIP	TMEM203
1360	C16orf95	Metazoa_SRP.113	OSTN	mml.mir.487b	ENSMMUG00000051438	MACROD2	CCDC154	PRKX	NDOR1
1361	ENSMMUG00000011868	ENSMMUG00000027037	TCF3	mml.mir.4803	LYPD8	TOM1L2	ENTPD3	PUM1	RNF208
1362	DEPTOR	ENSMMUG00000017966	CERS5	mml.mir.4796	ENSMMUG00000053552	KIRREL1	ENSMMUG00000054845	ENSMMUG00000043251	CYSRT1
1363	PKP4	RHBG	IKBKE	mml.mir.4766	CCL23	CSNK1A1	AMH	CMTM3	ENSMMUG00000032150
1364	WASHC3	TSACC	SNX6	mml.mir.4716	ENSMMUG00000052301	ENSMMUG00000040721	ENSMMUG00000050661	ARCN1	SLC34A3
1365	ENSMMUG00000057585	CCT3	TPPP	mml.mir.4703	SEC31B	MAP4K5	ENSMMUG00000063511	MGAT4B	STPG3
1366	TBKBP1	ENSMMUG00000064443	ENSMMUG00000044429	mml.mir.4650	PTRH1	ENSMMUG00000023388	ENSMMUG00000056084	ANAPC7	Metazoa_SRP.2284
1367	ENSMMUG00000053415	TMEM79	TACO1	mml.mir.455	ENSMMUG00000054242	ZNF496	TXNL1	SP140	NELFB
1368	ENSMMUG00000057043	GLMP	IGKV4.1	mml.mir.454	FOXM1	Y_RNA.426	OSR2	C1QB	TOR4A
1369	U6.485	SMG5	mml.mir.7190	mml.mir.451	ENSMMUG00000052285	ENSMMUG00000025554	ENSMMUG00000037723	KDM6A	NRARP
1370	BLOC1S5	PAQR6	ENSMMUG00000061549	mml.mir.450b	CDH7	ATE1	PSTPIP2	GPCPD1	EXD3
1371	ENSMMUG00000049766	SLC25A44	RAB10	mml.mir.450a.2	Metazoa	PICK1	NRBF2	SF3A1	ENSMMUG00000063975
1372	F2R	ENSMMUG00000036268	ENSMMUG00000052427	mml.mir.450a.1	ZCWPW1	ESS2	RNASE6	PARP16	NOXA1
1373	Metazoa_SRP.1000	SEMA4A	EEA1	mml.mir.449b	LGALS3	TNS3	U6.671	FAH	ENTPD8
1374	TMPO	ENSMMUG00000037731	TNNT1	mml.mir.449a	ENSMMUG00000048546	ENSMMUG00000060600	ENSMMUG00000019858	TRBV7.9	NSMF
1375	SLC25A23	LMNA	ENSMMUG00000054210	mml.mir.448	Metazoa	GDI2	ENSMMUG00000054524	PRPF6	PNPLA7
1376	FAM117B	MEX3A	ENSMMUG00000015202	mml.mir.4446	ENSMMUG00000003130	ITGAX	ST8SIA3	CHD4	MRPL41
1377	SNORA63.2	RAB25	TSPOAP1	mml.mir.433	C2H3orf62	DDX23	LITAF	SLC25A20	DPH7
1378	JAG2	LAMTOR2	ENSMMUG00000061610	mml.mir.432	Metazoa	CLEC12A	KCNQ3	ETF1	ZMYND19
1379	PSORS1C2	UBQLN4	CDCP1	mml.mir.431	PTGFR	KLHL7	Metazoa_SRP.193	WAS	ARRDC1
1380	Metazoa_SRP.1626	SSR2	SNCB	mml.mir.429	ENSMMUG00000055790	CTBP2	NAV1	UBR7	ENSMMUG00000060034
1381	ENSMMUG00000041712	ARHGEF2	ARHGAP33	mml.mir.425	ENSMMUG00000050789	U6.198	E2F8	SH3KBP1	ENSMMUG00000064190
1382	COPB2	ENSMMUG00000005090	FDFT1	mml.mir.422a	CYP3A5	ENSMMUG00000012843	U6.196	ENSMMUG00000017297	RELT
1383	ATP10D	KHDC4	AMBRA1	mml.mir.412	ENSMMUG00000053182	Metazoa_SRP.1303	PADI4	RPL4	U6.876
1384	ENSMMUG00000064177	ENSMMUG00000045167	MRPL50	mml.mir.3927	FOXE3	FKBP2	CUEDC1	ENSMMUG00000050306	MS4A1
1385	ENSMMUG00000002711	SNORA80E	SRPRB	mml.mir.384	TNMD	GABRA5	MOK	LAMTOR1	MS4A18
1386	LARP4	RIT1	ENSMMUG00000056009	mml.mir.378j	ENSMMUG00000057788	ENSMMUG00000057142	ENSMMUG00000050092	TXNIP	MS4A8
1387	ENSMMUG00000063685	SYT11	ENSMMUG00000050580	mml.mir.378d	ENSMMUG00000057298	ZNF185	SLC11A2	DYM	ENSMMUG00000051326
1388	ADORA2B	GON4L	AKAP10	mml.mir.376b	DTNA	SLC4A2	U7.110	TSPAN31	ENSMMUG00000048032
1389	BTG2	ENSMMUG00000062397	PLA2G2C	mml.mir.374b	TMEM273	MGAT4B	ENSMMUG00000042200	VPS26A	MS4A13
1390	SPN	DAP3	MMP11	mml.mir.374a	Metazoa	LBR	DEPDC1	SCAMP3	MS4A12
1391	BCL2L2.PABPN1	ASH1L	CD81	mml.mir.372	ENSMMUG00000051550	PRPF39	ACSS2	TIMM17A	MS4A5
1392	WNT4	MSTO1	ZNF582	mml.mir.371	PITX2	CXCL14	Metazoa_SRP.92	ANXA4	WDR74
1393	LDOC1	Metazoa_SRP.114	PMEL	mml.mir.367	ENSMMUG00000063383	KIRREL2	PIKFYVE	NFYC	ENSMMUG00000031100
1394	MAK	U6.39	ENSMMUG00000065288	mml.mir.365.2	ENSMMUG00000046159	CD79B	ENSMMUG00000059591	GRHPR	MS4A14
1395	NCKAP5	ENSMMUG00000058124	Metazoa_SRP.3151	mml.mir.362	U6.71	CIAO3	ENSMMUG00000052800	OTUD5	MS4A7
1396	CDK3	Metazoa_SRP.115	PYCR2	mml.mir.361	Metazoa	ENSMMUG00000044909	Metazoa_SRP.2621	MANF	MS4A6E
1397	SULT1C4	U6.40	FBXL14	mml.mir.3577	ENSMMUG00000049521	COL17A1	Metazoa_SRP.447	HACL1	MS4A4A
1398	POLM	ENSMMUG00000060006	ENSMMUG00000054052	mml.mir.34c	TPX2	ENSMMUG00000055650	ZBTB20	HDAC11	ENSMMUG00000061603
1399	PLCH2	U6.41	GIPC1	mml.mir.34b	ENSMMUG00000061543	AMHR2	USP43	MAN2C1	MS4A15
1400	DGKE	RUSC1	EMSY	mml.mir.34a	SLC11A2	ENSMMUG00000050007	POU4F1	ITGB5	MS4A10
1401	HPGDS	ENSMMUG00000063807	ENSMMUG00000055145	mml.mir.342	ENSMMUG00000051538	PCGF3	C19H19orf38	SLC9A1	ENSMMUG00000064924
1402	ENSMMUG00000061750	ENSMMUG00000023144	ENSMMUG00000061499	mml.mir.340	ENSMMUG00000050018	POLB	HMGB2	ANXA11	CCDC86
1403	ENSMMUG00000055145	PKLR	SMIM1	mml.mir.33b	GAST	MYLIP	ENSMMUG00000054226	ATG16L2	PTGDR2
1404	GTF2E2	HCN3	GCNT3	mml.mir.33a	U7.5	MBOAT7	ENSMMUG00000038390	WIPI2	ZP1
1405	CANX	CLK2	SNORD99	mml.mir.339	ENSMMUG00000057472	TUBB1	HAVCR2	BCL2L13	PRPF19
1406	SLAMF8	SCAMP3	PRRX1	mml.mir.338	GHR	KLC2	CXCR2	KCNIP3	TMEM109
1407	MTX2	FAM189B	ENSMMUG00000057993	mml.mir.329.1	HS1BP3	ENSMMUG00000064232	ENSMMUG00000052421	UBE2D1	TMEM132A
1408	ZMPSTE24	GBA	RFX8	mml.mir.325	CYTIP	TIMMDC1	Metazoa_SRP.1126	SUCLG1	SLC15A3
1409	Metazoa_SRP.1120	ENSMMUG00000053423	STK17B	mml.mir.324	ENSMMUG00000049982	NAAA	CCDC182	TSR2	U6.859
1410	GDF11	ENSMMUG00000059449	S100A12	mml.mir.320a	ENSMMUG00000042860	FAM81A	TRPM6	HACD4	CD6
1411	ENSMMUG00000058960	ENSMMUG00000008506	WDR48	mml.mir.3200	ENSMMUG00000052587	LAG3	ENSMMUG00000036243	ATP8B2	CD5
1412	BACE2	THBS3	mml.mir.199a.1	mml.mir.3173	ENSMMUG00000042039	CYP2D6	Metazoa_SRP.1994	TBL3	VPS37C
1413	TMA7	MUC1	BARD1	mml.mir.3151	Metazoa	ENSMMUG00000056964	TEX13C	PSMD8	PGA4
1414	TRA2B	TRIM46	SLC2A4	mml.mir.3145	SDR9C7	MKX	RSPH6A	ENSMMUG00000003532	ENSMMUG00000062622
1415	PCSK4	KRTCAP2	ENSMMUG00000012564	mml.mir.3140	ZSCAN10	U6.136	ENSMMUG00000031051	BATF2	ENSMMUG00000059343
1416	MPHOSPH8	U7.4	MTERF1	mml.mir.3122	DNAJC27	GFPT1	TBC1D2	VPS52	MS4A6A
1417	SERPINE3	SLC50A1	MOV10	mml.mir.30e	PABPN1L	ENSMMUG00000050473	ENSMMUG00000051931	TOX4	MS4A2
1418	ENSMMUG00000063726	EFNA1	TEX22	mml.mir.30d	RUBCN	GNG2	ENSMMUG00000052584	NDEL1	ENSMMUG00000013526
1419	ENSMMUG00000056776	Y_RNA.22	HSPB2	mml.mir.30c.2.1	TLR4	HPGDS	ENSMMUG00000058282	SLC44A2	OR4D11
1420	ENSMMUG00000052314	EFNA3	ENSMMUG00000061003	mml.mir.30c.2	Metazoa	KIF4A	SLC24A4	CYTH1	FAM111B
1421	ENSMMUG00000051677	ENSMMUG00000058063	COQ10A	mml.mir.30c.1	GPR139	STMN1	U6.1113	ABCC13	FAM111A
1422	ENSMMUG00000051013	SNORA70.2	ARMC10	mml.mir.30b	ENSMMUG00000036338	WWC2	DARS1	PELI1	ENSMMUG00000054189
1423	ELFN2	ADAM15	ENSMMUG00000054815	mml.mir.30a	RETN	PGBD5	ENSMMUG00000056838	PSMA6	DTX4
1424	ENSMMUG00000051081	DCST1	ENSMMUG00000052888	mml.mir.302d	APCDD1	YIPF3	NBT03_gp019	ANXA6	Metazoa_SRP.2191
1425	SUV39H2	DCST2	CD34	mml.mir.302c	SMPDL3A	MMP1	ENSMMUG00000063726	XAB2	ENSMMUG00000059976
1426	SNORD9	ZBTB7B	Metazoa_SRP.3364	mml.mir.302b	Metazoa	ENSMMUG00000013289	OR5K1	TNFSF13B	Metazoa_SRP.2190
1427	SRSF10	FLAD1	POGLUT1	mml.mir.302a	USP25	YY2	BAIAP2	TRA2A	MPEG1
1428	RPRD1A	CKS1B	TRARG1	mml.mir.301b	EDEM1	BCL2L14	Metazoa_SRP.1002	LMO2	Metazoa_SRP.2189
1429	ENSMMUG00000053510	SHC1	AAK1	mml.mir.301a	ENSMMUG00000065108	RAD51	ENSMMUG00000050142	BTK	OR5AN1
1430	U1.122	PYGO2	TMEM42	mml.mir.29b.1	ENSMMUG00000065100	SNORD17	ENSMMUG00000060010	ENSMMUG00000050201	OR5A1
1431	Metazoa_SRP.1340	PBXIP1	ENSMMUG00000065208	mml.mir.298	ATP13A1	PSTPIP2	NYX	S1PR1	OR4D6
1432	ZNF571	Metazoa_SRP.116	CMA1	mml.mir.28	PRL	IL1B	Y_RNA.176	LMNA	OR4D10
1433	Metazoa_SRP.1346	PMVK	ENSMMUG00000056084	mml.mir.27a	FRMD4B	UBALD2	Metazoa_SRP.1543	SGTA	U6.860
1434	SLC41A1	KCNN3	PIKFYVE	mml.mir.26a.2	ENSMMUG00000045284	ENSMMUG00000060644	ENSMMUG00000055217	ENSMMUG00000041688	ENSMMUG00000063368
1435	GALM	Metazoa_SRP.117	HELZ2	mml.mir.26a.1	CCDC60	SNX13	CYP1A1	ADORA2B	OOSP4B
1436	ENSMMUG00000055554	ADAR	ENSMMUG00000058039	mml.mir.25	SLC2A7	ENSMMUG00000020092	U6.892	ENSMMUG00000015610	OR4D9
1437	FARP2	CHRNB2	NT5C3A	mml.mir.23a	PARP15	CDKL1	ENSMMUG00000057081	ENSMMUG00000056043	U7.147
1438	ENSMMUG00000060932	UBE2Q1	ENSMMUG00000062126	mml.mir.224	ENSMMUG00000058714	PRPS1	CUX1	TRIM27	ENSMMUG00000060712
1439	ENSMMUG00000058240	TDRD10	SLC30A2	mml.mir.223	Metazoa	ENSMMUG00000054493	Y_RNA.157	XRCC5	OSBP
1440	ENSMMUG00000050619	SHE	FOXP1	mml.mir.222	ENSMMUG00000058644	ASRGL1	Metazoa_SRP.1148	ENSMMUG00000017231	PATL1
1441	ATP7A	IL6R	GNB4	mml.mir.221	TIAM1	NFATC2IP	ENSMMUG00000045592	CXCR1	ENSMMUG00000057009
1442	ZNF34	ATP8B2	ENSMMUG00000063746	mml.mir.219.2	HPCAL1	KLHL25	ENSMMUG00000060481	TMUB1	STX3.1
1443	GSTM3	U7.5	Metazoa_SRP.1097	mml.mir.219.1	Metazoa	ADTRP	AZU1	ARG2	CBLIF
1444	ENSMMUG00000000082	AQP10	FKBP10	mml.mir.218.2	ASIC5	ENSMMUG00000049774	Metazoa_SRP.1089	TRMT2A	STX3
1445	ENSMMUG00000057954	Metazoa_SRP.118	PITPNM1	mml.mir.218.1	TXNL4B	ZMPSTE24	SPAG5	MRPS12	TCN1
1446	TMEM121	Metazoa_SRP.119	SCML4	mml.mir.217	PADI3	PTX4	EDEM1	KXD1	ENSMMUG00000051907
1447	KHDRBS2	ENSMMUG00000026730	ENSMMUG00000059975	mml.mir.216b	ENSMMUG00000054911	ENSMMUG00000056722	TLR8	SLC31A1	OOSP1
1448	NET1	HAX1	NRP2	mml.mir.216a	ENSMMUG00000064893	C1H1orf87	ENSMMUG00000047813	TRIM14	OOSP4A
1449	Metazoa_SRP.1810	UBAP2L	TSHZ1	mml.mir.215	CCNE1	ENSMMUG00000061076	ERVMER34.1	NKG7	ENSMMUG00000046488
1450	RESF1	SNORA58B	SLC25A32	mml.mir.214	ENSMMUG00000049374	ENSMMUG00000051314	ENSMMUG00000033297	RELB	ENSMMUG00000042208
1451	ENSMMUG00000056325	Metazoa_SRP.120	PGM2L1	mml.mir.2114	SLC8A3	SPINT1	PKP1	CD86	Metazoa_SRP.2188
1452	ENSMMUG00000011582	C1H1orf43	LIMK2	mml.mir.211	ENSMMUG00000059790	FOXA1	ENSMMUG00000037794	NBEAL2	VWCE
1453	BLK	mml.mir.190b	ENSMMUG00000058670	mml.mir.210	PFKFB4	ENSMMUG00000053687	GUCY2C	ZNHIT1	UBXN1
1454	mml.mir.627	TPM3	SPECC1	mml.mir.21	SNORD21	ENSMMUG00000054891	ENSMMUG00000058735	PLA2G4B	Metazoa_SRP.2185
1455	SP3	Metazoa_SRP.121	PAX1	mml.mir.20b	AARS1	GLRX	ENSMMUG00000059705	MARCHF6	Metazoa_SRP.2184
1456	CRYBB3	Metazoa_SRP.122	UNC93A	mml.mir.208b	Metazoa	NT5E	SNORD37	FAM3C	SCGB1A1
1457	ENSMMUG00000064643	NUP210L	KPNA6	mml.mir.208a	C1QTNF8	SLC50A1	ENSMMUG00000054060	MARK3	AHNAK
1458	ZKSCAN3	U6.42	IRAK1	mml.mir.206	TRIM32	ENSMMUG00000051534	ENSMMUG00000055932	GPN1	EEF1G
1459	ENSMMUG00000060789	U3.3	MRPS23	mml.mir.205	Metazoa	ORAI3	CYP4B1	CAPN10	ENSMMUG00000006595
1460	UBE3C	ENSMMUG00000018240	IFT80	mml.mir.204	ENSMMUG00000061183	TPM3	ZNRF3	VRK3	MTA2
1461	ZFP30	RAB13	ENSMMUG00000062129	mml.mir.203	SGMS2	ENSMMUG00000063093	ENSMMUG00000054177	BAP1	EML3
1462	TNFRSF17	CREB3L4	LTV1	mml.mir.200a	HAL	KCNN4	ENSMMUG00000060048	VPS28	ROM1
1463	B3GNT9	JTB	SFXN3	mml.mir.19b.2	ENSMMUG00000063549	Metazoa_SRP.3363	RTN4RL1	TRAPPC5	B3GAT3
1464	TUBA1A	SLC39A1	NPTN	mml.mir.19a	ENSMMUG00000049442	C11H12orf49	ITPRIPL2	ENSMMUG00000051530	INTS5
1465	Metazoa_SRP.848	CRTC2	SORD	mml.mir.199a.2	ENSMMUG00000050534	PLEKHM3	TRIM54	EIF4A2	SNORA57
1466	PAPOLA	DENND4B	DCTN2	mml.mir.199a.1	VSIG10L2	STRN	MMADHC	FUOM	CSKMT
1467	SNORD89	GATAD2B	INO80D	mml.mir.198	U6.838	MKS1	PRSS55	FCRLA	ENSMMUG00000059843
1468	ENSMMUG00000049701	ENSMMUG00000049388	SNORD86	mml.mir.196a.2	FAM102A	SEC24C	IL7	MUS81	Metazoa_SRP.2183
1469	KCNK10	Y_RNA.23	ENSMMUG00000063691	mml.mir.196a.1	DAW1	FMN1	BLOC1S2.1	OGA	SCGB1D4
1470	WDR82	SLC27A3	BICD2	mml.mir.195	CBX4	MAP3K2	CNGA2	SIPA1	LRRN4CL
1471	AP1M2	INTS3	U6.417	mml.mir.194.2	LMNA	U6.3	EPB41L3	RPL5	GNG3
1472	ATXN10	ENSMMUG00000044696	TNK2	mml.mir.194.1	Y	ENSMMUG00000059247	PLPPR2	AIFM3	BSCL2
1473	PPP4R1	ENSMMUG00000060709	COG3	mml.mir.193b	Y	WDR7	ENSMMUG00000039864	SSH3	ENSMMUG00000051635
1474	KIAA1958	Y_RNA.24	ENSMMUG00000031412	mml.mir.193a	U7.21	ENSMMUG00000055518	PAPPA2	N4BP2L2	TTC9C
1475	RIPK2	Metazoa_SRP.123	SLC5A11	mml.mir.192	TSPYL5	AP4M1	IQCD	TIMP1	ZBTB3
1476	ZNF318	NPR聽1.00	CNMD	mml.mir.1911	MOSPD2	TMEM126B	ENSMMUG00000046899	STAC3	POLR2G
1477	TACO1	ILF2	TPM4	mml.mir.190b	KCTD14	ENSMMUG00000064951	DTL	KPNB1	TAF6L
1478	ENSMMUG00000063585	SNAPIN	ZNF274	mml.mir.190a	TECPR2	PON3	SLC6A19	DDIT4	TMEM179B
1479	ETNK1	CHTOP	COL9A2	mml.mir.188	ENSMMUG00000050299	ACTN4	MTHFS	NHSL2	TMEM223
1480	BAMBI	S100A1	PAK4	mml.mir.187	DNAH1	ENSMMUG00000048321	HP	DYNLT1	NXF1
1481	PRORP	S100A13	FXR1	mml.mir.186	ENSMMUG00000064092	BUB3	Metazoa_SRP.700	ENSMMUG00000011798	U6.858
1482	HDAC3	ENSMMUG00000055518	STMN2	mml.mir.185	MAP3K14	UFM1	EMC8	NDUFS7	STX5
1483	ZNF384	S100A16	LZTR1	mml.mir.184	ENSMMUG00000055118	CTTN	JADE2	WDFY2	ENSMMUG00000049467
1484	ARHGEF26	S100A2	ENSMMUG00000054703	mml.mir.183	ENSMMUG00000059254	ENSMMUG00000058921	ENSMMUG00000058185	TADA3	ASRGL1
1485	TUBB4A	S100A3	CCDC88A	mml.mir.182	ENSMMUG00000049582	ENSMMUG00000053905	ID3	ENSMMUG00000008632	SCGB1D2
1486	U3.79	S100A4	OR6B3	mml.mir.181d	SNORD69	ENSMMUG00000006595	BAALC	ENSMMUG00000018474	DDB1
1487	ENSMMUG00000045944	S100A5	TSPAN3	mml.mir.181c	GABRB3.1	LAMTOR1	PSAP	GPAA1	MYRF
1488	ENSMMUG00000062034	S100A6	ACTR3	mml.mir.181b.2	HPS4	SLC41A3	ENSMMUG00000056206	TRIM72	TKFC
1489	TERB1	Metazoa_SRP.124	PTPN9	mml.mir.181b.1	ENSMMUG00000020316	ENSMMUG00000065010	ENSMMUG00000050812	CDK2AP1	CYB561A3
1490	ENSMMUG00000064530	ENSMMUG00000056485	MMP8	mml.mir.181a.2	ENSMMUG00000063000	SNORD83A	ENSMMUG00000057386	PARK7	TMEM138
1491	SLC35C1	ENSMMUG00000004833	Metazoa_SRP.1926	mml.mir.181a.1	CASP4	LIX1L	Metazoa_SRP.413	CFAP410	ENSMMUG00000055306
1492	ENSMMUG00000056214	ENSMMUG00000004835	JCAD	mml.mir.17	ENSMMUG00000054177	Metazoa_SRP.2254	LILRA5	PPP4R3A	TMEM216
1493	ENSMMUG00000057200	ENSMMUG00000047853	OR14A2	mml.mir.16.2	Y	ENSMMUG00000050256	ENSMMUG00000057790	SLC29A1	CPSF7
1494	TWSG1	ENSMMUG00000052341	U6.918	mml.mir.16.1	Metazoa	SERINC2	ABHD16B	GIMAP4	SDHAF2
1495	GTF2F1	ENSMMUG00000004832	ENSMMUG00000057562	mml.mir.15b	MOBP.1	S100A12	PDCD5	ENSMMUG00000051475	PPP1R32
1496	FARSA	S100A8	HDAC5	mml.mir.155	ZNF429	U6.546	TRIM45	SLC38A10	LRRC10B
1497	SNORA21	S100A12	ENSMMUG00000059525	mml.mir.154	ENSMMUG00000064070	TMEM42	ENSMMUG00000049338	PCMT1	SYT7
1498	ENSMMUG00000056921	S100A9	CIZ1	mml.mir.153.2	ENSMMUG00000051638	BRAP	Metazoa_SRP.1494	KLHDC8B	ENSMMUG00000020911
1499	CARM1	PGLYRP4	EXD3	mml.mir.153.1	Metazoa	mml.mir.372	POU3F2	PNOC	U2.88
1500	ENSMMUG00000052690	U6.43	KIN	mml.mir.149	ENSMMUG00000042423	RNASE6	ENSMMUG00000049783	SELENBP1	Metazoa_SRP.1732
1501	PPM1J	PGLYRP3	TTC23	mml.mir.148b	FAM53B	CCDC71L	RANBP17	SPCS1	DAGLA
1502	C11orf95	Metazoa_SRP.125	TYMS	mml.mir.147a	CYBRD1	TLE6	ENSMMUG00000059553	MLST8	TMEM258
1503	CCDC36	LORICRIN	HSD3B1	mml.mir.146b.1	BEND4	ENSMMUG00000063853	U6.990	ME2	SCGB2A1
1504	PDK2	PRR9	CRTC3	mml.mir.146b	FGF2	DNAJC30	ENSMMUG00000051253	P2RY10	ENSMMUG00000054459
1505	SPOP	ENSMMUG00000051645	CSTF2	mml.mir.146a	RPE	SPPL3	ENSMMUG00000054131	MTSS1	FEN1
1506	ENSMMUG00000056526	ENSMMUG00000061474	ENSMMUG00000062081	mml.mir.145	TOB1	CYP1A1	ENSMMUG00000064395	PSMG3	FADS1
1507	FREM1	ENSMMUG00000036441	ENSMMUG00000053689	mml.mir.144	ENSMMUG00000059189	Metazoa_SRP.642	LRRC52	RUBCNL	Metazoa_SRP.2187
1508	CAMK1D	SPRR3	Y_RNA.254	mml.mir.143	KARS1	FNDC10	FMNL3	EXOC7	FADS2
1509	Metazoa_SRP.1287	ENSMMUG00000063702	ART1	mml.mir.141	DEPTOR	Y_RNA.109	CRACR2B	GAK	FADS3
1510	MIR150	IVL	Metazoa_SRP.1903	mml.mir.140	SNORD39.5	ENSMMUG00000065350	ENSMMUG00000059074	SCPEP1	RAB3IL1
1511	ENSMMUG00000039300	SMCP	GOLGA2	mml.mir.137	USH1C	ENSMMUG00000062531	FRK	ENSMMUG00000011757	Metazoa_SRP.2186
1512	Metazoa_SRP.2942	ENSMMUG00000055038	ATP13A3	mml.mir.136	HS6ST1	Metazoa_SRP.1646	ENSMMUG00000046159	GNA13	BEST1
1513	CLDN11	LCE1F	ENSMMUG00000049685	mml.mir.135a.2	ENSMMUG00000060036	ILVBL	ACVR1B	SGMS1	FTH1
1514	TRBV12.5	LCE1C	U6.836	mml.mir.135a.1	Metazoa	PCGF5	TNFSF9	ENSMMUG00000050761	FAM171A1
1515	LRATD2	ENSMMUG00000058472	ADCY1	mml.mir.133c	Y	CRYZ	ENSMMUG00000022334	TEDC1	ENSMMUG00000062874
1516	SDK2	ENSMMUG00000056940	ENSMMUG00000011580	mml.mir.133b	UBA7	U1.108	BTBD3	XPC	INCENP
1517	AP1M1	ENSMMUG00000055266	SAMD5	mml.mir.133a	ENSMMUG00000052864	RETN	PSME2	TAGAP	SCGB1D1
1518	TOMM40L.1	KPRP	COL11A2	mml.mir.1323	KCNN4	RAPGEFL1	CATIP	KLHL6	ENSMMUG00000064798
1519	ENSMMUG00000056821	C1H1orf68	MEX3B	mml.mir.130b	ACADM	ENSMMUG00000052291	CBX4	ENSMMUG00000055647	ENSMMUG00000053726
1520	OR4A5	ENSMMUG00000049843	RTP5	mml.mir.130a	Metazoa	NDUFB3	HEXB	ENSMMUG00000058644	GLYATL1B
1521	TTC12	ENSMMUG00000062996	TSGA10	mml.mir.1298	CTBP2	ENSMMUG00000059743	RXRA	IL6ST	ENSMMUG00000054468
1522	E2F3	ENSMMUG00000049286	ENSMMUG00000062322	mml.mir.1296	Metazoa	ENSMMUG00000054220	ENSMMUG00000054416	TTLL10	Metazoa_SRP.2195
1523	MS4A2	ENSMMUG00000050804	PRDX4	mml.mir.129.2	STUM	TINF2	AURKB	EIF3G	PTPRJ
1524	ASAP2	CRCT1	ZBTB4	mml.mir.128b	MEP1A	PTS	EIF4EBP2	RRAS	ENSMMUG00000057686
1525	MARCHF9	LCE5A	ENSMMUG00000055317	mml.mir.1284	ENSMMUG00000064392	GPR153	Metazoa_SRP.2849	SYNE2	OR4X2
1526	TNFAIP3	CRNN	NCOA7	mml.mir.1283	ENSMMUG00000054366	DMBX1	PLEKHA4	RPS4Y2	ENSMMUG00000055565
1527	ERVW.1	ENSMMUG00000056511	ENSMMUG00000064492	mml.mir.1271	C2CD4D	C11orf71	ENSMMUG00000059363	PPHLN1	ENSMMUG00000057527
1528	FBXO45	FLG2	YARS2	mml.mir.127	U6.1127	ENSMMUG00000041542	DBNDD1	ENSMMUG00000044429	ENSMMUG00000051310
1529	ENSMMUG00000055239	ENSMMUG00000064774	ENSMMUG00000049324	mml.mir.1262	Metazoa	ENSMMUG00000057798	Metazoa_SRP.1631	ENSMMUG00000000350	ENSMMUG00000063384
1530	RNASEL	ENSMMUG00000054850	GLG1	mml.mir.1260b	U6.263	ENSMMUG00000023144	SYT12	GALNT1	ENSMMUG00000043493
1531	ENSMMUG00000065102	RPTN	PRDM16	mml.mir.126	MUSK	ENSMMUG00000055554	NMBR	CHST6	ENSMMUG00000005867
1532	OXA1L	TCHH	PFKFB3	mml.mir.125b.2	DCDC2C	ENSMMUG00000057797	ENSMMUG00000043282	APC2	OR4A47
1533	ENSMMUG00000063574	TCHHL1	USP34	mml.mir.125b.1	CACNG2	DNASE1L3	CCNI2	SLC36A4	ENSMMUG00000055082
1534	SLC49A3	ENSMMUG00000045342	UNC13C	mml.mir.125a	ENSMMUG00000064320	BHLHE40	ENSMMUG00000063792	VPS37B	ENSMMUG00000056795
1535	KATNBL1	ENSMMUG00000004441	ENSMMUG00000055637	mml.mir.1255b	MYO7B	SLC19A3	RTN1	DEF8	OR4A5
1536	MYOF	ENSMMUG00000042487	Metazoa_SRP.3330	mml.mir.1250	DMRTB1	NOTCH3	Metazoa_SRP.2449	HADH	ENSMMUG00000014958
1537	WDR4	S100A10	GPX4	mml.mir.124a.2	IDI1	ENSMMUG00000047665	SGMS2	LPXN	NUP160
1538	ENSMMUG00000060798	THEM4	ENSMMUG00000058291	mml.mir.124a.1	ENSMMUG00000062565	ENSMMUG00000051883	CYP3A5	PLSCR1	ENSMMUG00000014961
1539	ENSMMUG00000059531	Y_RNA.25	ENSMMUG00000054874	mml.mir.1243	ENSMMUG00000041057	PRDM11	TNFRSF8	ENSMMUG00000006499	OR4S2
1540	PRG3	C2CD4D	XRCC2	mml.mir.1241	Metazoa	FAM81B	ENSMMUG00000055043	IDH1	OR5D3P
1541	Metazoa_SRP.1040	RORC	ENSMMUG00000047256	mml.mir.1239	ENSMMUG00000053543	EFCAB8	ENSMMUG00000054058	SOD1	ENSMMUG00000065300
1542	FZD3	LINGO4	ENSMMUG00000061896	mml.mir.1234	ENSMMUG00000038470	ENSMMUG00000005081	ENSMMUG00000049825	CHCHD10	OR5D14
1543	SLC4A8	TDRKH	ETV5	mml.mir.1233	OR5BS1P	PTGES2	ENSMMUG00000017004	PLCG1	OR5L1
1544	GPR141	OAZ3	ENSMMUG00000055161	mml.mir.1232	ENSMMUG00000064634	ARCN1	TREM1	IKBKG	OR5W2
1545	PHKA2	MRPL9	DKK 3.00	mml.mir.1230.1	Metazoa	CKAP5	ITFG2	LMBR1L	OR5I1
1546	ADAMTSL5	U6.44	ENSMMUG00000054896	mml.mir.1230	ENSMMUG00000063753	ENSMMUG00000016909	ENSMMUG00000058056	FLOT1	OR5F1
1547	CPOX	RIIAD1	ENSMMUG00000045869	mml.mir.122a	U6.40	SNRNP70	TLR6	LPIN2	ENSMMUG00000056985
1548	mml.mir.95	CELF3	TMEM165	mml.mir.1227	FBXL5	MTMR10	U2.27	CLEC4A	ENSMMUG00000016150
1549	ENSMMUG00000058203	SNX27	CCNE2	mml.mir.1226	ENSMMUG00000053491	ENSMMUG00000049529	Metazoa_SRP.1788	TMEM30A	ENSMMUG00000055854
1550	ECPAS	U6.45	B4GALNT3	mml.mir.1224	PDE7A	ERG	ENSMMUG00000053873	NDUFB7	OR8I2
1551	GAS1	TUFT1	CHPT1	mml.mir.1185.1.1	BCL2A1	ANKRD18B	SPC25	TBC1D14	OR8H3
1552	DTX1	mml.mir.554	ENSMMUG00000032415	mml.mir.1185.1	CRIP1	MAN2B2	CYP39A1	ARAP2	ENSMMUG00000057752
1553	Metazoa_SRP.2207	CGN	CLCN7	mml.mir.1180	Metazoa	USP40	HLTF	ENSMMUG00000048888	Metazoa_SRP.2196
1554	TOMM20L	ENSMMUG00000035742	LMO3	mml.mir.1179	Metazoa	PCOLCE	ENSMMUG00000063528	STUB1	ENSMMUG00000017792
1555	ENSMMUG00000059172	POGZ	TAF6	mml.mir.10b	ENSMMUG00000055365	GNPTG	ENSMMUG00000057499	RPL10A	RAPSN
1556	SERPINI1	PSMB4	ENSMMUG00000055014	mml.mir.10a	NEIL3	KCNB1	CD300LB	SDF2L1	CKAP5
1557	OTUB2	SELENBP1	ENSMMUG00000052972	mml.mir.107	ENSMMUG00000049297	YWHAE	KLC2	ERGIC3	LRP4
1558	IVNS1ABP	RFX5	Y_RNA.37	mml.mir.106b	ENSMMUG00000055641	SLC25A22	ROR1	GGNBP2	Metazoa_SRP.2200
1559	U6.66	PI4KB	TPM3	mml.mir.106a	ENSMMUG00000063101	ATP6V0E1	ENSMMUG00000049404	SLC8B1	C14H11orf49
1560	Metazoa_SRP.1286	Metazoa_SRP.126	Metazoa_SRP.1812	mml.mir.105.2	Metazoa	Metazoa_SRP.3249	ENSMMUG00000057540	TM9SF1	ARFGAP2
1561	ADGRG1	ZNF687	ZC3H10	mml.mir.105.1	MAP6D1	PCMTD2	ENSMMUG00000057177	ZNF8	PACSIN3
1562	CDC14B	Metazoa_SRP.127	mml.mir.194.1	mml.mir.103.2	ZNF416	ENSMMUG00000065362	ENSMMUG00000053299	LYZ	ENSMMUG00000022964
1563	OASL	PSMD4	ENSMMUG00000063960	mml.mir.101.1	ENSMMUG00000063889	ENSMMUG00000059104	ENSMMUG00000064270	RNF166	ACP2
1564	ABCD3	PIP5K1A	ENSMMUG00000010630	mml.mir.100	SULT1C4	COL9A2	ZMAT3	PLOD3	NR1H3
1565	Metazoa_SRP.273	VPS72	ENSMMUG00000061650	mml.mir.1.1	ENSMMUG00000055268	Metazoa_SRP.253	TMEM8B	SH3BP1	MADD
1566	SPTY2D1	TMOD4	ENSMMUG00000003501	mml.let.7i	ENSMMUG00000049371	BRD8	Metazoa_SRP.2753	SLC11A1	Metazoa_SRP.2199
1567	C1orf109	SCNM1	ENSMMUG00000045262	mml.let.7f.2	U6.170	ENSMMUG00000050815	LTB4R.1	GPD2	SPI1
1568	CBX4	LYSMD1	CSNK1A1	mml.let.7a.2	ENSMMUG00000057220	DDX3Y	HMMR	PGLS	SLC39A13
1569	ENSMMUG00000056712	TNFAIP8L2	PLK1	ZZEF1	NEK8	CCDC36	U6.1127	SLC35C2	PSMC3
1570	CALML6	SEMA6C	MIR330	ZYX	Metazoa	ENSMMUG00000050722	FOXM1	RPS7	ENSMMUG00000064417
1571	PAPPA2	GABPB2	SLCO2A1	ZYG11B	ENSMMUG00000055518	ZSCAN25	TNFSF8	LTBR	Y_RNA.466
1572	ZNF691	MLLT11	CREBRF	ZYG11A	ENSMMUG00000064659	C1H1orf198	U6.723	ENSMMUG00000039874	Metazoa_SRP.2198
1573	UNC13B	CDC42SE1	U7.93	ZXDC	ENSMMUG00000055161	Metazoa_SRP.2988	ENSMMUG00000037625	RASSF4	CELF1
1574	TMF1	C1H1orf56	GPR62	ZWINT	SLC2A2	EMILIN2	ENSMMUG00000024022	VMP1	U5.25
1575	Metazoa_SRP.260	BNIPL	DLL4	ZWILCH	EXD3	ENSMMUG00000050194	ENSMMUG00000064027	HSPH1	KBTBD4
1576	CLCN1	PRUNE1	ENSMMUG00000053851	ZUP1	ALDH1A1	ENSMMUG00000018955	Metazoa_SRP.2707	DDX18	PTPMT1
1577	ENSMMUG00000052235	U6.46	CXXC1	ZSWIM9	Metazoa	ENSMMUG00000042343	SLC39A8	ENSMMUG00000015749	NDUFS3
1578	KHDC1	MINDY1	DDX17	ZSWIM8	ZMAT3	U6.1003	Y_RNA.454	PSMD2	FAM180B
1579	G6PC2	ANXA9	MFSD14B	ZSWIM7	ENSMMUG00000063418	OR6N2	ZNF114	ATG13	C1QTNF4
1580	C7H15orf40	CERS2	ENSMMUG00000017783	ZSWIM6	PLK1	PCDH19	ASB12	CASC3	Metazoa_SRP.2197
1581	SYTL2	SETDB1	RAB9B	ZSWIM5	Metazoa	MRGPRF	U8.6	RHOF	MTCH2
1582	PLEKHH3	ENSMMUG00000063822	Metazoa_SRP.1935	ZSWIM4	Metazoa	HPN	MAPK4	MARS1	AGBL2
1583	Metazoa_SRP.2108	ARNT	Metazoa_SRP.992	ZSWIM2	ENSMMUG00000062664	ZBTB37	ENSMMUG00000055693	ENSMMUG00000051440	Y_RNA.467
1584	ENSMMUG00000057690	U6.47	PRAG1	ZSWIM1	Metazoa	ENSMMUG00000051725	SPAG1	MME	ENSMMUG00000055177
1585	JADE2	CTSS	CXCL12	ZSCAN9	ENSMMUG00000058608	PDE9A	NEIL3	ACOT8	FNBP4
1586	TUBB6	HORMAD1	GATA2	ZSCAN5A	CPT2	ENSMMUG00000008111	C2CD4A	ENSMMUG00000053539	ENSMMUG00000057053
1587	LIMD1	U6.48	SF3B3	ZSCAN4	CD38	ZNF28	ENSMMUG00000051101	EFNA1	ENSMMUG00000061287
1588	GPRC5B	GOLPH3L	SH2D3C	ZSCAN31	LRRC3C	ZNF2	EPHX2	TANK	GLYAT
1589	BTD	ENSA	Metazoa_SRP.1848	ZSCAN30	FCN1	ARL5B	ENSMMUG00000062105	TMEM204	OR9I1
1590	U6.664	ENSMMUG00000061487	FAM117B	ZSCAN29	AMH	Metazoa_SRP.921	MCM10	DDOST	YPEL4
1591	SLC47A1	MCL1	POLRMT	ZSCAN26	ENSMMUG00000009406	LSS	ENSMMUG00000049553	PRDM1	CLP 1
1592	SNORA46	Metazoa_SRP.128	TRAV1.1	ZSCAN25	AARS2	ANKRD40CL	PGAM2	ARFGAP3	ZDHHC5
1593	CD22	Metazoa_SRP.129	FCF1	ZSCAN23	DHX37	U6.142	MGST3	P3H1	MED19
1594	RNase_MRP	ADAMTSL4	HSD3B7	ZSCAN22	Y	SACM1L	CPNE2	DDRGK1	TMX2
1595	ENSMMUG00000050289	ECM1	GPR141	ZSCAN21	ENSMMUG00000051583	ENSMMUG00000062282	Metazoa_SRP.3177	PIK3R1	SELENOH
1596	SMPDL3A	TARS2	ENSMMUG00000061543	ZSCAN2	SEC24D	ENSMMUG00000055840	TYROBP	TMBIM1	ENSMMUG00000056184
1597	VPS11	RPRD2	ENSMMUG00000050938	ZSCAN18	WARS1	CRYBG2	TEDC2	CLCN7	ENSMMUG00000050844
1598	OSM	Metazoa_SRP.130	PCGF2	ZSCAN16	PNPLA1	MEIOB	Metazoa_SRP.161	DNAJC1	CTNND1
1599	ENSMMUG00000051121	PRPF3	SCCPDH	ZSCAN12	ENSMMUG00000062926	ENSMMUG00000051143	ENSMMUG00000059960	FAM107B	Metazoa_SRP.2194
1600	REELD1	ENSMMUG00000060724	ENSMMUG00000057009	ZSCAN10	ENSMMUG00000057544	SLC1A2	HEXA	GALE	U1.106
1601	FGFR1OP	MRPS21	EYA2	ZSCAN1	SLAMF1	SLC6A16	Y_RNA.406	TMEM9B	U6.861
1602	FGF14	ENSMMUG00000049420	FBXL6	ZRSR2	ENSMMUG00000063042	Metazoa_SRP.34	ENSMMUG00000052309	NUCB1	OR6Q1
1603	SLC25A32	CIART	ASPHD2	ZRANB3	Metazoa	Metazoa_SRP.803	RPL10L	ENSMMUG00000022619	Metazoa_SRP.2193
1604	ENSMMUG00000000218	C1H1orf54	ATRNL1	ZRANB2	SLC15A2	HEATR9	ENSMMUG00000044181	ENSMMUG00000018686	OR9Q1
1605	GTPBP2	APH1A	EXTL3	ZRANB1	ENSMMUG00000057043	ENSMMUG00000051902	NYAP1	PLEKHG3	SERPING1
1606	SYCP2	CA14	ENSMMUG00000016086	ZPLD1	Metazoa	Y_RNA.547	SYPL1	HYAL3	OR9Q2
1607	ENSMMUG00000064122	ENSMMUG00000053968	ENSMMUG00000056493	ZPBP2	Y	GNAT3	SLC30A3	KIF22	OR1S1
1608	OAT	U2.1	OMG	ZPBP	Metazoa	KIAA0930	ATF7IP2	GTF2E2	OR10Q1
1609	HSD17B4	ANP32E	FZD7	ZP4	ENSMMUG00000063007	U2.129	MAFB	PSMD11	OR10W1
1610	PPFIA1	Metazoa_SRP.131	ZNF837	ZP2	LRIT2	RUFY2	Metazoa_SRP.3109	CD36	Metazoa_SRP.2192
1611	HNRNPA2B1	PLEKHO1	ENSMMUG00000064634	ZP1	ENSMMUG00000048069	ABCD2	Metazoa_SRP.2951	TMEM123	OR5B3
1612	ENSMMUG00000060145	VPS45	CYB5D2	ZNRF4	Metazoa	ENSMMUG00000054395	ENSMMUG00000015749	ROCK1	ENSMMUG00000054716
1613	ACTR3B	ENSMMUG00000059723	ENSMMUG00000063129	ZNRF3	SERPINB2	ENSMMUG00000063013	FGF11	CDC42EP3	OR5B2
1614	PNRC2	OTUD7B	FGD2	ZNRF2	KCNC1	TRPM6	Metazoa_SRP.331	PLAAT3	OR5B12
1615	U6.99	ENSMMUG00000052282	ABHD11	ZNRF1	BIK	ENSMMUG00000052076	PTGIR	PITPNB	ENSMMUG00000054737
1616	Metazoa_SRP.1037	MTMR11	RNF7	ZNRD2	ENSMMUG00000061462	ENSMMUG00000040033	ENSMMUG00000052084	SLC20A1	OR5B21
1617	ENSMMUG00000006778	SF3B4	AK4	ZNRD1	HAPLN3	GOLGA3	ENSMMUG00000050823	STOML2	LPXN
1618	ENSMMUG00000060923	SV2A	CNOT10	ZNHIT6	OR1A1	DFFA	ENSMMUG00000054352	SESN3	ENSMMUG00000011714
1619	SLCO2A1	BOLA1	KIF7	ZNHIT3	ENSMMUG00000054087	THEM4	ENSMMUG00000055518	LBR	ENSMMUG00000064087
1620	BPTF	H2AC21	ENSMMUG00000047184	ZNHIT2	Metazoa	FBXO30	WFIKKN2	ILKAP	mml.mir.130a
1621	PGM2L1	H2AC20	ACO2	ZNHIT1	EEPD1	F2R	SLC36A4	PGAM1	UBE2L6
1622	ACTG2	Metazoa_SRP.132	CDKAL1	ZNFX1	APOL6	ENSMMUG00000003501	ENSMMUG00000050988	RER1	OR8J3
1623	ENSMMUG00000051313	ENSMMUG00000052382	ENSMMUG00000058481	ZNF93	ENSMMUG00000057562	PRRC2A	ENSMMUG00000053698	ENSMMUG00000052929	U6.862
1624	ENSMMUG00000057126	ENSMMUG00000054615	JCHAIN	ZNF92	SLC8A1	U6.421	ANKRD33	MAP1S	OR8K1
1625	ERI3	Metazoa_SRP.133	Y_RNA.211	ZNF91	ENSMMUG00000051622	CCR2	ATP1A3	ENSMMUG00000010556	RPP38
1626	SLC35E4	ENSMMUG00000054078	ORC6	ZNF891	ENSMMUG00000039419	ENSMMUG00000052910	ASF1B	RP2	OR8J1
1627	CDKN1A	H2BC18	ENSMMUG00000057173	ZNF878	Metazoa	SPG21	RARRES2	DAPP1	OR8U1
1628	ENSMMUG00000056440	FCGR1A	ZWINT	ZNF875	B4GALT5	TMEM165	MYF6	KLHL12	ENSMMUG00000051255
1629	TRIM32	Metazoa_SRP.134	TFF2	ZNF862	ENSMMUG00000049420	ENSMMUG00000051732	ENSMMUG00000050252	IFI6	OR5M9
1630	EEA1	ENSMMUG00000038839	U7.80	ZNF853	ENSMMUG00000050001	ENSMMUG00000062288	ENSMMUG00000058254	CANX	OR5M3
1631	ARHGAP32	ENSMMUG00000040630	DLL1	ZNF852	Metazoa	SLC1A6	ENSMMUG00000062347	RPS21	ENSMMUG00000056505
1632	MB21D2	U1.3	ENSMMUG00000054361	ZNF846	NAAA	ZNF415	Metazoa_SRP.1622	RPLP1	OR5M1
1633	GLT8D2	ENSMMUG00000058020	DLG4	ZNF841	Metazoa	ENSMMUG00000040017	ENSMMUG00000062206	MED16	OR5AP2
1634	ENSMMUG00000049186	U1.4	CMTR2	ZNF84	ENSMMUG00000060119	U6.185	GPR27	RUNDC3A	OR5AR1
1635	NRBP1	U1.5	TMEM171	ZNF839	DHRS13	MICALL2	SASH1	RNPC3	OR9G4
1636	ANKRD42	U1.6	SUGP1	ZNF836	ENSMMUG00000053164	ENSMMUG00000051721	CAMK2G	RPL19	mml.mir.6128
1637	ATG3	U1.7	ACE2	ZNF835	ST3GAL5	MPP3	NFKBID	BRK1	NMT2
1638	SLCO4A1	U1.8	ANKRD24	ZNF831	Metazoa	ENSMMUG00000058792	OSCAR	TNNT1	ENSMMUG00000005151
1639	ENSMMUG00000050538	ENSMMUG00000059204	ENSMMUG00000030086	ZNF830	IGFL1	ENSMMUG00000062403	PPM1K	CXCL10	SMTNL1
1640	ENSMMUG00000059369	ENSMMUG00000062140	ENSMMUG00000031232	ZNF83	ENSMMUG00000056162	CTSW	SLC25A43	RPS6KB1	ENSMMUG00000005154
1641	MARCHF2	ENSMMUG00000058089	ARL5B	ZNF829	SLC46A2	ENSMMUG00000059105	CCDC88A	RNF115	ENSMMUG00000063641
1642	GNG12	U1.9	BCAM	ZNF827	ENSMMUG00000058106	C12orf65	IFI44	CD93	LRRC55
1643	ENSMMUG00000000249	U1.10	PSMD14	ZNF821	ENSMMUG00000038944	ENSMMUG00000046789	ATP2A3	R3HDM4	APLNR
1644	GSAP	U1.11	DDX11	ZNF816	Metazoa	BCAP29	mml.mir.194.1	NLRP1	TNKS1BP1
1645	NEMP2	U1.12	ENSMMUG00000063346	ZNF808	Metazoa	HDGF	ENSMMUG00000059815	TM7SF2	ENSMMUG00000054651
1646	SEC24A	U1.13	LYPLAL1	ZNF805	TKT	mml.mir.371	TIGAR	ZNF655	SSRP1
1647	WARS1	ENSMMUG00000061239	ENSMMUG00000031997	ZNF804B	Metazoa	C1S	RNASE1	BRMS1	P2RX3
1648	ENSMMUG00000062926	ENSMMUG00000054590	PREX2	ZNF804A	RTL4	SNORD86	ENSMMUG00000055031	TOM1	PRG3
1649	Metazoa_SRP.2701	U1.14	ENSMMUG00000059847	ZNF800	ENSMMUG00000051665	SLC30A2	ANKRD10	FARSA	SLC43A3
1650	SMURF2	ENSMMUG00000048493	ENSMMUG00000019011	ZNF8	KNSTRN	UAP1	HACD1	SRSF7	RTN4RL2
1651	ENSMMUG00000040707	ENSMMUG00000057963	P2RX1	ZNF793	ENSMMUG00000050403	ENSMMUG00000057200	ENSMMUG00000063049	FAM53C	Y_RNA.465
1652	SKA1	U1.15	PITPNM3	ZNF792	STN 1.00	U6.394	U4.66	EHD4	TIMM10
1653	ENSMMUG00000063196	ENSMMUG00000056619	TMIGD2	ZNF791	ENSMMUG00000059155	MUC20	ENSMMUG00000060383	NAP1L4	SLC43A1
1654	ATP5F1A	ENSMMUG00000062807	C1H1orf50	ZNF790	ENSMMUG00000051498	U1.22	ENSMMUG00000058701	HADHA	U2.87
1655	EPHA1	U1.16	CAMK1D	ZNF79	ENSMMUG00000048032	CENPS.CORT	ENSMMUG00000061766	ANKLE2	SNORD22.2
1656	FAM122C	U1.17	ENSMMUG00000057871	ZNF789	KCNQ3	ENSMMUG00000056955	TMEM91	COL9A2	Metazoa_SRP.2240
1657	EDEM1	GJA8	IL12B	ZNF787	ZNF789	SEPTIN10	CASP14	FHL2	ENSMMUG00000059692
1658	BRD8	GJA5	POU3F1	ZNF786	RSPH6A	ADAMTS10	Metazoa_SRP.2749	GTF3C1	ENSMMUG00000062635
1659	ZRSR2	Metazoa_SRP.135	ENSMMUG00000053459	ZNF784	HECW2	ENSMMUG00000057275	DNPEP	UBL7	SPTBN2
1660	ENSMMUG00000006801	ACP6	SCN8A	ZNF782	Y	CX3CR1	GINS2	G3BP1	ENSMMUG00000059168
1661	RSPH6A	BCL9	JAG1	ZNF778	TTLL2	ENSMMUG00000050842	PBK	PHGDH	Metazoa_SRP.2172
1662	C5H4orf33	Metazoa_SRP.136	CSTB	ZNF777	CEBPB	TEKT5	ARF4	SCAPER	RBM14
1663	FKBP5	Y_RNA.26	CCDC153	ZNF774	PGAP2	ENSMMUG00000060893	ENSMMUG00000055813	ENSMMUG00000052841	RBM4B
1664	FSD2	FMO5	SPAG9	ZNF773	ENSMMUG00000054884	ATP1A1	ENSMMUG00000058866	MTCH2	CCS
1665	FBXL2	CHD1L	KCTD12	ZNF772	ENSMMUG00000056803	ENSMMUG00000014699	ENSMMUG00000055684	RBMS1	SNORD31
1666	RNF170	PRKAB2	ENSMMUG00000056350	ZNF771	GALM	UCN2	ENSMMUG00000053455	ELP5	U4.68
1667	RRP12	ENSMMUG00000056473	LMO1	ZNF770	ARAP2	ENSMMUG00000050607	ENSMMUG00000058553	PLP2	Metazoa_SRP.2173
1668	CRIP1	ENSMMUG00000050315	UBLCP1	ZNF77	mml.mir.548e	ENSMMUG00000006945	PGAP2	PCBP1	ENSMMUG00000051733
1669	AP2M1	U1.18	ENSMMUG00000008015	ZNF768	TWSG1	DAD1	Y_RNA.59	JPT1	CCDC87
1670	SF3A2	ENSMMUG00000054758	MRPS31	ZNF76	ENSMMUG00000053415	XPNPEP3	RASL10A	ENSMMUG00000011604	CTSF
1671	SFMBT2	ENSMMUG00000049415	CLDN25	ZNF75D	CCK	ENSMMUG00000061549	ENSMMUG00000052020	DELE1	ACTN3
1672	ENSMMUG00000058618	U1.19	MTMR12	ZNF75A	EXT2	Metazoa_SRP.2280	ENSMMUG00000063795	NFATC3	C11orf80
1673	CYP27A1	U1.20	GLCE	ZNF750	Metazoa	MAPK12	ENSMMUG00000061930	EXOSC10	ENSMMUG00000050160
1674	MFSD14B	ENSMMUG00000065207	U3.81	ZNF749	ENSMMUG00000052388	DISP2	ENSMMUG00000049123	ENSMMUG00000006608	RCE1
1675	ENSMMUG00000058722	U1.21	CEP83	ZNF746	LRRC72	RNMT	SLC41A1	TMED9	LRFN4
1676	SGCA	ENSMMUG00000062716	ENSMMUG00000052221	ZNF740	Metazoa	Y_RNA.128	SMARCD1	GMIP	mml.mir.3577
1677	PLCD4	U1.22	SLC6A6	ZNF74	ENSMMUG00000059125	ENSMMUG00000062306	RGSL1	CORO2A	U7.144
1678	PLD3	TXNIP	SEPSECS	ZNF737	Metazoa	GPR151	Metazoa_SRP.1243	CENPV	PC
1679	PTGER3	HJV	ISLR	ZNF736	Metazoa	ENSMMUG00000053167	CRYBB2	KPNA1	C14H11orf86
1680	EREG	POLR3GL	ENSMMUG00000059289	ZNF735	ENSMMUG00000056491	ENSMMUG00000060414	mml.mir.548e	LAMTOR2	ENSMMUG00000052593
1681	RARB	ANKRD34A	ILF3	ZNF726	CSNK1E	COA6	KCTD12	PTCD3	SYT12
1682	SYNC	LIX1L	RSRC1	ZNF711	IGSF5	ZBED6CL	Y_RNA.163	STK11	RHOD
1683	GBP3	RBM8A	ENSMMUG00000060589	ZNF71	PLBD1	ORAI1	DPH2	ACSM3	ENSMMUG00000058888
1684	YY1	GNRHR2	PHKA1	ZNF708	ENSMMUG00000055292	BCAS3	ENSMMUG00000051759	ENSMMUG00000044880	KDM2A
1685	ENSMMUG00000041725	PEX11B	RRP36	ZNF707	HCN4	ENSMMUG00000061397	ENSMMUG00000057298	GDE1	GRK2
1686	H1.1	ITGA10	SERAC1	ZNF704	IL5RA	TREX1	SLC22A4	SLC6A9	U6.672
1687	AP2A1	ENSMMUG00000055302	Metazoa_SRP.1872	ZNF703	OSCAR	ENSMMUG00000055609	ENSMMUG00000049837	H1.3	ANKRD13D
1688	ENSMMUG00000059200	PIAS3	DPAGT1	ZNF701	MSGN1	COX20	ST3GAL3	ATF2	SSH3
1689	ENSMMUG00000057925	NUDT17	ENSMMUG00000055689	ZNF700	Metazoa	ENSMMUG00000029348	Metazoa_SRP.525	PCK2	ZDHHC24
1690	ENSMMUG00000056459	POLR3C	VRK1	ZNF7	ENSMMUG00000061785	HECA	CRYGD	LILRA6	DPP3
1691	ENSMMUG00000050089	RNF115	ARHGDIB	ZNF699	Metazoa	GATD3A	CHD9	UBE2L6	PELI3
1692	GAPVD1	ENSMMUG00000046023	GYG2	ZNF697	ENSMMUG00000051238	NOL3	U6.127	LONP1	KLC2
1693	CTH	CD160	Y_RNA.72	ZNF696	ENSMMUG00000062306	ENSMMUG00000055573	ANGEL1	UPF1	FOSL1
1694	CIR1	PDZK1	ENSMMUG00000060463	ZNF692	ATXN7L3B	Y_RNA.595	RASGRP4	ST3GAL4	C14H11orf68
1695	ENSMMUG00000054865	GPR89A	PCNX1	ZNF691	IQUB	ENSMMUG00000048081	Metazoa_SRP.2956	JUP	DRAP1
1696	mml.mir.103.2	ENSMMUG00000053312	NKAIN3	ZNF689	DBX2	Metazoa_SRP.2308	ENSMMUG00000054627	SMOX	TSGA10IP
1697	mml.mir.548e	U1.23	C1H1orf116	ZNF687	Metazoa	CTDSP2	TACC3	ENSMMUG00000022075	SART1
1698	REPS2	U1.24	BMP2K	ZNF684	KLC2	SF3B1	ENSMMUG00000062664	DNAJC8	EIF1AD
1699	PFKFB2	U1.25	H6PD	ZNF680	ENSMMUG00000051500	ATP6V1B2	ENSMMUG00000056539	USP19	ENSMMUG00000053392
1700	TNN	ENSMMUG00000056325	ANKRD10	ZNF679	RNF130	SPINDOC	MYOF	RNASE6	CST6
1701	ENSMMUG00000054609	ENSMMUG00000055722	ALPL	ZNF677	Metazoa	CIP2A	DAGLA	CISH	CATSPER1
1702	SDCBP2	ENSMMUG00000044046	ENSMMUG00000049867	ZNF674	ENSMMUG00000063173	VWA3A	CARD6	FCER1G	GAL3ST3
1703	ZNF655	ENSMMUG00000054069	IL33	ZNF672	Metazoa	ZFP36L1	Metazoa_SRP.2071	MRPL39	ENSMMUG00000050992
1704	P2RY6	SEC22B	ADAM9	ZNF671	DCAF10	MAPK1IP1L	IFT52	TRAPPC4	SF3B2
1705	ENSMMUG00000054930	U6.49	ZNF777	ZNF670	ENSMMUG00000063915	mml.mir.7205	THEMIS2	ITSN2	ENSMMUG00000059427
1706	ENSMMUG00000059398	NOTCH2	U3.10	ZNF668	ENSMMUG00000060309	SNORD115.41	DPP10	RBM39	PACS1
1707	JCHAIN	ADAM30	Metazoa_SRP.2036	ZNF667	ENSMMUG00000055276	UCN	ENSMMUG00000052625	MT1E	RAB1B
1708	UNC13C	ENSMMUG00000052610	ENSMMUG00000059159	ZNF665	PEG3	ENSMMUG00000063955	Metazoa_SRP.2614	TMEM129	ENSMMUG00000060330
1709	PLSCR3	ENSMMUG00000014849	KAT7	ZNF664	ENSMMUG00000060595	TMEM41A	SLC2A3	RBBP6	CNIH2
1710	Metazoa_SRP.1285	ENSMMUG00000056609	TRIM26	ZNF662	ENSMMUG00000052910	RGS12	SLC22A3	ENSMMUG00000010647	YIF1A
1711	GCSAML	ENSMMUG00000057535	ENSMMUG00000051621	ZNF658	HDAC9	ENSMMUG00000052393	U6.71	IMMT	TMEM151A
1712	ENSMMUG00000013088	REG4	CEP192	ZNF654	ENSMMUG00000018557	ENSMMUG00000057339	CENPW	CSF3R	CD248
1713	KLF16	HMGCS2	ATP1A1	ZNF653	Metazoa	KRBOX4	SLC22A2	PPIA	RIN1
1714	POLDIP3	PHGDH	Metazoa_SRP.591	ZNF652	PSMD6	EPX	PLAC8	NDUFS1	BRMS1
1715	TIAL1	ENSMMUG00000029348	ENSMMUG00000050243	ZNF648	ENSMMUG00000051243	INCA1	ATL3	CDA	B4GAT1
1716	TMEM31	ZNF697	NUP50	ZNF646	Metazoa	PTGER4	CAMKK2	ACTR10	ENSMMUG00000060650
1717	GPATCH2L	ENSMMUG00000056972	Metazoa_SRP.3237	ZNF644	HTR3C	LENG1	ENSMMUG00000049420	SELENOT	SLC29A2
1718	CLEC17A	HSD3B1	ACAP3	ZNF641	ENSMMUG00000043771	GPER1	PRDX5	ENSMMUG00000053320	U1.105
1719	RAB8B	ENSMMUG00000053896	SHISA3	ZNF639	RNF157	BRCA2	ENSMMUG00000059728	SHCBP1	NPAS4
1720	ENSMMUG00000053543	HSD3B2	RTD1B	ZNF638	TMEM240	STN 1.00	U6.508	SIGLEC9	ENSMMUG00000048052
1721	DKK 3.00	HAO2	ENSMMUG00000055794	ZNF629	PPIB	ACADSB	Metazoa_SRP.2013	MAPKAP1	ENSMMUG00000041514
1722	SH2D7	U1.26	Metazoa_SRP.820	ZNF627	Metazoa	ENSMMUG00000061958	EDEM2	LIPA	MRPL11
1723	ENSMMUG00000059162	ENSMMUG00000049347	SLC4A2	ZNF623	PFKFB3	Metazoa_SRP.1326	ENSMMUG00000060523	RPS23	ENSMMUG00000064122
1724	MAST3	ENSMMUG00000057902	ENSMMUG00000063057	ZNF622	ENSMMUG00000062773	ENSMMUG00000051013	ENSMMUG00000050207	ENSMMUG00000019566	Metazoa_SRP.2171
1725	Metazoa_SRP.423	WARS2	ENSMMUG00000061024	ZNF621	RPF2	ENSMMUG00000063274	PITX2	ENSMMUG00000018687	POLD4
1726	CCT7	ENSMMUG00000059598	C4H6orf163	ZNF620	ENSMMUG00000052257	ENSMMUG00000053496	ENSMMUG00000013441	MAP4K4	ENSMMUG00000051144
1727	ENSMMUG00000054663	TBX15	Metazoa_SRP.1850	ZNF619	IL1RAPL1	XIAP	UCHL1	MAMU.F	ENSMMUG00000042838
1728	MTO1	ENSMMUG00000052186	U7.25	ZNF618	PDE6H	ENSMMUG00000053008	SLC36A1	USP20	ENSMMUG00000019253
1729	KCNE4	Metazoa_SRP.137	PECAM1	ZNF616	TRIM21	TTC14	ENSMMUG00000051339	ENSMMUG00000022976	ENSMMUG00000049489
1730	CDHR5	ENSMMUG00000043047	ENSMMUG00000064947	ZNF615	Metazoa	ENSMMUG00000054921	Metazoa_SRP.1760	TMEM140	ENSMMUG00000058610
1731	ACKR3	ENSMMUG00000065163	SAMD4A	ZNF614	ENSMMUG00000062593	S100A4	GPAT3	YARS1	ENSMMUG00000062304
1732	TMEM60	SPAG17	Metazoa_SRP.348	ZNF613	ZDHHC1	LRRC8D	ALOX5	DARS1	LRP5
1733	BRCA2	WDR3	ENSMMUG00000050335	ZNF609	UBASH3A	U3.3	ENSMMUG00000050835	RAB37	U6.855
1734	DNAJC3	GDAP2	CXXC5	ZNF608	CHST6	DPEP1	SLC8A3	ENSMMUG00000008417	PPP6R3
1735	ENSMMUG00000051687	ENSMMUG00000035912	GOLGA5	ZNF605	HOXC6	NAA15	SYT4	ARF5	ENSMMUG00000064140
1736	SSC4D	TENT5C	ARHGAP9	ZNF599	Metazoa	CELA1	CNNM1	COPS8	TESMIN
1737	SLC22A18	MAN1A2	ENSMMUG00000050341	ZNF598	ENSMMUG00000055983	BAX	ENSMMUG00000029809	EDEM3	CPT1A
1738	FEM1B	Metazoa_SRP.138	RGS11	ZNF597	MRPS31	RSKR	mml.mir.301a	ENSMMUG00000055892	ENSMMUG00000062742
1739	IMPG2	VTCN1	PI4KA	ZNF596	TRIM13	XPOT	Metazoa_SRP.2834	RTRAF	MRPL21
1740	SNORA80B	TRIM45	CALHM4	ZNF595	SERPINA3	ENSMMUG00000054499	HOXB6	ARL4C	IGHMBP2
1741	ZNF257	TTF2	ABCA8	ZNF592	NR2E1	ENSMMUG00000053265	U6.916	DDX39B	MRGPRD
1742	TCTN1	mml.mir.942	TMEM183A	ZNF589	UCP1	ENSMMUG00000054654	NTSR1	PISD	Metazoa_SRP.2166
1743	MCUB	Metazoa_SRP.139	SNAP47	ZNF584	VSTM2L	GZF1	ENSMMUG00000006971	INTS11	MRGPRF
1744	SLC36A4	CD101	CA12	ZNF583	U6.656	Metazoa_SRP.3243	FAM241A	CD163	TPCN2
1745	CDIP1	ENSMMUG00000055902	ENSMMUG00000059360	ZNF582	BDKRB2	KIAA0408	ENSMMUG00000022772	KLF2	ENSMMUG00000054205
1746	ENSMMUG00000057424	PTGFRN	ENSMMUG00000063532	ZNF581	PCOLCE	U6.494	GATA4	C4H6orf89	Metazoa_SRP.2165
1747	ENSMMUG00000050001	ENSMMUG00000057404	TEPP	ZNF579	IGFL4	CXHXorf38	ENSMMUG00000060681	SH3GL1	ENSMMUG00000060517
1748	CDADC1	CD2	PABPC1	ZNF577	BCL2L15	B4GALT6	ENSMMUG00000039964	FRMD8	ENSMMUG00000044640
1749	LRRC63	ENSMMUG00000028667	NR4A1	ZNF576	ENSMMUG00000050602	MTHFSD	ENSMMUG00000061578	RARRES1	ENSMMUG00000055672
1750	TMEM102	Metazoa_SRP.140	FAM217B	ZNF575	SEC24A	mml.mir.148b	ENSMMUG00000059969	SOAT1	ENSMMUG00000051372
1751	RFC1	IGSF3	ENSMMUG00000052134	ZNF574	DNAAF1	ENSMMUG00000052285	Metazoa_SRP.760	AFF1	CCND1
1752	ENSMMUG00000056836	CD58	EMC1	ZNF573	PPP3CB	NDE1	FRMPD3	MTHFD1	ENSMMUG00000065080
1753	FAM110B	ENSMMUG00000055977	GLDC	ZNF572	CEACAM18	ARRDC5	Metazoa_SRP.1961	ESS2	ENSMMUG00000049990
1754	ENSMMUG00000022976	Y_RNA.27	Y_RNA.47	ZNF571	ZIM3	ENSMMUG00000055814	CCDC151	OGFR	LTO1
1755	ENSMMUG00000055850	U6.50	ENSMMUG00000051966	ZNF570	ENSMMUG00000064890	U3.77	KIF20A	CABIN1	FGF19
1756	ANKRD6	ATP1A1	TMEM54	ZNF569	FBN3	ENSMMUG00000060634	CBLN4	GPSM3	FGF4
1757	FBXO31.1	ENSMMUG00000041725	PNRC2	ZNF568	ENSMMUG00000064241	FIG4	AUNIP	TMEM222	KMT5B
1758	ENSMMUG00000058480	U3.4	GRIK1	ZNF567	Metazoa	ENSMMUG00000052571	ENSMMUG00000051910	STT3B	ENSMMUG00000054647
1759	MAPK14	MAB21L3	CENPA	ZNF566	ENSMMUG00000055399	PKD2L2	ENSMMUG00000059811	IDH3B	RAD9A
1760	SYNDIG1	SLC22A15	ENSMMUG00000049788	ZNF565	CBX6	ANKRD27	CENPA	FXYD5	CABP2
1761	ENSMMUG00000053139	ENSMMUG00000063202	ENSMMUG00000050115	ZNF562	IDH3A	U6.1085	OXER1	TMEM214	PPP1CA
1762	DPP8	NHLH2	CLTB	ZNF560	ENSMMUG00000064904	ANKRD33B	GLTPD2	ATM	TBC1D10C
1763	CCDC106	CASQ2	ENSMMUG00000050934	ZNF559	U6.706	LRRN1	ATP6V0D2	SMARCA4	CARNS1
1764	ITGBL1	VANGL1	PCOLCE	ZNF558	ENSMMUG00000064899	ATP2A1	AREG	CERT1	RPS6KB2
1765	LMAN1	ENSMMUG00000028346	YPEL5	ZNF557	ENSMMUG00000059532	DNMT1	NFX1	POLD4	PTPRCAP
1766	MIOS	NGF	Y_RNA.616	ZNF556	WDR91	Metazoa_SRP.86	ENSMMUG00000000839	ENSMMUG00000000700	CORO1B
1767	MICB	ENSMMUG00000063853	CIB3	ZNF555	ENSMMUG00000058820	ENSMMUG00000053760	CCNA2	MON1B	ENSMMUG00000053378
1768	ENSMMUG00000060338	TSPAN2	FAIM	ZNF554	STON2	Metazoa_SRP.2810	U6.733	RNF38	GPR152
1769	NABP1	TSHB	MCC	ZNF552	U6.1141	TSPYL1	CDCA3	TET2	CABP4
1770	ENSMMUG00000057862	SYCP1	U2.15	ZNF551	Metazoa	EFEMP1	NLRP11	RAB5B	Metazoa_SRP.2170
1771	GPR34	Metazoa_SRP.141	BRINP2	ZNF550	B9D2	WDR5	CCDC92	HAT1	TMEM134
1772	SPATC1L	SIKE1	CRAT	ZNF549	ENSMMUG00000050256	GRB10	ENSMMUG00000062336	ENSMMUG00000030587	AIP
1773	AIFM2	CSDE1	U7.161	ZNF546	PFKP	ENSMMUG00000062608	MMD2	RNF14	PITPNM1
1774	CCDC9	Y_RNA.28	CCDC121	ZNF543	U6.165	NABP2	U4.84	SLC35E2	CDK2AP2
1775	ENSMMUG00000059051	NRAS	GHRL	ZNF541	ENSMMUG00000056906	CNGA2	TFDP1	APEH	Metazoa_SRP.2169
1776	ENSMMUG00000062307	Metazoa_SRP.142	SNORD108	ZNF540	U6.164	ENSMMUG00000051421	TMEM116	RO60	CHKA
1777	ENSMMUG00000003272	AMPD1	U6.557	ZNF536	Metazoa	IRF7	TPO	KLF7	Metazoa_SRP.2168
1778	RAB22A	DENND2C	ENSMMUG00000054179	ZNF534	KCNE5	VPS13D	C2H3orf14	PNP	GSTP1
1779	BRWD3	BCAS2	TARDBP	ZNF530	ENSMMUG00000057833	ZNF524	Metazoa_SRP.1143	ASF1A	NDUFV1
1780	Metazoa_SRP.1431	TRIM33	ENSMMUG00000053640	ZNF529	ADA2	RNF32	U2.94	GDAP2	ENSMMUG00000018527
1781	GRK5	ENSMMUG00000051963	ENSMMUG00000065304	ZNF528	PTPRO	HIST1H2AC	INSR	SAFB2	ENSMMUG00000062171
1782	IFT88	Metazoa_SRP.143	ENSMMUG00000050540	ZNF527	ENSMMUG00000054950	ENSMMUG00000062651	ENSMMUG00000064564	ENSMMUG00000023397	NUDT8
1783	CDC25A	SYT6	NDUFA2	ZNF526	OR2T27	RPS6KA4	ZDHHC4	HOPX	TBX10
1784	PROSER3	HIPK1	ENSMMUG00000054772	ZNF524	Metazoa	PXK	ENSMMUG00000054882	TMED4	ACY3
1785	FSD1	AP4B1	ENSMMUG00000038088	ZNF521	ENSMMUG00000061961	ENSMMUG00000048906	Metazoa_SRP.1735	ATG16L1	ALDH3B2
1786	ENSMMUG00000055961	DCLRE1B	B3GLCT	ZNF518B	FAT3	Metazoa_SRP.2905	TMEM67	TCF4	Metazoa_SRP.2167
1787	ADAMTS10	BCL2L15	MIS18A	ZNF518A	ENSMMUG00000056495	ENSMMUG00000053146	ZNF391	SYNGR2	UNC93B1
1788	THBD	PTPN22	NT5M	ZNF517	ENSMMUG00000055375	ENSMMUG00000040630	KBTBD8	TM9SF4	ALDH3B1
1789	TAGLN3	RSBN1	MRPL46	ZNF516	U4.5	ENSMMUG00000040442	RPS6KA5	TPCN1	NDUFS8
1790	TNFAIP2	Metazoa_SRP.144	HEXIM1	ZNF514	WFDC1	Metazoa_SRP.3369	ENSMMUG00000063507	ZMYND11	TCIRG1
1791	CTSC	PHTF1	TMED5	ZNF513	CERS4	Metazoa_SRP.1805	RAPGEF3	ABCB10	CCDC85B
1792	VILL	MAGI3	ARAP3	ZNF512B	U6.1170	CDC34	USP13	P2RY11	FIBP
1793	ZSCAN16	LRIG2	MAGIX	ZNF512	TMEM200B	Metazoa_SRP.1328	TMEM156	TOLLIP	CTSW
1794	IFT46	ENSMMUG00000063355	TIGD1	ZNF511	CYCS	ENSMMUG00000059727	ENSMMUG00000025615	RNF10	KCNK4
1795	MPO	ENSMMUG00000064630	Metazoa_SRP.636	ZNF510	mml.mir.340	RPL31	HTT	CDK5RAP3	MACROD1
1796	IFNG	SLC16A1	HOXC4	ZNF507	PLEKHF1	FBXL3	PTPN18	NEDD9	ENSMMUG00000056349
1797	ENSMMUG00000064424	Metazoa_SRP.145	BID	ZNF506	ENSMMUG00000051814	ENSMMUG00000056935	Metazoa_SRP.823	IRAK1	STIP1
1798	APOL5	Metazoa_SRP.146	TNFRSF25	ZNF503	SHTN1	ENSMMUG00000050644	EIF4EBP1	CD28	FERMT3
1799	SNORA12	Metazoa_SRP.147	CAB39L	ZNF502	Metazoa	NDUFAB1	DCAF4	PIM3	TRPT1
1800	XK	ENSMMUG00000057278	GNG2	ZNF501	BRD9	ELMO1	Metazoa_SRP.3132	CAPZA1	NUDT22
1801	LRRC20	ENSMMUG00000058665	FAM184B	ZNF500	FMN1	ZRSR2	CRYGN	DHRS1	DNAJC4
1802	DHX58	PPM1J	ENSMMUG00000060246	ZNF497	LTF	Metazoa_SRP.3010	SGSH	ABI1	VEGFB
1803	ENSMMUG00000061756	MOV10	ZFP3	ZNF496	GRB14	ENSMMUG00000054994	ENSMMUG00000051313	CDC42	FKBP2
1804	GRB10	CAPZA1	SIRT5	ZNF493	RASGEF1C	U4.60	S100A1	SEC14L1	ENSMMUG00000037977
1805	MAPKAPK2	ENSMMUG00000054134	Metazoa_SRP.352	ZNF487	U7.161	B3GAT1	ENSMMUG00000053235	SERINC5	PLCB3
1806	CMTR1	Metazoa_SRP.148	ACTG1	ZNF485	CCNB2	EGLN1	ENSMMUG00000054049	LRRC25	BAD
1807	ENSMMUG00000034016	U7.6	ENSMMUG00000052854	ZNF484	ENSMMUG00000054279	KLHDC9	SLC39A1	ATXN7L1	GPR137
1808	WHAMM	ST7L	RPA3	ZNF483	IYD	Metazoa_SRP.1058	ENSMMUG00000061549	DIAPH1	Y_RNA.464
1809	ENSMMUG00000049539	WNT2B	TIA1	ZNF48	ENSMMUG00000034248	ENSMMUG00000052624	Metazoa_SRP.254	RAB44	CATSPERZ
1810	CD81	ENSMMUG00000037458	ENSMMUG00000063472	ZNF474	CD3EAP	ENSMMUG00000065342	U6.97	DEGS1	FLRT1
1811	ENSMMUG00000060814	CTTNBP2NL	CRYBA1	ZNF471	PMCH	ENSMMUG00000050609	ADRA1B	PLEC	ESRRA
1812	YRDC	Metazoa_SRP.149	FAM120AOS	ZNF470	ENSMMUG00000059409	ITPR1	SRGAP1	GIMAP6	TRMT112
1813	TXNDC12	Metazoa_SRP.150	DENND3	ZNF467	CCDC120	RFXAP	Y_RNA.621	SUPT4H1	PRDX5
1814	ENSMMUG00000001200	ENSMMUG00000064032	SPECC1L	ZNF462	OVOL1	PRICKLE3	ASPA	TRIR	CCDC88B
1815	GLIS2	ENSMMUG00000057625	UBXN4	ZNF460	CCDC3	RAB3IL1	CHST13	ZNF689	RPS6KA4
1816	ENSMMUG00000060266	Metazoa_SRP.151	ENSMMUG00000042419	ZNF451	JPH3	Y_RNA.260	IDI1	MSN	ENSMMUG00000060635
1817	PUDP	ENSMMUG00000052670	ENSMMUG00000012407	ZNF45	EHD4	mml.mir.425	SPPL2C	UNC50	ENSMMUG00000051766
1818	TCEA3	ENSMMUG00000050522	BCO1	ZNF449	ENSMMUG00000064849	ZDHHC1	H2AFX	ENSMMUG00000065238	ITGA8
1819	PKDCC	KCND3	ENSMMUG00000055950	ZNF446	WNT7A	ENSMMUG00000060097	CYP1D1	DUS3L	ENSMMUG00000052985
1820	SLC1A2	DDX20	ENSMMUG00000058380	ZNF445	Metazoa	CA9	ENSMMUG00000050881	SYPL1	ENSMMUG00000049943
1821	VDAC2	INKA2	GIGYF1	ZNF444	SSC5D	ELAC2	SNAP29	CAPZA2	SLC22A12
1822	FMNL1	RAP1A	PALLD	ZNF440	ENSMMUG00000055030	EEF2KMT	ENSMMUG00000051705	ALCAM	NRXN2
1823	ENSMMUG00000064961	U6.51	LMBRD2	ZNF44	ENSMMUG00000030384	SIRT4	PELI2	PPP1R15A	RASGRP2
1824	ENSMMUG00000014526	TMIGD3	SAMD9L	ZNF438	ENSMMUG00000053921	CREBZF	ENSMMUG00000055709	MTDH	PYGM
1825	SELENBP1	U6.52	TMEM182	ZNF436	YIF1B	ENSMMUG00000051988	ENSMMUG00000051858	RAP1GAP2	Metazoa_SRP.2180
1826	ENSMMUG00000063696	C1H1orf162	GPR55	ZNF433	X5S	RELB	SLC17A3	ICAM1	ENSMMUG00000000478
1827	Metazoa_SRP.3256	ATP5PB	PITPNM2	ZNF432	RNF122	TMPRSS12	CTSF	DAPK1	MAP4K2
1828	SLC2A10	OVGP1	ENSMMUG00000053455	ZNF43	mml.mir.195	Metazoa_SRP.1128	VWC2L	SRSF6	U7.146
1829	CA8	Y_RNA.29	SNPH	ZNF429	ENSMMUG00000040017	ENSMMUG00000061822	U6.447	PHF5A	SNORD30.1
1830	ENSMMUG00000037810	Metazoa_SRP.152	HPGD	ZNF428	CACNG6	KDM4B	SORCS3	SBF1	SNORD29
1831	FUT7	ENSMMUG00000050205	ENSMMUG00000061241	ZNF426	LRRC42	TTC9C	RIT1	ITGA2B	SNORD22.1
1832	ENSMMUG00000061641	PIFO	SAMSN1	ZNF425	ENSMMUG00000054467	ENSMMUG00000051047	Metazoa_SRP.1486	NIPA2	SNORD28.1
1833	HERC4	CHIA	SURF1	ZNF423	ENSMMUG00000052023	SLC39A9	ENSMMUG00000041660	C1H1orf162	SNORD27
1834	SUGP1	ENSMMUG00000002454	NAA25	ZNF420	ENSMMUG00000063757	ENSMMUG00000054340	ENSMMUG00000043484	RPL24	SNORD26
1835	U2.73	CHI3L2	Metazoa_SRP.995	ZNF419	ENSMMUG00000064016	TMEM129	PYCARD	KCNJ2	ENSMMUG00000064232
1836	EFTUD2	DENND2D	ENSMMUG00000061000	ZNF418	LIN28B	ABCA12	NBT03_gp002	RNF216	U2.86
1837	ENSMMUG00000049722	CEPT1	BCL2L15	ZNF416	TRAK1	TUBA1A	CST3	CST6	SLC3A2
1838	DDX58	LRIF1	PITPNA	ZNF415	ENSMMUG00000055101	CFHR5	ENSMMUG00000060283	NDUFV3	CHRM1
1839	RANBP3	CD53	CCT4	ZNF414	ENSMMUG00000063511	RHBDF2	PRDM6	CTNNB1	Metazoa_SRP.2182
1840	TP53BP2	Y_RNA.30	EDARADD	ZNF410	PRIMA1	PALM	Metazoa_SRP.3338	PTP4A2	SLC22A6
1841	ENSMMUG00000049789	ENSMMUG00000059214	TP73	ZNF408	ENSMMUG00000061474	DUSP7	ENSMMUG00000055292	ACSS2	ENSMMUG00000051964
1842	HPCAL4	KCNA3	ENSMMUG00000060726	ZNF407	IKZF3	ARPC5L	ENSMMUG00000054290	LRIG1	SLC22A8
1843	FOXN4	KCNA2	SVBP	ZNF398	Metazoa	CD109	RNF149	CASP10	PLAAT5
1844	ENSMMUG00000064719	KCNA10	U7.141	ZNF397	Metazoa	ENSMMUG00000061038	Metazoa_SRP.1740	PFKFB3	COX8A
1845	PCDH8	ENSMMUG00000062177	Metazoa_SRP.837	ZNF394	ENSMMUG00000060065	EDF1	Metazoa_SRP.2653	COX1	LGALS12
1846	CCDC183	PROK1	SLC25A37	ZNF391	Metazoa	EIF1AD	U7.21	KRTCAP2	PLAAT4
1847	NDOR1	Metazoa_SRP.153	ADCK1	ZNF385D	ENSMMUG00000062431	UNC5B	RAVER2	FNBP1L	PLAAT3
1848	ENSMMUG00000056832	LAMTOR5	Metazoa_SRP.939	ZNF385C	PTPRE	UBQLN4	ENSMMUG00000052257	BLOC1S3	ATL3
1849	HMGXB3	SLC16A4	ENSMMUG00000006443	ZNF385B	ENSMMUG00000053862	CARMIL3	ENSMMUG00000041842	SEPTIN7	RTN3
1850	ENSMMUG00000058075	RBM15	SIM2	ZNF385A	ENSMMUG00000059363	CFAP43	MOCOS	FKBP15	C11orf95
1851	PLTP	KCNC4	ADARB2	ZNF384	ENSMMUG00000054419	CAMTA1	ENSMMUG00000052659	YIF1A	SPINDOC
1852	ENSMMUG00000061591	SLC6A17	ENSMMUG00000059062	ZNF382	NELFA	ENSMMUG00000049662	Metazoa_SRP.875	ZNF652	ENSMMUG00000059969
1853	SLC35D1	ALX3	EXOC2	ZNF37A	ENSMMUG00000059860	ENSMMUG00000056056	ARF5	ENSMMUG00000051431	U6.857
1854	TMEM79	STRIP1	AXIN2	ZNF367	ENSMMUG00000061482	SNX3	SPHK1	LRRK2	Metazoa_SRP.2181
1855	MIRLET7A1	AHCYL1	GAS6	ZNF366	RAB31	CD99L2	CCDC159	RRP12	MARK2
1856	ENSMMUG00000054089	ENSMMUG00000053573	MTF1	ZNF365	ATP1A3	ENSMMUG00000063541	PIP	RABEP1	RCOR2
1857	ENSMMUG00000051413	Metazoa_SRP.154	ENSMMUG00000055130	ZNF354C	Y	ENSMMUG00000058149	U6.1165	NET1	ENSMMUG00000052569
1858	TLR5	CSF1	UPF3A	ZNF354B	ENSMMUG00000054862	ENSMMUG00000058664	RAD51AP1	PPP4C	U6.856
1859	DQX1	ENSMMUG00000050592	COPA	ZNF354A	PLA2G4A	ENSMMUG00000021236	DVL2	GPRIN3	SF1
1860	ENSMMUG00000060386	ENSMMUG00000061350	GPRC5D	ZNF350	ENSMMUG00000051105	TCEAL8	ENSMMUG00000055977	AKAP17A	MEN1
1861	SERPINA5	EPS8L3	LDOC1	ZNF35	ENSMMUG00000060060	GHDC	COL16A1	SRP9	EFEMP2
1862	KHDC3L	GSTM3	Metazoa_SRP.1916	ZNF346	Metazoa	ENSMMUG00000051004	TNFSF14	SRM	SIPA1
1863	SRP72	GSTM4	EFHC2	ZNF345	U6.1014	CABCOCO1	ENSMMUG00000049267	FOPNL	SLC25A45
1864	KAZN	AMPD2	RAC2	ZNF343	ADIG	Metazoa_SRP.391	Metazoa_SRP.2353	ENSMMUG00000063609	Metazoa_SRP.2177
1865	ZNF133	GNAT2	ENSMMUG00000057717	ZNF341	ENSMMUG00000004441	EFHD2	BPIFB2	USP47	FRMD8
1866	ENSMMUG00000061892	MIR197	ENSMMUG00000056080	ZNF34	TNFSF13B	LTA4H	mml.mir.6505	SKAP1	ENSMMUG00000058532
1867	Metazoa_SRP.2092	GNAI3	DNAH3	ZNF33A	ENSMMUG00000061475	IGLV4.69	ENSMMUG00000055672	RRAGA	ENSMMUG00000052424
1868	FAM8A1	U6.53	CHRM4	ZNF337	Metazoa	ENSMMUG00000061644	RP2	IFIT3	ENSMMUG00000023477
1869	SPEG	GPR61	ZWILCH	ZNF335	DEFA4	TTC32	IL12RB1	TMEM115	U7.145
1870	ARMCX6	ENSMMUG00000063675	ENSMMUG00000053312	ZNF334	Metazoa	TPPP3	Metazoa_SRP.2419	ASH2L	LTBP3
1871	BPIFB4	AMIGO1	CA14	ZNF333	ECI1	ADAMTSL4	ENSMMUG00000064984	SCIMP	ZNRD2
1872	CERS2	ENSMMUG00000056472	SPO11	ZNF331	Metazoa	ENSMMUG00000053452	TTLL2	RUNX3	FAM89B
1873	APOC2	CYB561D1	SPIN1	ZNF330	ENSMMUG00000058729	ORMDL2	PIGR	TOB2	EHBP1L1
1874	WDR93	ATXN7L2	ENSMMUG00000050886	ZNF329	ENSMMUG00000051001	ZFP2	IFI16	COA1	KCNK7
1875	ENSMMUG00000050484	SYPL2	LMOD2	ZNF326	PLA2G15	CBL	ITGAM	STRN4	MAP3K11
1876	TMEM109	ENSMMUG00000053602	LMAN2	ZNF322	ENSMMUG00000020092	PPID	mml.let.7a.2	EXOSC4	PCNX3
1877	TMEM216	PSMA5	ZSCAN22	ZNF32	BIRC5	Metazoa_SRP.1741	U6.120	RDH5	RELA
1878	ZC3HAV1	SORT1	POLR2E	ZNF319	PGLYRP1	KIAA0319L	ENSMMUG00000059577	DUSP2	ENSMMUG00000058391
1879	ENSMMUG00000063611	MYBPHL	NOTUM	ZNF318	Metazoa	NFIC	ENSMMUG00000011326	ENSMMUG00000061702	Metazoa_SRP.2176
1880	ENSMMUG00000063764	Metazoa_SRP.155	ENSMMUG00000002489	ZNF317	ABCF1	DNLZ	SLC16A3	PIGM	Metazoa_SRP.2175
1881	HTR3A	PSRC1	GADD45A	ZNF316	ENSMMUG00000063413	ENSMMUG00000056299	KIF2C	CCDC124	ENSMMUG00000061174
1882	DOLPP1	CELSR2	Y_RNA.657	ZNF311	OAS3	FER	STAMBP	ENSMMUG00000041183	KAT5
1883	ZSCAN2	SARS1	IRS1	ZNF304	ENSMMUG00000041729	TRAIP	Metazoa_SRP.2794	TNFAIP3	RNASEH2C
1884	ENSMMUG00000062306	ENSMMUG00000017266	ENSMMUG00000058626	ZNF300	AURKA	SNORA57	Metazoa_SRP.3405	ERGIC1	Metazoa_SRP.2174
1885	ZER1	C1orf194	OLFM4	ZNF30	NPAS4	F2	CPT2	HNRNPA1	ENSMMUG00000064005
1886	SMPD1	ENSMMUG00000035645	ENSMMUG00000056807	ZNF292	PDIA3	PSMF1	Y_RNA.170	USP8	ENSMMUG00000050028
1887	ENSMMUG00000047808	TMEM167B	ANGPTL1	ZNF287	ENSMMUG00000053368	C17orf99	ENSMMUG00000049524	TTC7A	AP5B1
1888	U1.90	TAF13	ITGAV	ZNF283	ZSCAN18	CD69	Metazoa_SRP.2838	NDRG2	OVOL1
1889	ENSMMUG00000050602	ENSMMUG00000049510	ENSMMUG00000030513	ZNF281	ENSMMUG00000049414	SLC12A8	ENSMMUG00000022127	GTPBP4	ENSMMUG00000065052
1890	MGLL	Metazoa_SRP.156	Metazoa_SRP.2341	ZNF280C	TAFA2	KRT38	ENSMMUG00000065148	TIE1	SNX32
1891	UBE3B	ENSMMUG00000036858	ARRB2	ZNF280B	CSNK1G3	PPP1R37	EVC2	LFNG	CFL1
1892	MRPL50	WDR47	CPOX	ZNF280A	ENSMMUG00000057694	RAD18	mml.let.7f.2	SIGLEC10	MUS81
1893	AXL	CLCC1	PRR5L	ZNF28	ID3	NUBPL	C15H9orf152	MED23	ENSMMUG00000056343
1894	TIFAB	AKNAD1	PQBP1	ZNF277	SLC38A2	HSPA12B	ENSMMUG00000050183	ENSMMUG00000022874	DPF2
1895	ENSMMUG00000050280	GPSM2	TMEM52B	ZNF276	ENSMMUG00000062547	CISD2	ENSMMUG00000057054	ALDOC	CDC42BPG
1896	TERF2	STXBP3	Metazoa_SRP.3044	ZNF274	TIGAR	GRSF1	CDCA7L	CYFIP2	SAC3D1
1897	ENSMMUG00000009632	FNDC7	ENSMMUG00000042343	ZNF273	MSL3	ZBTB40	MORN4	HM13	EHD1
1898	ENSMMUG00000008615	PRPF38B	ENSMMUG00000032802	ZNF268	KRT82	ENSMMUG00000060140	ENSMMUG00000014849	ASL	mml.mir.192
1899	ENSMMUG00000056347	ENSMMUG00000050878	WNT1	ZNF267	RALYL	ENC1	MKNK1	FGFBP2	mml.mir.194.2
1900	ENSMMUG00000058651	HENMT1	R3HDM1	ZNF266	ENSMMUG00000064801	ENSMMUG00000030178	Y_RNA.146	CHIC2	MINDY3
1901	PLCL2	FAM102B	LCN12	ZNF263	OXT	MRPL50	S100A13	N4BP1	ATG2A
1902	ENSMMUG00000049639	Metazoa_SRP.157	RAMP3	ZNF260	ENSMMUG00000045446	MIEF2	U7.161	MAPKAPK3	PPP2R5B
1903	GSTT2B	ENSMMUG00000064245	ENSMMUG00000056551	ZNF26	ENSMMUG00000049504	ENSMMUG00000058708	U3.63	CTTN	GPHA2
1904	MOCOS	ENSMMUG00000042232	FBLIM1	ZNF256	ENSMMUG00000050509	U6.830	Metazoa_SRP.2175	CHD1	MAJIN
1905	ENSMMUG00000007939	ENSMMUG00000059924	BHLHE41	ZNF254	ENSMMUG00000053084	FHL3	Metazoa_SRP.173	DHRS3	Metazoa_SRP.2179
1906	ENSMMUG00000064769	ENSMMUG00000056275	CTSE	ZNF251	CXCL11	ENSMMUG00000060522	CCDC60	PDGFD	BATF2
1907	Metazoa_SRP.2476	ENSMMUG00000031785	ENSMMUG00000042798	ZNF250	TLR1	CLDN11	SMIM35	AP5S1	Metazoa_SRP.2178
1908	ENSMMUG00000044315	ENSMMUG00000050998	U4.1	ZNF248	ENSMMUG00000063128	GFER	mml.mir.600	IGLV9.49	ENSMMUG00000062265
1909	ENSMMUG00000057156	SLC25A24	SAP18	ZNF24	ENSMMUG00000057482	ENSMMUG00000048357	CBLB	ACSL4	ARL 2.00
1910	ZNF410	VAV3	CECR2	ZNF239	NKAIN1	DPPA2	ENSMMUG00000063707	ZNF12	SNX15
1911	ENSMMUG00000054797	NTNG1	ENSMMUG00000058083	ZNF236	SLC13A5	ZNF518A	NXPE3	NSMCE4A	NAALADL1
1912	UBE2J2	ENSMMUG00000053667	ENSMMUG00000050146	ZNF235	U6.792	STT3B	AATK	TBC1D2B	CDC42EP2
1913	GPR3	PRMT6	UBR5	ZNF233	U6.434	TRIML1	Metazoa_SRP.1859	PHOSPHO1	CDCA5
1914	U6.332	ENSMMUG00000050784	KIF23	ZNF230	U6.1095	PLEKHS1	ENSMMUG00000041892	ARPC5L	TMEM262
1915	NXPH3	ENSMMUG00000052279	PCID2	ZNF23	SGCA	TNFRSF17	MAJIN	TYK2	ZFPL1
1916	Y_RNA.636	ENSMMUG00000060795	GPS1	ZNF227	STAT1	CLEC4C	ENSMMUG00000063948	OXSR1	VPS51
1917	ENSMMUG00000052214	ENSMMUG00000028695	TNFRSF10A	ZNF226	ETV7	NDC80	BARX2	TLR1	TM7SF2
1918	CLEC6A	ENSMMUG00000057270	ENSMMUG00000057671	ZNF224	ZNF560	DRP2	HTR6	ZNF160	ZNHIT2
1919	PAPOLG	ENSMMUG00000050373	B3GALT2	ZNF222	SERPINA9	GALNTL5	Metazoa_SRP.779	SDHC	FAU
1920	CCR3	ENSMMUG00000063310	ENSMMUG00000049327	ZNF221	Metazoa	AIRE	SCIN	OGFOD2	MRPL49
1921	ENSMMUG00000052062	ENSMMUG00000039527	ZNF550	ZNF22	ENSMMUG00000063810	ENSMMUG00000057413	ARNT2	SENP6	SYVN1
1922	CALU	ENSMMUG00000031908	HDGFL2	ZNF219	VWDE	ENSMMUG00000011787	ENSMMUG00000055837	TAF7	U2.85
1923	DNAJC11	AMY2B	KMT2B	ZNF217	ENSMMUG00000046418	MRPL52	PSMD6	DDX27	ENSMMUG00000060454
1924	TMEM145	RNPC3	HSPA12B	ZNF214	PITPNA	Metazoa_SRP.3262	Metazoa_SRP.158	NKPD1	CAPN1
1925	ENSMMUG00000060134	ENSMMUG00000061766	TMED1	ZNF213	ENSMMUG00000051932	EMC2	ENSMMUG00000059926	PPM1F	ENSMMUG00000047808
1926	C2H3orf62	ENSMMUG00000051127	ENSMMUG00000031911	ZNF207	C14orf180	PCNT	SBF2	TXNRD1	POLA2
1927	ENSMMUG00000056767	COL11A1	ENSMMUG00000056996	ZNF205	CCL2	ENSMMUG00000005864	CASK	ARFGAP2	SNORD67
1928	JUNB	U2.2	ENSMMUG00000055651	ZNF202	MCMBP	SLC43A1	ENSMMUG00000058067	LARP4B	F2
1929	IGF1	OLFM3	SLC17A9	ZNF200	PLAAT1	ENSMMUG00000064466	ZNF154	ZNF800	ZNF408
1930	RREB1	U6.54	U6.248	ZNF2	SSR2	ENSMMUG00000061098	TSKS	GSR	EIF3F
1931	FNDC11	ENSMMUG00000060790	ENSMMUG00000045056	ZNF197	U7.94	SRM	NDRG1	SNX19	U2.90
1932	GALNT2	ENSMMUG00000057964	ENSMMUG00000061477	ZNF195	PGK 1.00	ENSMMUG00000062877	PABPN1L	HHEX	STK33
1933	ENSMMUG00000061224	Metazoa_SRP.158	Metazoa_SRP.1626	ZNF19	EEF2K	OVGP1	KIF7	ENSMMUG00000052601	LMO1
1934	PRPSAP1	S1PR1	S100A4	ZNF189	ENSMMUG00000063607	SMTNL1	ZNF35	TRPM7	ENSMMUG00000050922
1935	ENSMMUG00000062767	ENSMMUG00000061662	ENSMMUG00000061721	ZNF185	ENSMMUG00000057727	ENSMMUG00000059317	ENSMMUG00000049766	TTC5	RIC3
1936	AMT	ENSMMUG00000036728	SNORA14B	ZNF184	U2.7	SLC37A4	ADORA2B	ZMPSTE24	TUB
1937	EGLN2	SLC30A7	U6.177	ZNF182	FUCA2	UPF2	ENSMMUG00000055396	GALK1	NLRP10
1938	MRPL44	DPH5	AVIL	ZNF181	AZI2	ENSMMUG00000060606	UHRF2	CAPN2	Metazoa_SRP.2201
1939	C19H19orf57	Metazoa_SRP.159	HTR2B	ZNF180	Metazoa	ARAP3	ENSMMUG00000060542	CCDC85B	OR10A6
1940	ENSMMUG00000031310	EXTL2	ENSMMUG00000060530	ZNF18	ENSMMUG00000062040	C11H12orf10	ENSMMUG00000064616	TRIB3	U6.873
1941	C2H3orf52	VCAM1	RECQL	ZNF175	ENSMMUG00000001245	ENSMMUG00000063297	SCARF1	KLRB1	ENSMMUG00000017709
1942	ALKAL2	ENSMMUG00000062643	ENSMMUG00000059507	ZNF174	SCRT2	TLR8	ENSMMUG00000054256	TMEM109	ENSMMUG00000060965
1943	CREB3L2	GPR88	ENSMMUG00000029122	ZNF169	OR52N4	SLC39A3	TMEM71	ILRUN	ENSMMUG00000043860
1944	CHMP2B	CDC14A	BICRA	ZNF165	SLC17A9	SUPV3L1	U1.77	LARP1	ENSMMUG00000053164
1945	NUP88	ENSMMUG00000055960	ABCA13	ZNF160	ENSMMUG00000054096	CTSV	ERGIC1	SH3GLB1	ENSMMUG00000036717
1946	H1.7	RTCA	ENSMMUG00000052185	ZNF16	ENSMMUG00000062707	REP15	Metazoa_SRP.1888	OST4	TRIM66
1947	TM4SF18	mml.mir.553	ENSMMUG00000039292	ZNF157	OR4E2	SMPDL3A	CCL2	NDUFB2	SNORA3A
1948	SFT2D1	DBT	ENSMMUG00000032007	ZNF154	ARX	SEC22B	IFNGR2	ABHD4	SNORA3B
1949	ENSMMUG00000040183	ENSMMUG00000054630	ENSMMUG00000056036	ZNF148	ENSMMUG00000061609	RPA3	ENSMMUG00000052489	MICU1	RPL27A
1950	PSMD11	LRRC39	METAP1	ZNF146	KLF4	ENSMMUG00000061721	EPS8	SOX5	DENND2B
1951	HTR3E	TRMT13	BABAM2	ZNF143	ENSMMUG00000058825	ANKRD46	ENSMMUG00000062441	C7H15orf39	ENSMMUG00000049813
1952	TXNDC16	SASS6	PPM1F	ZNF142	ENSMMUG00000057702	KPTN	ENSMMUG00000060159	SNX5	Y_RNA.476
1953	TSKS	SLC35A3	ZBTB2	ZNF140	SUCNR1	ELOVL5	HEXIM2	TBC1D9	AKIP1
1954	STON2	U6.55	ENSMMUG00000004924	ZNF14	CXCL9	ATG4B	ENSMMUG00000053798	TGFBR2	C11orf16
1955	PLAU	AGL	PPARGC1A	ZNF136	FOXS1	SCARNA12	ZNF655	TMEM43	ASCL3
1956	ENSMMUG00000058107	Y_RNA.31	PURB	ZNF135	ENSMMUG00000052584	FGL2	SYCE3	NRDC	Metazoa_SRP.2234
1957	MCMBP	U4.4	Metazoa_SRP.2660	ZNF134	ENSMMUG00000051775	THRA	FAM81A	TC2N	TMEM9B
1958	PLK4	FRRS1	RAB19	ZNF132	ENSMMUG00000058840	PIGW	NBT03_gp155	FOXN3	NRIP3
1959	TRIM72	PALMD	ENSMMUG00000060601	ZNF131	ENSMMUG00000062284	U1.65	ENSMMUG00000063777	HMBS	SCUBE2
1960	ENSMMUG00000012479	ENSMMUG00000058495	ADRA1B	ZNF121	ENSMMUG00000062865	MASP2	LAP3	TESPA1	ENSMMUG00000063960
1961	CWF19L2	U6.56	CALHM2	ZNF12	ENSMMUG00000003272	KLRD1	ENSMMUG00000063949	DNAJA4	DENND5A
1962	ASB3	Metazoa_SRP.160	CHDH	ZNF114	ENSMMUG00000054555	ZNF514	NCF4	ARF4	OVCH2
1963	ENSMMUG00000057763	ENSMMUG00000038667	RELA	ZNF107	CLEC4G	ENSMMUG00000053875	NUF2	PANK4	CYB5R2
1964	CDK17	PLPPR4	ZNF654	ZNF106	SYNE2	PIGK	BCAM	TARDBP	PPFIBP2
1965	SVOPL	PLPPR5	SRSF9	ZNF101	ANKRD34C	OR52B6	Metazoa_SRP.171	ZPR1	OR2AG1
1966	FABP5	ENSMMUG00000056439	ENSMMUG00000064239	ZMYND8	ENSMMUG00000059241	PPP1R12C	ESYT1	TOPBP1	CAVIN3
1967	SIN3B	ENSMMUG00000044166	ANKRD27	ZMYND19	ENSMMUG00000051867	PAX9	YBX3	POC1A	SMPD1
1968	ENSMMUG00000055666	SNX7	RAP1GDS1	ZMYND15	ILF3	WTAP	HSD3B7	RNF5	APBB1
1969	PTPN18	ENSMMUG00000049701	ENSMMUG00000056468	ZMYND12	RNASE6	TRNAU1AP	CFAP58	WASHC4	HPX
1970	ZCCHC12	ENSMMUG00000062280	ENSMMUG00000062978	ZMYND11	RASA2	DOLPP1	PUS7	BRPF1	TRIM3
1971	U6.773	ENSMMUG00000049651	MAML3	ZMYND10	LRRC9	ZG16	QSOX1	ENSMMUG00000049967	ARFIP2
1972	CYP4V2	ENSMMUG00000049494	Metazoa_SRP.2345	ZMYM5	ENSMMUG00000056647	IGF2	ENSMMUG00000060991	SELENOO	ENSMMUG00000007732
1973	ADAM7	mml.mir.137	SFRP4	ZMYM4	CSK	SEC11A	BTBD8	PJA2	DNHD1
1974	TTC9C	DPYD	ENSMMUG00000007970	ZMYM3	ENSMMUG00000063134	ENSMMUG00000065089	U6.588	PFKFB4	RRP8
1975	Metazoa_SRP.3229	ENSMMUG00000054681	ENSMMUG00000058181	ZMYM2	ENSMMUG00000059961	BSDC1	PTRH1	SIK3	ILK
1976	ITGA8	Metazoa_SRP.161	ENSMMUG00000051141	ZMYM1	ENSMMUG00000058242	ENSMMUG00000059305	ATP13A3	SLC4A7	TAF10
1977	ENSMMUG00000062350	Metazoa_SRP.162	Metazoa_SRP.331	ZMPSTE24	ENSMMUG00000060523	NRDC	CELA3B	ITGAM	TPP1
1978	ADK	ENSMMUG00000063419	ITGAM	ZMIZ2	ENSMMUG00000058917	ATXN7	ENSMMUG00000062067	RALGPS2	DCHS1
1979	ENSMMUG00000031435	ENSMMUG00000062278	Metazoa_SRP.2013	ZMIZ1	REPS2	KIF2C	ENSMMUG00000056443	LPL	MRPL17
1980	GCH1	PTBP2	ENSMMUG00000058437	ZMAT5	ENSMMUG00000001270	UBE2O	ENSMMUG00000050770	ENSMMUG00000032019	ENSMMUG00000062951
1981	HSPA5	Metazoa_SRP.163	ENSMMUG00000054032	ZMAT4	PDP1	TMEM31	TMEM155	SPINT1	ENSMMUG00000058277
1982	ZFP2	U1.27	HERPUD2	ZMAT3	CD200R1L	THRB	ENSMMUG00000054675	AMT	ENSMMUG00000011068
1983	Metazoa_SRP.2553	ENSMMUG00000049297	ENSMMUG00000043251	ZMAT2	ENSMMUG00000057642	TBCD	RNASE4	GNL2	ENSMMUG00000050864
1984	NEGR1	ENSMMUG00000050661	PPP1CC	ZMAT1	Metazoa	FRMPD3	ENSMMUG00000050204	SGPL1	OR10A4
1985	HTR6	TLCD4	RAMP2	ZKSCAN8	Y	NFKBIA	SPI1	SPAG16	OR2D2
1986	HSPA14	CNN3	UPP1	ZKSCAN7	ENSMMUG00000058579	RHOBTB2	ENSMMUG00000055003	ATP6V0E1	ENSMMUG00000058467
1987	CLTC	SLC44A3	LOX	ZKSCAN5	ADCK2	ENSMMUG00000058142	U7.58	DESI1	OR2D3
1988	DENND3	ENSMMUG00000053221	ENSMMUG00000053989	ZKSCAN4	U3.23	CCT7	ENSMMUG00000062570	CRTC3	ENSMMUG00000009264
1989	ENSMMUG00000052907	F3	SNORD14.2	ZKSCAN3	STAMBP	SNORD62	ENSMMUG00000065249	BCL2L2.PABPN1	ZNF214
1990	NCOR1	ABCD3	ENSMMUG00000059301	ZKSCAN2	U2.15	SAMD4A	C9orf92	USF1	NLRP14
1991	Metazoa_SRP.1093	ENSMMUG00000053915	CSNK1G3	ZKSCAN1	U6.1106	PEBP4	SAYSD1	SNAPIN	RBMXL2
1992	ENSMMUG00000012802	ENSMMUG00000057102	ENSMMUG00000064480	ZIM3	EIF4EBP2	TSHZ3	U7.206	ENSMMUG00000000983	SYT9
1993	SNORA24B	ENSMMUG00000054016	Metazoa_SRP.516	ZIK1	EGFLAM	ACAP3	ENSMMUG00000057723	AARS1	ENSMMUG00000057893
1994	ENSMMUG00000003130	ARHGAP29	POLM	ZIC5	DHX30	PPFIA1	CYBRD1	ATF7	ENSMMUG00000059001
1995	ENSMMUG00000057267	ENSMMUG00000064693	ENSMMUG00000056609	ZIC4	U7.116	STIL	PRSS35	TAF10	OLFML1
1996	SERPINC1	ABCA4	Metazoa_SRP.264	ZIC3	ENSMMUG00000054058	COX6B2	DAGLB	TNFRSF1A	Metazoa_SRP.2233
1997	ENSMMUG00000056790	Metazoa_SRP.164	PM20D1	ZIC2	ACAP3	SCARNA3	COLEC10	SETD3	TMEM41B
1998	ENSMMUG00000024803	ENSMMUG00000062580	ENSMMUG00000061852	ZIC1	ENSMMUG00000059187	LYPD1	U7.127	GPC1	ENSMMUG00000052166
1999	U1.130	GCLM	ENSMMUG00000052659	ZHX3	NAGA	MTHFD2L	RHOU	ABCF2	Metazoa_SRP.2226
[truncated: 33,612 more rows]
