# Supplementary material for: Unveiling Immune Response Mechanisms in Mpox Infection Through Machine Learning Analysis of Time Series Gene Expression Data
Source: Life (Basel). 2025 Jun 30;15(7):1039. doi: 10.3390/life15071039 (PMC12301010; doi:10.3390/life15071039)
Supplement: Supplementary file 1 [file life-15-01039-s001.zip › Table_S2.xlsx]

## Sheet: CATBoost
Classification algorithm	Number of features	ACC	MCC	Macro F1	Weighted F1
Ncentroid	5	0.675325	0.477055	0.604379	0.670214
Ncentroid	10	0.675325	0.489951	0.62418	0.673821
Ncentroid	15	0.688312	0.509928	0.639412	0.688721
Ncentroid	20	0.688312	0.509928	0.639412	0.688721
Ncentroid	25	0.688312	0.509928	0.639412	0.688721
Ncentroid	30	0.688312	0.509928	0.639412	0.688721
Ncentroid	35	0.666667	0.476593	0.604768	0.662641
Ncentroid	40	0.670996	0.482452	0.610177	0.66734
Ncentroid	45	0.683983	0.507068	0.629074	0.679224
Ncentroid	50	0.662338	0.531586	0.599471	0.64143
Ncentroid	55	0.645022	0.504436	0.572142	0.617581
Ncentroid	60	0.65368	0.514282	0.586348	0.630494
Ncentroid	65	0.65368	0.514282	0.586348	0.630494
Ncentroid	70	0.65368	0.514282	0.586348	0.630494
Ncentroid	75	0.467532	0.286239	0.467883	0.462152
Ncentroid	80	0.471861	0.290699	0.472906	0.466097
Ncentroid	85	0.471861	0.289482	0.473307	0.465975
Ncentroid	90	0.571429	0.390916	0.565437	0.582164
Ncentroid	95	0.571429	0.390916	0.565437	0.582164
Ncentroid	100	0.571429	0.390916	0.565437	0.582164
Ncentroid	105	0.571429	0.390916	0.565437	0.582164
Ncentroid	110	0.575758	0.395432	0.569332	0.586583
Ncentroid	115	0.575758	0.39438	0.569641	0.586283
Ncentroid	120	0.580087	0.400086	0.574289	0.590255
Ncentroid	125	0.584416	0.409986	0.578572	0.594102
Ncentroid	130	0.584416	0.409986	0.578572	0.594102
Ncentroid	135	0.575758	0.39438	0.570521	0.584919
Ncentroid	140	0.5671	0.384175	0.56185	0.576427
Ncentroid	145	0.580087	0.403334	0.574617	0.590155
Ncentroid	150	0.575758	0.397779	0.571017	0.585428
Ncentroid	155	0.580087	0.404399	0.574289	0.590445
Ncentroid	160	0.580087	0.403334	0.574617	0.590155
Ncentroid	165	0.601732	0.428167	0.594176	0.611546
Ncentroid	170	0.588745	0.420046	0.587162	0.585884
Ncentroid	175	0.601732	0.435658	0.603	0.598586
Ncentroid	180	0.606061	0.440296	0.607554	0.603587
Ncentroid	185	0.606061	0.440296	0.607554	0.603587
Ncentroid	190	0.606061	0.440296	0.607554	0.603587
Ncentroid	195	0.606061	0.440296	0.607554	0.603587
Ncentroid	200	0.614719	0.448602	0.615858	0.613677
Ncentroid	205	0.606061	0.428014	0.607563	0.60539
Ncentroid	210	0.606061	0.428014	0.607563	0.60539
Ncentroid	215	0.606061	0.427424	0.608302	0.605309
Ncentroid	220	0.61039	0.431196	0.604356	0.616249
Ncentroid	225	0.61039	0.431196	0.604356	0.616249
Ncentroid	230	0.61039	0.431196	0.604356	0.616249
Ncentroid	235	0.61039	0.431196	0.604356	0.616249
Ncentroid	240	0.61039	0.431196	0.604356	0.616249
Ncentroid	245	0.61039	0.431196	0.604356	0.616249
Ncentroid	250	0.61039	0.431196	0.604356	0.616249
Ncentroid	255	0.61039	0.431196	0.604356	0.616249
Ncentroid	260	0.61039	0.431196	0.604356	0.616249
Ncentroid	265	0.61039	0.431196	0.604356	0.616249
Ncentroid	270	0.61039	0.431196	0.604356	0.616249
Ncentroid	275	0.61039	0.431196	0.604356	0.616249
Ncentroid	280	0.61039	0.431196	0.604356	0.616249
Ncentroid	285	0.61039	0.431196	0.604356	0.616249
Ncentroid	290	0.61039	0.431196	0.604356	0.616249
Ncentroid	295	0.61039	0.431196	0.604356	0.616249
Ncentroid	300	0.61039	0.431196	0.604356	0.616249
Ncentroid	305	0.61039	0.430187	0.604642	0.615854
Ncentroid	310	0.61039	0.430187	0.604642	0.615854
Ncentroid	315	0.61039	0.430187	0.604642	0.615854
Ncentroid	320	0.61039	0.430187	0.604642	0.615854
Ncentroid	325	0.61039	0.430187	0.604642	0.615854
Ncentroid	330	0.61039	0.430187	0.604642	0.615854
Ncentroid	335	0.645022	0.472738	0.63205	0.651867
Ncentroid	340	0.645022	0.472738	0.63205	0.651867
Ncentroid	345	0.645022	0.473561	0.633144	0.651943
Ncentroid	350	0.645022	0.473561	0.633144	0.651943
Ncentroid	355	0.645022	0.473561	0.633144	0.651943
Ncentroid	360	0.645022	0.473561	0.633144	0.651943
Ncentroid	365	0.645022	0.473561	0.633144	0.651943
Ncentroid	370	0.645022	0.473561	0.633144	0.651943
Ncentroid	375	0.645022	0.473561	0.633144	0.651943
Ncentroid	380	0.623377	0.467599	0.61035	0.631967
Ncentroid	385	0.623377	0.467599	0.61035	0.631967
Ncentroid	390	0.623377	0.467599	0.61035	0.631967
Ncentroid	395	0.623377	0.470742	0.610101	0.630834
Ncentroid	400	0.623377	0.470742	0.610101	0.630834
Ncentroid	405	0.623377	0.470742	0.610101	0.630834
Ncentroid	410	0.619048	0.465523	0.604917	0.626297
Ncentroid	415	0.619048	0.465523	0.604917	0.626297
Ncentroid	420	0.619048	0.465523	0.604917	0.626297
Ncentroid	425	0.619048	0.465523	0.604917	0.626297
Ncentroid	430	0.619048	0.465523	0.604917	0.626297
Ncentroid	435	0.619048	0.465523	0.604917	0.626297
Ncentroid	440	0.619048	0.459971	0.609325	0.624521
Ncentroid	445	0.619048	0.459971	0.609325	0.624521
Ncentroid	450	0.619048	0.459971	0.609325	0.624521
Ncentroid	455	0.623377	0.470435	0.613898	0.628743
Ncentroid	460	0.623377	0.470435	0.613898	0.628743
Ncentroid	465	0.623377	0.470435	0.613898	0.628743
Ncentroid	470	0.623377	0.470435	0.613898	0.628743
Ncentroid	475	0.623377	0.470435	0.613898	0.628743
Ncentroid	480	0.623377	0.470435	0.613898	0.628743
Ncentroid	485	0.623377	0.470435	0.613898	0.628743
Ncentroid	490	0.623377	0.470435	0.613898	0.628743
Ncentroid	495	0.623377	0.470435	0.613898	0.628743
Ncentroid	500	0.623377	0.470435	0.613898	0.628743
Ncentroid	505	0.623377	0.470435	0.613898	0.628743
Ncentroid	510	0.623377	0.470435	0.613898	0.628743
Ncentroid	515	0.623377	0.470435	0.613898	0.628743
Ncentroid	520	0.623377	0.470435	0.613898	0.628743
Ncentroid	525	0.623377	0.470435	0.613898	0.628743
Ncentroid	530	0.623377	0.470435	0.613898	0.628743
Ncentroid	535	0.623377	0.470435	0.613898	0.628743
Ncentroid	540	0.619048	0.465134	0.608827	0.624349
Ncentroid	545	0.619048	0.465134	0.608827	0.624349
Ncentroid	550	0.619048	0.465134	0.608827	0.624349
Ncentroid	555	0.619048	0.465134	0.608827	0.624349
Ncentroid	560	0.619048	0.465134	0.608827	0.624349
Ncentroid	565	0.614719	0.459118	0.602236	0.619507
Ncentroid	570	0.614719	0.459118	0.602236	0.619507
Ncentroid	575	0.614719	0.459118	0.602236	0.619507
Ncentroid	580	0.614719	0.459118	0.602236	0.619507
Ncentroid	585	0.614719	0.459118	0.602236	0.619507
Ncentroid	590	0.61039	0.45304	0.598633	0.614888
Ncentroid	595	0.61039	0.45304	0.598633	0.614888
Ncentroid	600	0.61039	0.45304	0.598633	0.614888
Ncentroid	605	0.61039	0.454576	0.598579	0.615429
Ncentroid	610	0.61039	0.454576	0.598579	0.615429
Ncentroid	615	0.61039	0.45304	0.598633	0.614888
Ncentroid	620	0.61039	0.45304	0.598633	0.614888
Ncentroid	625	0.61039	0.45304	0.598633	0.614888
Ncentroid	630	0.61039	0.45304	0.598633	0.614888
Ncentroid	635	0.61039	0.45304	0.598633	0.614888
Ncentroid	640	0.61039	0.45304	0.598633	0.614888
Ncentroid	645	0.61039	0.45304	0.598633	0.614888
Ncentroid	650	0.61039	0.45304	0.598633	0.614888
Ncentroid	655	0.61039	0.45304	0.598633	0.614888
Ncentroid	660	0.61039	0.45304	0.598633	0.614888
Ncentroid	665	0.61039	0.45304	0.598633	0.614888
Ncentroid	670	0.61039	0.45304	0.598633	0.614888
Ncentroid	675	0.61039	0.45304	0.598633	0.614888
Ncentroid	680	0.61039	0.45304	0.598633	0.614888
Ncentroid	685	0.61039	0.45304	0.598633	0.614888
Ncentroid	690	0.627706	0.475766	0.616161	0.633091
Ncentroid	695	0.627706	0.475766	0.616161	0.633091
Ncentroid	700	0.627706	0.475766	0.616161	0.633091
Ncentroid	705	0.627706	0.475766	0.616161	0.633091
Ncentroid	710	0.627706	0.475766	0.616161	0.633091
Ncentroid	715	0.627706	0.475766	0.616161	0.633091
Ncentroid	720	0.627706	0.475766	0.616161	0.633091
Ncentroid	725	0.619048	0.463643	0.608885	0.623795
Ncentroid	730	0.619048	0.463643	0.608885	0.623795
Ncentroid	735	0.619048	0.463643	0.608885	0.623795
Ncentroid	740	0.619048	0.463643	0.608885	0.623795
Ncentroid	745	0.619048	0.463643	0.608885	0.623795
Ncentroid	750	0.619048	0.463643	0.608885	0.623795
Ncentroid	755	0.506494	0.340184	0.476774	0.501942
Ncentroid	760	0.506494	0.340184	0.476774	0.501942
Ncentroid	765	0.506494	0.340184	0.476774	0.501942
Ncentroid	770	0.510823	0.344648	0.48017	0.506009
Ncentroid	775	0.510823	0.344648	0.48017	0.506009
Ncentroid	780	0.510823	0.344648	0.48017	0.506009
Ncentroid	785	0.510823	0.344648	0.48017	0.506009
Ncentroid	790	0.510823	0.344648	0.48017	0.506009
Ncentroid	795	0.510823	0.344648	0.48017	0.506009
Ncentroid	800	0.510823	0.344648	0.48017	0.506009
Ncentroid	805	0.510823	0.344648	0.48017	0.506009
Ncentroid	810	0.510823	0.344648	0.48017	0.506009
Ncentroid	815	0.510823	0.344648	0.48017	0.506009
Ncentroid	820	0.510823	0.344648	0.48017	0.506009
Ncentroid	825	0.541126	0.385479	0.509183	0.538845
Ncentroid	830	0.541126	0.385479	0.509183	0.538845
Ncentroid	835	0.541126	0.385479	0.509183	0.538845
Ncentroid	840	0.541126	0.385479	0.509183	0.538845
Ncentroid	845	0.541126	0.385479	0.509183	0.538845
Ncentroid	850	0.541126	0.385479	0.509183	0.538845
Ncentroid	855	0.52381	0.364296	0.490051	0.519087
Ncentroid	860	0.52381	0.368627	0.490049	0.519915
Ncentroid	865	0.52381	0.368627	0.490049	0.519915
Ncentroid	870	0.52381	0.368627	0.490049	0.519915
Ncentroid	875	0.52381	0.368627	0.490049	0.519915
Ncentroid	880	0.52381	0.368627	0.490049	0.519915
Ncentroid	885	0.52381	0.368627	0.490049	0.519915
Ncentroid	890	0.52381	0.368627	0.490049	0.519915
Ncentroid	895	0.52381	0.368627	0.490049	0.519915
Ncentroid	900	0.52381	0.368627	0.490049	0.519915
Ncentroid	905	0.52381	0.368627	0.490049	0.519915
Ncentroid	910	0.52381	0.368627	0.490049	0.519915
Ncentroid	915	0.52381	0.368627	0.490049	0.519915
Ncentroid	920	0.52381	0.368627	0.490049	0.519915
Ncentroid	925	0.52381	0.368627	0.490049	0.519915
Ncentroid	930	0.528139	0.373115	0.493333	0.523828
Ncentroid	935	0.528139	0.373115	0.493333	0.523828
Ncentroid	940	0.528139	0.373115	0.493333	0.523828
Ncentroid	945	0.528139	0.373115	0.493333	0.523828
Ncentroid	950	0.528139	0.373115	0.493333	0.523828
Ncentroid	955	0.528139	0.373115	0.493333	0.523828
Ncentroid	960	0.528139	0.373115	0.493333	0.523828
Ncentroid	965	0.528139	0.373115	0.493333	0.523828
Ncentroid	970	0.528139	0.373115	0.493333	0.523828
Ncentroid	975	0.519481	0.361962	0.486727	0.51554
Ncentroid	980	0.519481	0.361962	0.486727	0.51554
Ncentroid	985	0.519481	0.361962	0.486727	0.51554
Ncentroid	990	0.519481	0.361962	0.486727	0.51554
Ncentroid	995	0.519481	0.361962	0.486727	0.51554
Ncentroid	1000	0.519481	0.361962	0.486727	0.51554
Ncentroid	1005	0.519481	0.361962	0.486727	0.51554
Ncentroid	1010	0.519481	0.361962	0.486727	0.51554
Ncentroid	1015	0.519481	0.361962	0.486727	0.51554
Ncentroid	1020	0.519481	0.361962	0.486727	0.51554
Ncentroid	1025	0.519481	0.361962	0.486727	0.51554
Ncentroid	1030	0.519481	0.361962	0.486727	0.51554
Ncentroid	1035	0.519481	0.361962	0.486727	0.51554
Ncentroid	1040	0.519481	0.361962	0.486727	0.51554
Ncentroid	1045	0.519481	0.361962	0.486727	0.51554
Ncentroid	1050	0.519481	0.361962	0.486727	0.51554
Ncentroid	1055	0.519481	0.361962	0.486727	0.51554
Ncentroid	1060	0.519481	0.356543	0.483472	0.512038
Ncentroid	1065	0.519481	0.356543	0.483472	0.512038
Ncentroid	1070	0.519481	0.356543	0.483472	0.512038
Ncentroid	1075	0.519481	0.356543	0.483472	0.512038
Ncentroid	1080	0.519481	0.356543	0.483472	0.512038
Ncentroid	1085	0.519481	0.356543	0.483472	0.512038
Ncentroid	1090	0.519481	0.356543	0.483472	0.512038
Ncentroid	1095	0.519481	0.356543	0.483472	0.512038
Ncentroid	1100	0.471861	0.272639	0.438568	0.46232
Ncentroid	1105	0.471861	0.272639	0.438568	0.46232
Ncentroid	1110	0.471861	0.272639	0.438568	0.46232
Ncentroid	1115	0.471861	0.272639	0.438568	0.46232
Ncentroid	1120	0.471861	0.272639	0.438568	0.46232
Ncentroid	1125	0.471861	0.272639	0.438568	0.46232
Ncentroid	1130	0.47619	0.282289	0.44276	0.465637
Ncentroid	1135	0.47619	0.282289	0.44276	0.465637
Ncentroid	1140	0.47619	0.282289	0.44276	0.465637
Ncentroid	1145	0.47619	0.282289	0.44276	0.465637
Ncentroid	1150	0.47619	0.282289	0.44276	0.465637
Ncentroid	1155	0.47619	0.282289	0.44276	0.465637
Ncentroid	1160	0.47619	0.282289	0.44276	0.465637
Ncentroid	1165	0.47619	0.282289	0.44276	0.465637
Ncentroid	1170	0.47619	0.282289	0.44276	0.465637
Ncentroid	1175	0.47619	0.282289	0.44276	0.465637
Ncentroid	1180	0.47619	0.282289	0.44276	0.465637
Ncentroid	1185	0.497835	0.321433	0.461543	0.489872
Ncentroid	1190	0.497835	0.321433	0.461543	0.489872
Ncentroid	1195	0.497835	0.321433	0.461543	0.489872
Ncentroid	1200	0.497835	0.321433	0.461543	0.489872
Ncentroid	1205	0.497835	0.321433	0.461543	0.489872
Ncentroid	1210	0.497835	0.321433	0.461543	0.489872
Ncentroid	1215	0.497835	0.321433	0.461543	0.489872
Ncentroid	1220	0.497835	0.321433	0.461543	0.489872
Ncentroid	1225	0.497835	0.321433	0.461543	0.489872
Ncentroid	1230	0.497835	0.321433	0.461543	0.489872
Ncentroid	1235	0.497835	0.321433	0.461543	0.489872
Ncentroid	1240	0.497835	0.321433	0.461543	0.489872
Ncentroid	1245	0.497835	0.321433	0.461543	0.489872
Ncentroid	1250	0.497835	0.321433	0.461543	0.489872
Ncentroid	1255	0.497835	0.321433	0.461543	0.489872
Ncentroid	1260	0.497835	0.321433	0.461543	0.489872
Ncentroid	1265	0.497835	0.321433	0.461543	0.489872
Ncentroid	1270	0.497835	0.321433	0.461543	0.489872
Ncentroid	1275	0.497835	0.321433	0.461543	0.489872
Ncentroid	1280	0.497835	0.321433	0.461543	0.489872
Ncentroid	1285	0.497835	0.321433	0.461543	0.489872
Ncentroid	1290	0.497835	0.321433	0.461543	0.489872
Ncentroid	1295	0.497835	0.321433	0.461543	0.489872
Ncentroid	1300	0.497835	0.321433	0.461543	0.489872
Ncentroid	1305	0.497835	0.321433	0.461543	0.489872
Ncentroid	1310	0.497835	0.321433	0.461543	0.489872
Ncentroid	1315	0.497835	0.321433	0.461543	0.489872
Ncentroid	1320	0.493506	0.327094	0.456571	0.482404
Ncentroid	1325	0.493506	0.327094	0.456571	0.482404
Ncentroid	1330	0.493506	0.327094	0.456571	0.482404
Ncentroid	1335	0.493506	0.327094	0.456571	0.482404
Ncentroid	1340	0.493506	0.327094	0.456571	0.482404
Ncentroid	1345	0.493506	0.327094	0.456571	0.482404
Ncentroid	1350	0.493506	0.327094	0.456571	0.482404
Ncentroid	1355	0.493506	0.327094	0.456571	0.482404
Ncentroid	1360	0.493506	0.327094	0.456571	0.482404
Ncentroid	1365	0.493506	0.327094	0.456571	0.482404
Ncentroid	1370	0.493506	0.327094	0.456571	0.482404
Ncentroid	1375	0.493506	0.327094	0.456571	0.482404
Ncentroid	1380	0.493506	0.327094	0.456571	0.482404
Ncentroid	1385	0.493506	0.327094	0.456571	0.482404
Ncentroid	1390	0.493506	0.327094	0.456571	0.482404
Ncentroid	1395	0.493506	0.327094	0.456571	0.482404
Ncentroid	1400	0.493506	0.327094	0.456571	0.482404
Ncentroid	1405	0.493506	0.327094	0.456571	0.482404
Ncentroid	1410	0.493506	0.327094	0.456571	0.482404
Ncentroid	1415	0.489177	0.320389	0.453302	0.478043
Ncentroid	1420	0.489177	0.320389	0.453302	0.478043
Ncentroid	1425	0.489177	0.320389	0.453302	0.478043
Ncentroid	1430	0.489177	0.320389	0.453302	0.478043
Ncentroid	1435	0.489177	0.320389	0.453302	0.478043
Ncentroid	1440	0.489177	0.320389	0.453302	0.478043
Ncentroid	1445	0.489177	0.320389	0.453302	0.478043
Ncentroid	1450	0.489177	0.320389	0.453302	0.478043
Ncentroid	1455	0.489177	0.320389	0.453302	0.478043
Ncentroid	1460	0.489177	0.320389	0.453302	0.478043
Ncentroid	1465	0.493506	0.327094	0.456571	0.482404
Ncentroid	1470	0.493506	0.327094	0.456571	0.482404
Ncentroid	1475	0.493506	0.327094	0.456571	0.482404
Ncentroid	1480	0.493506	0.327094	0.456571	0.482404
Ncentroid	1485	0.493506	0.327094	0.456571	0.482404
Ncentroid	1490	0.493506	0.327094	0.456571	0.482404
Ncentroid	1495	0.493506	0.327094	0.456571	0.482404
Ncentroid	1500	0.493506	0.327094	0.456571	0.482404
Ncentroid	1505	0.493506	0.327094	0.456571	0.482404
Ncentroid	1510	0.493506	0.327094	0.456571	0.482404
Ncentroid	1515	0.493506	0.327094	0.456571	0.482404
Ncentroid	1520	0.493506	0.327094	0.456571	0.482404
Ncentroid	1525	0.493506	0.327094	0.456571	0.482404
Ncentroid	1530	0.493506	0.327094	0.456571	0.482404
Ncentroid	1535	0.493506	0.327094	0.456571	0.482404
Ncentroid	1540	0.493506	0.327094	0.456571	0.482404
Ncentroid	1545	0.489177	0.320389	0.453302	0.478043
Ncentroid	1550	0.489177	0.320389	0.453302	0.478043
Ncentroid	1555	0.493506	0.327094	0.456571	0.482404
Ncentroid	1560	0.489177	0.320389	0.453302	0.478043
Ncentroid	1565	0.497835	0.33721	0.460632	0.485691
Ncentroid	1570	0.497835	0.33721	0.460632	0.485691
Ncentroid	1575	0.497835	0.33721	0.460632	0.485691
Ncentroid	1580	0.497835	0.33721	0.460632	0.485691
Ncentroid	1585	0.497835	0.33721	0.460632	0.485691
Ncentroid	1590	0.497835	0.33721	0.460632	0.485691
Ncentroid	1595	0.497835	0.33721	0.460632	0.485691
Ncentroid	1600	0.497835	0.33721	0.460632	0.485691
Ncentroid	1605	0.497835	0.33721	0.460632	0.485691
Ncentroid	1610	0.497835	0.33721	0.460632	0.485691
Ncentroid	1615	0.497835	0.33721	0.460632	0.485691
Ncentroid	1620	0.497835	0.33721	0.460632	0.485691
Ncentroid	1625	0.497835	0.33721	0.460632	0.485691
Ncentroid	1630	0.497835	0.33721	0.460632	0.485691
Ncentroid	1635	0.497835	0.33721	0.460632	0.485691
Ncentroid	1640	0.497835	0.33721	0.460632	0.485691
Ncentroid	1645	0.493506	0.330485	0.457356	0.48132
Ncentroid	1650	0.493506	0.330485	0.457356	0.48132
Ncentroid	1655	0.493506	0.330485	0.457356	0.48132
Ncentroid	1660	0.493506	0.330485	0.457356	0.48132
Ncentroid	1665	0.493506	0.330485	0.457356	0.48132
Ncentroid	1670	0.493506	0.330485	0.457356	0.48132
Ncentroid	1675	0.493506	0.330485	0.457356	0.48132
Ncentroid	1680	0.493506	0.330485	0.457356	0.48132
Ncentroid	1685	0.489177	0.347275	0.472458	0.496542
Ncentroid	1690	0.489177	0.347275	0.472458	0.496542
Ncentroid	1695	0.489177	0.347275	0.472458	0.496542
Ncentroid	1700	0.489177	0.347275	0.472458	0.496542
Ncentroid	1705	0.489177	0.347275	0.472458	0.496542
Ncentroid	1710	0.489177	0.347275	0.472458	0.496542
Ncentroid	1715	0.489177	0.347275	0.472458	0.496542
Ncentroid	1720	0.489177	0.347275	0.472458	0.496542
Ncentroid	1725	0.489177	0.347275	0.472458	0.496542
Ncentroid	1730	0.489177	0.347275	0.472458	0.496542
Ncentroid	1735	0.489177	0.347275	0.472458	0.496542
Ncentroid	1740	0.489177	0.347275	0.472458	0.496542
Ncentroid	1745	0.489177	0.347275	0.472458	0.496542
Ncentroid	1750	0.489177	0.347275	0.472458	0.496542
Ncentroid	1755	0.489177	0.347275	0.472458	0.496542
Ncentroid	1760	0.489177	0.347275	0.472458	0.496542
Ncentroid	1765	0.489177	0.347275	0.472458	0.496542
Ncentroid	1770	0.489177	0.347275	0.472458	0.496542
Ncentroid	1775	0.489177	0.347275	0.472458	0.496542
Ncentroid	1780	0.489177	0.347275	0.472458	0.496542
Ncentroid	1785	0.489177	0.347275	0.472458	0.496542
Ncentroid	1790	0.489177	0.347275	0.472458	0.496542
Ncentroid	1795	0.489177	0.347275	0.472458	0.496542
Ncentroid	1800	0.489177	0.347275	0.472458	0.496542
Ncentroid	1805	0.489177	0.347275	0.472458	0.496542
Ncentroid	1810	0.489177	0.347275	0.472458	0.496542
Ncentroid	1815	0.489177	0.347275	0.472458	0.496542
Ncentroid	1820	0.489177	0.347275	0.472458	0.496542
Ncentroid	1825	0.493506	0.351559	0.475946	0.500864
Ncentroid	1830	0.493506	0.351559	0.475946	0.500864
Ncentroid	1835	0.489177	0.347275	0.472458	0.496542
Ncentroid	1840	0.489177	0.347275	0.472458	0.496542
Ncentroid	1845	0.489177	0.347275	0.472458	0.496542
Ncentroid	1850	0.489177	0.347275	0.472458	0.496542
Ncentroid	1855	0.489177	0.347275	0.472458	0.496542
Ncentroid	1860	0.489177	0.347275	0.472458	0.496542
Ncentroid	1865	0.489177	0.347275	0.472458	0.496542
Ncentroid	1870	0.489177	0.347275	0.472458	0.496542
Ncentroid	1875	0.489177	0.347275	0.472458	0.496542
Ncentroid	1880	0.489177	0.347275	0.472458	0.496542
Ncentroid	1885	0.484848	0.336835	0.465906	0.489173
Ncentroid	1890	0.484848	0.336835	0.465906	0.489173
Ncentroid	1895	0.484848	0.336835	0.465906	0.489173
Ncentroid	1900	0.484848	0.336835	0.465906	0.489173
Ncentroid	1905	0.484848	0.336835	0.465906	0.489173
Ncentroid	1910	0.484848	0.336835	0.465906	0.489173
Ncentroid	1915	0.484848	0.336835	0.465906	0.489173
Ncentroid	1920	0.484848	0.336835	0.465906	0.489173
Ncentroid	1925	0.484848	0.336835	0.465906	0.489173
Ncentroid	1930	0.484848	0.336835	0.465906	0.489173
Ncentroid	1935	0.484848	0.336835	0.465906	0.489173
Ncentroid	1940	0.484848	0.336835	0.465906	0.489173
Ncentroid	1945	0.484848	0.336835	0.465906	0.489173
Ncentroid	1950	0.484848	0.336835	0.465906	0.489173
Ncentroid	1955	0.484848	0.336835	0.465906	0.489173
Ncentroid	1960	0.484848	0.336835	0.465906	0.489173
Ncentroid	1965	0.484848	0.336835	0.465906	0.489173
Ncentroid	1970	0.484848	0.336835	0.465906	0.489173
Ncentroid	1975	0.484848	0.336835	0.465906	0.489173
Ncentroid	1980	0.484848	0.336835	0.465906	0.489173
Ncentroid	1985	0.489177	0.341159	0.469395	0.493488
Ncentroid	1990	0.489177	0.341159	0.469395	0.493488
Ncentroid	1995	0.489177	0.341159	0.469395	0.493488
Ncentroid	2000	0.489177	0.341159	0.469395	0.493488
SGD	5	0.580087	0.362275	0.552964	0.593561
SGD	10	0.588745	0.398874	0.553802	0.621542
SGD	15	0.714286	0.571343	0.689346	0.723689
SGD	20	0.709957	0.550469	0.674734	0.719041
SGD	25	0.731602	0.596195	0.704857	0.739454
SGD	30	0.718615	0.574433	0.695589	0.727937
SGD	35	0.727273	0.598362	0.711138	0.734022
SGD	40	0.692641	0.51579	0.654703	0.698468
SGD	45	0.69697	0.520826	0.65746	0.698052
SGD	50	0.688312	0.530149	0.66585	0.691608
SGD	55	0.744589	0.606653	0.727504	0.748664
SGD	60	0.748918	0.612083	0.732674	0.753138
SGD	65	0.714286	0.563393	0.68936	0.720428
SGD	70	0.753247	0.623771	0.740056	0.75767
SGD	75	0.774892	0.641833	0.751391	0.776381
SGD	80	0.766234	0.636527	0.756482	0.766613
SGD	85	0.714286	0.555316	0.68503	0.720653
SGD	90	0.69697	0.537549	0.671316	0.705439
SGD	95	0.683983	0.494156	0.642613	0.681547
SGD	100	0.69697	0.547238	0.687734	0.702243
SGD	105	0.722944	0.558398	0.670408	0.721666
SGD	110	0.701299	0.528543	0.658199	0.704185
SGD	115	0.709957	0.553084	0.692905	0.71383
SGD	120	0.679654	0.484025	0.607924	0.670974
SGD	125	0.688312	0.530092	0.670407	0.697224
SGD	130	0.766234	0.629033	0.750053	0.767601
SGD	135	0.69697	0.529885	0.683475	0.69978
SGD	140	0.735931	0.600424	0.729837	0.738423
SGD	145	0.709957	0.545705	0.682738	0.714697
SGD	150	0.709957	0.572072	0.70126	0.71482
SGD	155	0.627706	0.410723	0.573277	0.629418
SGD	160	0.675325	0.498654	0.64689	0.682675
SGD	165	0.705628	0.549613	0.690398	0.710581
SGD	170	0.705628	0.53513	0.685119	0.708141
SGD	175	0.662338	0.468007	0.611251	0.659594
SGD	180	0.69697	0.537046	0.675611	0.704278
SGD	185	0.722944	0.566995	0.698929	0.726822
SGD	190	0.718615	0.556734	0.696709	0.721533
SGD	195	0.74026	0.590813	0.722531	0.742491
SGD	200	0.709957	0.55303	0.693269	0.715521
SGD	205	0.675325	0.50905	0.668706	0.679956
SGD	210	0.705628	0.540799	0.681491	0.709047
SGD	215	0.69697	0.543053	0.690597	0.702069
SGD	220	0.614719	0.407205	0.577757	0.615768
SGD	225	0.683983	0.50344	0.651575	0.688889
SGD	230	0.658009	0.475064	0.633418	0.660709
SGD	235	0.688312	0.550342	0.688461	0.689065
SGD	240	0.679654	0.503672	0.655855	0.684913
SGD	245	0.757576	0.618797	0.740642	0.757777
SGD	250	0.588745	0.39888	0.575299	0.589729
SGD	255	0.688312	0.523392	0.685171	0.690158
SGD	260	0.753247	0.619628	0.731405	0.755579
SGD	265	0.731602	0.569994	0.699983	0.731481
SGD	270	0.69697	0.540423	0.677495	0.706032
SGD	275	0.658009	0.489343	0.641382	0.669223
SGD	280	0.705628	0.560536	0.695623	0.711697
SGD	285	0.709957	0.573523	0.710395	0.709967
SGD	290	0.701299	0.535294	0.684477	0.705432
SGD	295	0.718615	0.565274	0.709309	0.721336
SGD	300	0.714286	0.544237	0.696402	0.715865
SGD	305	0.714286	0.551909	0.694062	0.717866
SGD	310	0.722944	0.558398	0.695174	0.722702
SGD	315	0.632035	0.449278	0.624192	0.640256
SGD	320	0.731602	0.591407	0.721644	0.735602
SGD	325	0.727273	0.574347	0.708889	0.730072
SGD	330	0.709957	0.560203	0.690665	0.71713
SGD	335	0.735931	0.577653	0.714757	0.735959
SGD	340	0.709957	0.561145	0.703512	0.713916
SGD	345	0.757576	0.615978	0.741024	0.759475
SGD	350	0.74026	0.602183	0.726623	0.743305
SGD	355	0.748918	0.626559	0.738792	0.750394
SGD	360	0.666667	0.501657	0.650838	0.673955
SGD	365	0.69697	0.538933	0.683081	0.702988
SGD	370	0.744589	0.595686	0.735561	0.745614
SGD	375	0.692641	0.53143	0.673764	0.696097
SGD	380	0.714286	0.554452	0.701275	0.714782
SGD	385	0.705628	0.540675	0.686652	0.709684
SGD	390	0.722944	0.585508	0.717038	0.726503
SGD	395	0.748918	0.614979	0.742919	0.751161
SGD	400	0.744589	0.60346	0.740336	0.744681
SGD	405	0.770563	0.646757	0.766013	0.771496
SGD	410	0.735931	0.599463	0.726998	0.738884
SGD	415	0.800866	0.689055	0.796955	0.801358
SGD	420	0.761905	0.62855	0.756151	0.764394
SGD	425	0.796537	0.683986	0.791461	0.797769
SGD	430	0.666667	0.500344	0.658433	0.670853
SGD	435	0.735931	0.599717	0.723447	0.73775
SGD	440	0.753247	0.625444	0.745798	0.75631
SGD	445	0.688312	0.515178	0.669251	0.692901
SGD	450	0.731602	0.585111	0.724101	0.732621
SGD	455	0.774892	0.65622	0.761709	0.77904
SGD	460	0.779221	0.657817	0.77088	0.781126
SGD	465	0.722944	0.566218	0.709859	0.726621
SGD	470	0.774892	0.651895	0.764373	0.777989
SGD	475	0.718615	0.563804	0.701721	0.722886
SGD	480	0.74026	0.598446	0.720981	0.743422
SGD	485	0.658009	0.489665	0.638411	0.665219
SGD	490	0.774892	0.657744	0.767251	0.776843
SGD	495	0.757576	0.622603	0.750921	0.759215
SGD	500	0.735931	0.602091	0.726986	0.740318
SGD	505	0.727273	0.56912	0.708563	0.729917
SGD	510	0.766234	0.627143	0.742574	0.767445
SGD	515	0.735931	0.583596	0.718509	0.7379
SGD	520	0.714286	0.554399	0.707221	0.716065
SGD	525	0.74026	0.59143	0.727224	0.742783
SGD	530	0.800866	0.689368	0.796526	0.800574
SGD	535	0.748918	0.611517	0.73626	0.752451
SGD	540	0.779221	0.651323	0.764414	0.780161
SGD	545	0.805195	0.695147	0.795114	0.806145
SGD	550	0.753247	0.620254	0.746696	0.755209
SGD	555	0.74026	0.603075	0.732607	0.743485
SGD	560	0.744589	0.599022	0.731247	0.747341
SGD	565	0.779221	0.652177	0.763227	0.781285
SGD	570	0.796537	0.678162	0.775877	0.796607
SGD	575	0.722944	0.561854	0.714532	0.723619
SGD	580	0.718615	0.576642	0.721591	0.718418
SGD	585	0.714286	0.560363	0.711273	0.716733
SGD	590	0.779221	0.661631	0.773611	0.781532
SGD	595	0.774892	0.660875	0.76208	0.779449
SGD	600	0.766234	0.624209	0.743959	0.765992
SGD	605	0.766234	0.621759	0.741961	0.765029
SGD	610	0.796537	0.680563	0.786961	0.798281
SGD	615	0.779221	0.657982	0.767403	0.781541
SGD	620	0.766234	0.634004	0.749709	0.769582
SGD	625	0.735931	0.595144	0.732924	0.737331
SGD	630	0.722944	0.584162	0.712655	0.728162
SGD	635	0.757576	0.624035	0.738845	0.758709
SGD	640	0.753247	0.613133	0.737623	0.756173
SGD	645	0.766234	0.647124	0.750421	0.769207
SGD	650	0.766234	0.647124	0.750421	0.769207
SGD	655	0.805195	0.695016	0.793903	0.807332
SGD	660	0.796537	0.678165	0.78254	0.797819
SGD	665	0.766234	0.631619	0.738999	0.768026
SGD	670	0.800866	0.684157	0.78718	0.800914
SGD	675	0.766234	0.643592	0.755433	0.768755
SGD	680	0.727273	0.559508	0.686357	0.724634
SGD	685	0.813853	0.707354	0.803884	0.81564
SGD	690	0.74026	0.593607	0.730079	0.740799
SGD	695	0.792208	0.674841	0.777815	0.794631
SGD	700	0.766234	0.644628	0.757309	0.770245
SGD	705	0.779221	0.660843	0.774609	0.78114
SGD	710	0.792208	0.675875	0.783398	0.794595
SGD	715	0.761905	0.640325	0.754261	0.764228
SGD	720	0.761905	0.635289	0.741663	0.764441
SGD	725	0.796537	0.68222	0.786325	0.798213
SGD	730	0.744589	0.602679	0.735107	0.746579
SGD	735	0.770563	0.6397	0.752653	0.771621
SGD	740	0.757576	0.621243	0.731949	0.75859
SGD	745	0.718615	0.556706	0.694798	0.722245
SGD	750	0.735931	0.585366	0.715151	0.739345
SGD	755	0.748918	0.604386	0.734664	0.751093
SGD	760	0.74026	0.596631	0.732164	0.741788
SGD	765	0.705628	0.545745	0.68745	0.710479
SGD	770	0.688312	0.503025	0.638116	0.685594
SGD	775	0.709957	0.546867	0.687258	0.713997
SGD	780	0.770563	0.654239	0.766746	0.772409
SGD	785	0.714286	0.572933	0.697512	0.720497
SGD	790	0.770563	0.638458	0.76106	0.771777
SGD	795	0.74026	0.598376	0.721273	0.745769
SGD	800	0.688312	0.514537	0.628058	0.685141
SGD	805	0.705628	0.547152	0.693878	0.708366
SGD	810	0.727273	0.577797	0.709915	0.730972
SGD	815	0.722944	0.571057	0.700624	0.727621
SGD	820	0.779221	0.661052	0.774188	0.780365
SGD	825	0.744589	0.611501	0.727107	0.746203
SGD	830	0.74026	0.603414	0.723419	0.741961
SGD	835	0.727273	0.571862	0.709458	0.728997
SGD	840	0.770563	0.649528	0.763587	0.773702
SGD	845	0.731602	0.572822	0.701499	0.732896
SGD	850	0.770563	0.634494	0.753775	0.771283
SGD	855	0.770563	0.644482	0.759545	0.773352
SGD	860	0.744589	0.604641	0.711748	0.75329
SGD	865	0.744589	0.604641	0.711748	0.75329
SGD	870	0.735931	0.585748	0.725044	0.737876
SGD	875	0.748918	0.605155	0.748235	0.74967
SGD	880	0.714286	0.56037	0.690924	0.720574
SGD	885	0.787879	0.673976	0.7739	0.789741
SGD	890	0.753247	0.618371	0.731499	0.757651
SGD	895	0.774892	0.656798	0.766854	0.777995
SGD	900	0.766234	0.647713	0.758586	0.769516
SGD	905	0.731602	0.608882	0.733571	0.731026
SGD	910	0.731602	0.585175	0.718622	0.735095
SGD	915	0.722944	0.571967	0.706759	0.725165
SGD	920	0.74026	0.59855	0.731514	0.742304
SGD	925	0.766234	0.638664	0.759801	0.767873
SGD	930	0.766234	0.627099	0.740752	0.767371
SGD	935	0.727273	0.572002	0.706154	0.730172
SGD	940	0.714286	0.56314	0.689595	0.718775
SGD	945	0.714286	0.56314	0.689595	0.718775
SGD	950	0.757576	0.611039	0.735325	0.758273
SGD	955	0.748918	0.615579	0.729917	0.754899
SGD	960	0.78355	0.669521	0.774614	0.786556
SGD	965	0.78355	0.669521	0.774614	0.786556
SGD	970	0.770563	0.66522	0.767637	0.772636
SGD	975	0.770563	0.651406	0.758636	0.774142
SGD	980	0.744589	0.614544	0.736848	0.74722
SGD	985	0.766234	0.645489	0.757128	0.76927
SGD	990	0.766234	0.628976	0.740697	0.764178
SGD	995	0.753247	0.621423	0.746009	0.753326
SGD	1000	0.779221	0.647746	0.760268	0.779963
SGD	1005	0.818182	0.713547	0.81737	0.81814
SGD	1010	0.779221	0.655335	0.761031	0.780508
SGD	1015	0.74026	0.607937	0.735541	0.742396
SGD	1020	0.744589	0.594083	0.718627	0.746626
SGD	1025	0.753247	0.607549	0.728313	0.754786
SGD	1030	0.779221	0.64497	0.757083	0.778858
SGD	1035	0.748918	0.618434	0.748145	0.749499
SGD	1040	0.74026	0.59375	0.730694	0.742048
SGD	1045	0.727273	0.570142	0.711001	0.729488
SGD	1050	0.718615	0.575652	0.713402	0.719329
SGD	1055	0.718615	0.575652	0.713402	0.719329
SGD	1060	0.757576	0.626435	0.74845	0.760248
SGD	1065	0.766234	0.63827	0.749682	0.769342
SGD	1070	0.718615	0.569938	0.703117	0.725075
SGD	1075	0.753247	0.619228	0.746858	0.755549
SGD	1080	0.744589	0.596428	0.72851	0.746542
SGD	1085	0.757576	0.621902	0.742004	0.760551
SGD	1090	0.731602	0.580119	0.727445	0.73283
SGD	1095	0.766234	0.631867	0.753587	0.768059
SGD	1100	0.779221	0.652755	0.756235	0.782802
SGD	1105	0.761905	0.634007	0.754815	0.765825
SGD	1110	0.796537	0.684186	0.786484	0.798391
SGD	1115	0.761905	0.631163	0.757546	0.763442
SGD	1120	0.779221	0.677715	0.771313	0.783966
SGD	1125	0.796537	0.675573	0.782518	0.796832
SGD	1130	0.78355	0.656276	0.766716	0.783157
SGD	1135	0.792208	0.677166	0.783419	0.794254
SGD	1140	0.813853	0.712946	0.815022	0.814261
SGD	1145	0.805195	0.697627	0.805207	0.805445
SGD	1150	0.766234	0.635052	0.758535	0.767981
SGD	1155	0.761905	0.622256	0.74247	0.763852
SGD	1160	0.805195	0.689449	0.795107	0.805131
SGD	1165	0.722944	0.560333	0.698344	0.725349
SGD	1170	0.74026	0.584192	0.713791	0.741274
SGD	1175	0.766234	0.62795	0.741128	0.768739
SGD	1180	0.761905	0.633737	0.754126	0.765164
SGD	1185	0.753247	0.624773	0.734067	0.751682
SGD	1190	0.822511	0.725375	0.816009	0.823763
SGD	1195	0.757576	0.618343	0.739541	0.760444
SGD	1200	0.757576	0.618343	0.739541	0.760444
SGD	1205	0.753247	0.618363	0.742416	0.75656
SGD	1210	0.705628	0.527282	0.667953	0.705865
SGD	1215	0.714286	0.541379	0.672501	0.712951
SGD	1220	0.722944	0.560571	0.692637	0.724765
SGD	1225	0.69697	0.521569	0.653045	0.698324
SGD	1230	0.74026	0.608446	0.729828	0.744419
SGD	1235	0.753247	0.616738	0.734336	0.757816
SGD	1240	0.753247	0.608157	0.723149	0.756014
SGD	1245	0.757576	0.613498	0.727484	0.759488
SGD	1250	0.796537	0.685511	0.789838	0.797163
SGD	1255	0.792208	0.670849	0.778522	0.793471
SGD	1260	0.835498	0.744739	0.823869	0.836646
SGD	1265	0.78355	0.660647	0.768578	0.785969
SGD	1270	0.813853	0.707052	0.803727	0.81518
SGD	1275	0.800866	0.679863	0.78182	0.800866
SGD	1280	0.744589	0.615461	0.729645	0.751279
SGD	1285	0.74026	0.593454	0.723684	0.742419
SGD	1290	0.792208	0.671735	0.782598	0.793522
SGD	1295	0.770563	0.650137	0.761808	0.773602
SGD	1300	0.753247	0.612883	0.73581	0.756299
SGD	1305	0.792208	0.673143	0.780889	0.793815
SGD	1310	0.852814	0.765717	0.847351	0.853137
SGD	1315	0.74026	0.595582	0.722282	0.743275
SGD	1320	0.770563	0.648293	0.758382	0.774157
SGD	1325	0.753247	0.622369	0.744508	0.756059
SGD	1330	0.787879	0.668284	0.78111	0.789309
SGD	1335	0.731602	0.58506	0.70781	0.737912
SGD	1340	0.727273	0.577147	0.702454	0.732893
SGD	1345	0.818182	0.707507	0.798278	0.817978
SGD	1350	0.813853	0.701028	0.792391	0.813533
SGD	1355	0.809524	0.69462	0.78807	0.809634
SGD	1360	0.796537	0.679002	0.780032	0.798257
SGD	1365	0.779221	0.653854	0.761003	0.782346
SGD	1370	0.748918	0.608428	0.737713	0.751048
SGD	1375	0.796537	0.688874	0.790918	0.798309
SGD	1380	0.800866	0.692127	0.791436	0.803256
SGD	1385	0.770563	0.638452	0.755789	0.773312
SGD	1390	0.796537	0.69063	0.790291	0.798675
SGD	1395	0.78355	0.67863	0.782333	0.784178
SGD	1400	0.735931	0.598658	0.725293	0.739447
SGD	1405	0.753247	0.637793	0.751087	0.755646
SGD	1410	0.774892	0.652998	0.758024	0.779557
SGD	1415	0.753247	0.612022	0.731088	0.75597
SGD	1420	0.731602	0.590262	0.71952	0.734938
SGD	1425	0.731602	0.590262	0.71952	0.734938
SGD	1430	0.766234	0.634556	0.751885	0.769245
SGD	1435	0.774892	0.652539	0.763736	0.777651
SGD	1440	0.78355	0.665239	0.776615	0.78526
SGD	1445	0.779221	0.666668	0.77415	0.781645
SGD	1450	0.796537	0.69019	0.784216	0.800513
SGD	1455	0.796537	0.674576	0.776932	0.79691
SGD	1460	0.774892	0.648824	0.768383	0.777231
SGD	1465	0.727273	0.572905	0.702724	0.731671
SGD	1470	0.770563	0.638616	0.755577	0.771706
SGD	1475	0.774892	0.665864	0.761062	0.777357
SGD	1480	0.770563	0.652631	0.760484	0.773151
SGD	1485	0.800866	0.688441	0.790895	0.802477
SGD	1490	0.800866	0.688441	0.790895	0.802477
SGD	1495	0.774892	0.650657	0.764661	0.777956
SGD	1500	0.748918	0.617655	0.730543	0.755635
SGD	1505	0.779221	0.662977	0.775045	0.780505
SGD	1510	0.705628	0.543423	0.691928	0.709634
SGD	1515	0.705628	0.543423	0.691928	0.709634
SGD	1520	0.74026	0.586261	0.714433	0.741934
SGD	1525	0.744589	0.593077	0.716977	0.746285
SGD	1530	0.78355	0.657181	0.763121	0.785163
SGD	1535	0.727273	0.574295	0.709343	0.730944
SGD	1540	0.718615	0.574491	0.707108	0.722958
SGD	1545	0.74026	0.583091	0.703077	0.739312
SGD	1550	0.718615	0.566057	0.696144	0.724705
SGD	1555	0.753247	0.623415	0.742992	0.756563
SGD	1560	0.805195	0.696219	0.79551	0.806715
SGD	1565	0.735931	0.593335	0.71631	0.741893
SGD	1570	0.727273	0.59091	0.715988	0.73301
SGD	1575	0.774892	0.65181	0.756733	0.778183
SGD	1580	0.774892	0.65181	0.756733	0.778183
SGD	1585	0.69697	0.565801	0.696003	0.697954
SGD	1590	0.82684	0.728201	0.812785	0.828564
SGD	1595	0.792208	0.688112	0.783376	0.794768
SGD	1600	0.748918	0.610998	0.730731	0.752143
SGD	1605	0.74026	0.588524	0.7066	0.743311
SGD	1610	0.770563	0.63899	0.740534	0.772635
SGD	1615	0.774892	0.664341	0.763975	0.780194
SGD	1620	0.731602	0.597306	0.719479	0.735759
SGD	1625	0.748918	0.612567	0.735699	0.753018
SGD	1630	0.800866	0.686592	0.785141	0.803631
SGD	1635	0.744589	0.594906	0.69848	0.743505
SGD	1640	0.792208	0.669008	0.761854	0.790957
SGD	1645	0.78355	0.660332	0.772133	0.785141
SGD	1650	0.774892	0.647105	0.760106	0.77724
SGD	1655	0.714286	0.567673	0.698088	0.71932
SGD	1660	0.779221	0.648163	0.748512	0.777647
SGD	1665	0.787879	0.680054	0.781201	0.790555
SGD	1670	0.727273	0.579503	0.711579	0.731863
SGD	1675	0.818182	0.720883	0.811467	0.819871
SGD	1680	0.78355	0.657738	0.778871	0.784379
SGD	1685	0.813853	0.710011	0.809728	0.81518
SGD	1690	0.809524	0.703258	0.805373	0.810275
SGD	1695	0.800866	0.690183	0.799919	0.801096
SGD	1700	0.813853	0.717351	0.801618	0.816354
SGD	1705	0.78355	0.680146	0.773063	0.788754
SGD	1710	0.753247	0.613575	0.739526	0.756057
SGD	1715	0.731602	0.621653	0.727336	0.73231
SGD	1720	0.770563	0.646984	0.757171	0.773681
SGD	1725	0.731602	0.591134	0.713313	0.736322
SGD	1730	0.792208	0.683497	0.777414	0.796645
SGD	1735	0.78355	0.671352	0.773969	0.787032
SGD	1740	0.761905	0.635648	0.740629	0.767723
SGD	1745	0.822511	0.727859	0.818078	0.823882
SGD	1750	0.792208	0.676029	0.778094	0.794709
SGD	1755	0.809524	0.704657	0.802841	0.809106
SGD	1760	0.809524	0.698571	0.793793	0.809998
SGD	1765	0.809524	0.70186	0.799375	0.81127
SGD	1770	0.800866	0.681578	0.779334	0.801304
SGD	1775	0.818182	0.708701	0.810674	0.817675
SGD	1780	0.779221	0.656111	0.769845	0.781209
SGD	1785	0.787879	0.668071	0.773585	0.789751
SGD	1790	0.796537	0.680284	0.784048	0.799043
SGD	1795	0.78355	0.660642	0.777432	0.785225
SGD	1800	0.779221	0.652755	0.771469	0.780747
SGD	1805	0.78355	0.669683	0.777859	0.784284
SGD	1810	0.766234	0.653447	0.762583	0.768071
SGD	1815	0.774892	0.64714	0.75808	0.776861
SGD	1820	0.779221	0.653577	0.764239	0.780703
SGD	1825	0.792208	0.683409	0.78098	0.795805
SGD	1830	0.805195	0.70132	0.79772	0.806986
SGD	1835	0.82684	0.735573	0.8235	0.826994
SGD	1840	0.805195	0.695016	0.792283	0.80731
SGD	1845	0.805195	0.695016	0.792283	0.80731
SGD	1850	0.813853	0.713569	0.807397	0.815595
SGD	1855	0.822511	0.724459	0.817559	0.823818
SGD	1860	0.809524	0.701209	0.802531	0.810326
SGD	1865	0.818182	0.728388	0.812579	0.820545
SGD	1870	0.82684	0.732647	0.827052	0.827009
SGD	1875	0.792208	0.686254	0.781225	0.796434
SGD	1880	0.809524	0.699887	0.789464	0.811621
SGD	1885	0.839827	0.745477	0.830639	0.840339
SGD	1890	0.800866	0.682043	0.787875	0.801457
SGD	1895	0.787879	0.667902	0.768288	0.79085
SGD	1900	0.805195	0.692097	0.793529	0.806343
SGD	1905	0.818182	0.715207	0.806234	0.817993
SGD	1910	0.822511	0.724382	0.81819	0.823208
SGD	1915	0.809524	0.701209	0.798889	0.811241
SGD	1920	0.822511	0.726788	0.80455	0.82766
SGD	1925	0.74026	0.59221	0.714188	0.744409
SGD	1930	0.779221	0.65851	0.766555	0.78275
SGD	1935	0.818182	0.714811	0.803468	0.819755
SGD	1940	0.813853	0.711742	0.803812	0.816025
SGD	1945	0.809524	0.712909	0.808068	0.810167
SGD	1950	0.761905	0.626075	0.743878	0.764796
SGD	1955	0.766234	0.635817	0.7511	0.76892
SGD	1960	0.809524	0.701476	0.796936	0.810904
SGD	1965	0.809524	0.7087	0.797995	0.810384
SGD	1970	0.792208	0.698186	0.786086	0.795658
SGD	1975	0.753247	0.636558	0.747047	0.757488
SGD	1980	0.82684	0.739035	0.814623	0.829663
SGD	1985	0.822511	0.73162	0.820851	0.823301
SGD	1990	0.770563	0.665346	0.761288	0.775745
SGD	1995	0.792208	0.682684	0.787913	0.793624
SGD	2000	0.78355	0.671861	0.779052	0.78524
DT	5	0.727273	0.578057	0.706303	0.731729
DT	10	0.722944	0.567299	0.685012	0.73055
DT	15	0.848485	0.761927	0.83221	0.850661
DT	20	0.813853	0.709559	0.806585	0.815297
DT	25	0.839827	0.746127	0.816382	0.839595
DT	30	0.818182	0.709039	0.794761	0.819101
DT	35	0.874459	0.800245	0.866569	0.87494
DT	40	0.839827	0.74433	0.830122	0.840262
DT	45	0.835498	0.737921	0.816249	0.83656
DT	50	0.835498	0.737238	0.815239	0.836537
DT	55	0.874459	0.799112	0.861118	0.874856
DT	60	0.813853	0.705228	0.792808	0.815855
DT	65	0.883117	0.815005	0.871167	0.884164
DT	70	0.831169	0.735926	0.812449	0.834198
DT	75	0.857143	0.771802	0.847443	0.85735
DT	80	0.813853	0.704377	0.801331	0.814818
DT	85	0.813853	0.702833	0.794955	0.814653
DT	90	0.861472	0.77861	0.855672	0.861565
DT	95	0.813853	0.707141	0.796169	0.816198
DT	100	0.835498	0.736201	0.812432	0.835968
DT	105	0.818182	0.711437	0.79468	0.819403
DT	110	0.805195	0.694421	0.785701	0.8077
DT	115	0.82684	0.723524	0.81384	0.827553
DT	120	0.82684	0.72171	0.808024	0.826943
DT	125	0.800866	0.680852	0.769884	0.801162
DT	130	0.805195	0.696067	0.784409	0.808765
DT	135	0.848485	0.758812	0.826812	0.849814
DT	140	0.818182	0.706656	0.794469	0.81727
DT	145	0.82684	0.725488	0.809757	0.828317
DT	150	0.813853	0.703763	0.785938	0.815348
DT	155	0.818182	0.712387	0.801614	0.820552
DT	160	0.861472	0.781358	0.845915	0.862594
DT	165	0.82684	0.730463	0.820534	0.82746
DT	170	0.839827	0.751608	0.833215	0.84018
DT	175	0.835498	0.740606	0.819254	0.837346
DT	180	0.861472	0.781692	0.844228	0.863427
DT	185	0.848485	0.761171	0.82882	0.850774
DT	190	0.891775	0.825677	0.882821	0.891646
DT	195	0.800866	0.686563	0.788095	0.80243
DT	200	0.805195	0.691946	0.786283	0.807167
DT	205	0.822511	0.715146	0.801095	0.822678
DT	210	0.852814	0.76394	0.830595	0.853203
DT	215	0.839827	0.743146	0.827584	0.840068
DT	220	0.818182	0.716521	0.808839	0.819267
DT	225	0.835498	0.738885	0.829908	0.83571
DT	230	0.822511	0.721811	0.810322	0.824372
DT	235	0.848485	0.764415	0.839673	0.849521
DT	240	0.787879	0.672748	0.774208	0.791495
DT	245	0.839827	0.745368	0.82685	0.840814
DT	250	0.818182	0.712145	0.779723	0.821123
DT	255	0.844156	0.760571	0.832374	0.847043
DT	260	0.848485	0.758901	0.830064	0.849611
DT	265	0.796537	0.677277	0.763113	0.799408
DT	270	0.839827	0.748297	0.825365	0.84177
DT	275	0.844156	0.749187	0.835314	0.843546
DT	280	0.813853	0.710658	0.804322	0.815743
DT	285	0.82684	0.728098	0.80814	0.829466
DT	290	0.809524	0.702752	0.796126	0.811856
DT	295	0.78355	0.665856	0.765873	0.788023
DT	300	0.839827	0.745312	0.827089	0.840356
DT	305	0.835498	0.739239	0.823794	0.836501
DT	310	0.800866	0.67925	0.766867	0.800421
DT	315	0.809524	0.699745	0.793473	0.81147
DT	320	0.848485	0.759281	0.831128	0.849854
DT	325	0.813853	0.708059	0.792901	0.817055
DT	330	0.818182	0.713448	0.801914	0.820134
DT	335	0.813853	0.701393	0.775706	0.812936
DT	340	0.796537	0.6817	0.776119	0.799993
DT	345	0.857143	0.774455	0.839208	0.85894
DT	350	0.82684	0.729238	0.808655	0.829435
DT	355	0.805195	0.693422	0.783443	0.808159
DT	360	0.813853	0.707632	0.78808	0.81752
DT	365	0.839827	0.74884	0.819248	0.84252
DT	370	0.779221	0.657656	0.760925	0.782649
DT	375	0.809524	0.696171	0.791255	0.809762
DT	380	0.852814	0.772059	0.840791	0.855185
DT	385	0.800866	0.685494	0.789976	0.802426
DT	390	0.818182	0.717482	0.801313	0.8216
DT	395	0.813853	0.704412	0.797892	0.815116
DT	400	0.82684	0.721365	0.813309	0.826795
DT	405	0.805195	0.691019	0.789119	0.806537
DT	410	0.822511	0.723205	0.798533	0.826479
DT	415	0.805195	0.694789	0.79332	0.806684
DT	420	0.757576	0.627797	0.734687	0.764003
DT	425	0.779221	0.655059	0.765945	0.781652
DT	430	0.835498	0.734493	0.809828	0.834695
DT	435	0.787879	0.663651	0.758594	0.790259
DT	440	0.809524	0.696661	0.789429	0.810766
DT	445	0.831169	0.733176	0.81379	0.832951
DT	450	0.835498	0.738647	0.811605	0.837023
DT	455	0.809524	0.700168	0.78882	0.811089
DT	460	0.82684	0.72618	0.818661	0.827942
DT	465	0.818182	0.706943	0.798319	0.817573
DT	470	0.813853	0.70429	0.797688	0.814585
DT	475	0.761905	0.627804	0.74401	0.764651
DT	480	0.792208	0.668235	0.766727	0.793507
DT	485	0.818182	0.713947	0.80364	0.81995
DT	490	0.779221	0.654616	0.758961	0.782691
DT	495	0.78355	0.659553	0.766756	0.785977
DT	500	0.757576	0.611697	0.73055	0.758151
DT	505	0.809524	0.704393	0.792596	0.813033
DT	510	0.809524	0.6932	0.790264	0.808882
DT	515	0.848485	0.758014	0.832775	0.849144
DT	520	0.818182	0.712646	0.793306	0.820753
DT	525	0.835498	0.73677	0.82486	0.835553
DT	530	0.800866	0.681835	0.77919	0.801857
DT	535	0.848485	0.757176	0.82573	0.84898
DT	540	0.809524	0.692975	0.786093	0.808828
DT	545	0.844156	0.750046	0.826111	0.844603
DT	550	0.818182	0.714416	0.802394	0.820414
DT	555	0.779221	0.64706	0.758059	0.780139
DT	560	0.835498	0.737849	0.824955	0.835996
DT	565	0.792208	0.671289	0.772618	0.79417
DT	570	0.805195	0.696891	0.785831	0.808411
DT	575	0.800866	0.684315	0.787029	0.802452
DT	580	0.818182	0.715964	0.800473	0.820984
DT	585	0.761905	0.621971	0.727477	0.763957
DT	590	0.796537	0.678819	0.780971	0.797926
DT	595	0.813853	0.705943	0.80035	0.814017
DT	600	0.844156	0.749729	0.820975	0.84437
DT	605	0.809524	0.70068	0.784001	0.81322
DT	610	0.852814	0.764544	0.828255	0.853444
DT	615	0.848485	0.759168	0.835821	0.849363
DT	620	0.835498	0.735539	0.808449	0.835498
DT	625	0.792208	0.666245	0.763918	0.792139
DT	630	0.779221	0.650469	0.758357	0.781409
DT	635	0.770563	0.640518	0.74656	0.774079
DT	640	0.813853	0.70661	0.788126	0.816852
DT	645	0.805195	0.694958	0.785823	0.808394
DT	650	0.805195	0.698556	0.786462	0.809278
DT	655	0.792208	0.669039	0.774597	0.793292
DT	660	0.805195	0.700859	0.789512	0.807531
DT	665	0.796537	0.680116	0.787809	0.797734
DT	670	0.861472	0.778072	0.848721	0.861752
DT	675	0.787879	0.66034	0.771237	0.788106
DT	680	0.792208	0.671117	0.771178	0.794063
DT	685	0.835498	0.738406	0.8216	0.836368
DT	690	0.796537	0.680688	0.78163	0.799038
DT	695	0.779221	0.655744	0.764501	0.78231
DT	700	0.761905	0.624274	0.737903	0.764428
DT	705	0.78355	0.655847	0.76262	0.784901
DT	710	0.796537	0.680294	0.77406	0.799693
DT	715	0.761905	0.626989	0.730113	0.767089
DT	720	0.787879	0.667988	0.771814	0.789835
DT	725	0.796537	0.676818	0.77201	0.798162
DT	730	0.770563	0.630798	0.732921	0.770167
DT	735	0.792208	0.677696	0.774914	0.795348
DT	740	0.779221	0.651158	0.760429	0.781315
DT	745	0.809524	0.69838	0.792176	0.811443
DT	750	0.818182	0.715021	0.806901	0.820571
DT	755	0.761905	0.629909	0.7348	0.767429
DT	760	0.779221	0.6447	0.756432	0.779094
DT	765	0.82684	0.728754	0.811993	0.828772
DT	770	0.831169	0.728794	0.81386	0.831305
DT	775	0.839827	0.744191	0.818197	0.841103
DT	780	0.831169	0.727896	0.811742	0.830822
DT	785	0.813853	0.701872	0.784889	0.814198
DT	790	0.852814	0.763892	0.833925	0.853094
DT	795	0.770563	0.638449	0.753473	0.772942
DT	800	0.813853	0.707988	0.794596	0.816418
DT	805	0.805195	0.690197	0.7842	0.806541
DT	810	0.770563	0.645613	0.755463	0.77392
DT	815	0.796537	0.677732	0.771917	0.798789
DT	820	0.818182	0.713013	0.795921	0.820582
DT	825	0.761905	0.629335	0.738789	0.766751
DT	830	0.848485	0.766384	0.839626	0.850525
DT	835	0.852814	0.767558	0.841372	0.854031
DT	840	0.848485	0.757834	0.830125	0.849191
DT	845	0.852814	0.769248	0.842944	0.854218
DT	850	0.770563	0.641882	0.746234	0.775131
DT	855	0.813853	0.70794	0.802611	0.814576
DT	860	0.822511	0.716242	0.807658	0.822616
DT	865	0.787879	0.666717	0.773159	0.789769
DT	870	0.818182	0.715371	0.807116	0.819889
DT	875	0.831169	0.733601	0.807961	0.833776
DT	880	0.848485	0.75884	0.829601	0.850212
DT	885	0.844156	0.752797	0.823157	0.845378
DT	890	0.800866	0.684673	0.785397	0.802295
DT	895	0.835498	0.737605	0.822685	0.83629
DT	900	0.800866	0.682471	0.784763	0.801808
DT	905	0.766234	0.628506	0.737976	0.76819
DT	910	0.818182	0.713947	0.806213	0.819482
DT	915	0.822511	0.719979	0.800559	0.82381
DT	920	0.796537	0.677702	0.779248	0.798182
DT	925	0.805195	0.693854	0.786587	0.807852
DT	930	0.822511	0.717948	0.804378	0.82382
DT	935	0.78355	0.662884	0.7687	0.786479
DT	940	0.809524	0.695962	0.805054	0.809733
DT	945	0.792208	0.669917	0.771286	0.793139
DT	950	0.805195	0.69068	0.777348	0.807527
DT	955	0.822511	0.719898	0.8068	0.824337
DT	960	0.800866	0.683269	0.781151	0.802294
DT	965	0.857143	0.771074	0.842252	0.857483
DT	970	0.809524	0.702286	0.786728	0.813352
DT	975	0.82684	0.731074	0.806562	0.831729
DT	980	0.805195	0.694866	0.790541	0.807551
DT	985	0.792208	0.672844	0.755031	0.796926
DT	990	0.779221	0.65197	0.761856	0.781548
DT	995	0.822511	0.717582	0.797689	0.823841
DT	1000	0.796537	0.678	0.767996	0.798715
DT	1005	0.809524	0.695879	0.78633	0.810583
DT	1010	0.822511	0.717465	0.799785	0.822859
DT	1015	0.822511	0.715932	0.797857	0.822881
DT	1020	0.809524	0.700858	0.78983	0.812187
DT	1025	0.78355	0.656213	0.762057	0.785286
DT	1030	0.792208	0.664346	0.757809	0.790629
DT	1035	0.878788	0.810811	0.871636	0.879706
DT	1040	0.844156	0.753037	0.82032	0.846172
DT	1045	0.805195	0.69059	0.780799	0.807112
DT	1050	0.787879	0.668619	0.763966	0.791754
DT	1055	0.809524	0.696183	0.80251	0.809944
DT	1060	0.835498	0.743231	0.816609	0.838684
DT	1065	0.800866	0.685509	0.787924	0.802309
DT	1070	0.787879	0.671311	0.768297	0.791424
DT	1075	0.792208	0.669939	0.770066	0.793862
DT	1080	0.805195	0.689354	0.790084	0.80587
DT	1085	0.796537	0.676369	0.778262	0.79772
DT	1090	0.839827	0.748424	0.819964	0.842289
DT	1095	0.796537	0.682461	0.775301	0.799603
DT	1100	0.779221	0.650137	0.75403	0.781009
DT	1105	0.74026	0.592169	0.719022	0.743121
DT	1110	0.779221	0.646643	0.751578	0.780104
DT	1115	0.770563	0.636498	0.756373	0.770455
DT	1120	0.796537	0.675832	0.775559	0.797182
DT	1125	0.809524	0.707731	0.793271	0.813433
DT	1130	0.831169	0.733063	0.811159	0.832947
DT	1135	0.835498	0.73704	0.815506	0.836029
DT	1140	0.779221	0.647876	0.755541	0.780253
DT	1145	0.766234	0.634455	0.751201	0.768428
DT	1150	0.792208	0.672435	0.766773	0.795365
DT	1155	0.822511	0.71847	0.808425	0.823794
DT	1160	0.818182	0.709534	0.799376	0.81876
DT	1165	0.818182	0.708039	0.78996	0.818406
DT	1170	0.779221	0.655366	0.753106	0.783738
DT	1175	0.761905	0.625458	0.747262	0.764345
DT	1180	0.848485	0.75919	0.837771	0.849236
DT	1185	0.809524	0.696446	0.801259	0.809978
DT	1190	0.796537	0.672111	0.777465	0.796287
DT	1195	0.770563	0.639623	0.745771	0.774402
DT	1200	0.852814	0.764454	0.841531	0.853153
DT	1205	0.774892	0.64171	0.75551	0.776587
DT	1210	0.753247	0.616691	0.723261	0.759131
DT	1215	0.753247	0.600446	0.7287	0.752075
DT	1220	0.78355	0.668509	0.772224	0.786839
DT	1225	0.774892	0.644701	0.744323	0.778547
DT	1230	0.800866	0.682108	0.782438	0.801648
DT	1235	0.78355	0.653721	0.75431	0.784639
DT	1240	0.735931	0.584226	0.708351	0.737713
DT	1245	0.757576	0.615359	0.736028	0.759297
DT	1250	0.757576	0.619585	0.731794	0.761692
DT	1255	0.766234	0.627714	0.731059	0.767443
DT	1260	0.835498	0.737605	0.816834	0.83645
DT	1265	0.761905	0.626572	0.752337	0.763605
DT	1270	0.78355	0.654399	0.771363	0.784548
DT	1275	0.818182	0.708367	0.800913	0.818341
DT	1280	0.796537	0.676985	0.783691	0.79715
DT	1285	0.787879	0.665895	0.770592	0.790151
DT	1290	0.757576	0.61427	0.749747	0.757934
DT	1295	0.800866	0.682108	0.787146	0.801549
DT	1300	0.714286	0.55191	0.690621	0.716902
DT	1305	0.78355	0.655237	0.764138	0.78437
DT	1310	0.78355	0.658359	0.766311	0.785011
DT	1315	0.770563	0.635466	0.745068	0.772567
DT	1320	0.839827	0.741864	0.82069	0.839654
DT	1325	0.792208	0.675386	0.780752	0.794201
DT	1330	0.800866	0.685509	0.776949	0.803566
DT	1335	0.766234	0.628705	0.736176	0.768685
DT	1340	0.757576	0.613353	0.735771	0.758833
DT	1345	0.796537	0.681859	0.782519	0.798713
DT	1350	0.822511	0.716461	0.807419	0.823151
DT	1355	0.766234	0.625595	0.729176	0.766431
DT	1360	0.818182	0.710895	0.802483	0.819332
DT	1365	0.770563	0.635921	0.740491	0.773172
DT	1370	0.74026	0.592169	0.717947	0.74353
DT	1375	0.779221	0.651619	0.765229	0.781074
DT	1380	0.796537	0.675306	0.768037	0.798051
DT	1385	0.774892	0.642752	0.748115	0.775919
DT	1390	0.761905	0.624997	0.741902	0.764338
DT	1395	0.787879	0.660012	0.763147	0.788331
DT	1400	0.78355	0.660794	0.770329	0.785753
DT	1405	0.796537	0.674608	0.782761	0.797246
DT	1410	0.779221	0.648801	0.755006	0.780901
DT	1415	0.748918	0.605959	0.73095	0.751781
DT	1420	0.748918	0.605931	0.727662	0.752442
DT	1425	0.818182	0.710419	0.807914	0.818402
DT	1430	0.779221	0.653422	0.76806	0.781511
DT	1435	0.800866	0.685042	0.78088	0.802467
DT	1440	0.78355	0.652198	0.758244	0.783881
DT	1445	0.766234	0.626286	0.75035	0.766888
DT	1450	0.78355	0.657674	0.769953	0.784799
DT	1455	0.818182	0.712309	0.79781	0.820114
DT	1460	0.796537	0.676548	0.770245	0.798332
DT	1465	0.727273	0.568563	0.697051	0.730134
DT	1470	0.779221	0.659218	0.757493	0.784738
DT	1475	0.818182	0.714307	0.796461	0.820619
DT	1480	0.753247	0.608369	0.722741	0.755912
DT	1485	0.796537	0.676165	0.765813	0.798674
DT	1490	0.839827	0.749593	0.825249	0.842135
DT	1495	0.813853	0.70112	0.78835	0.813932
DT	1500	0.787879	0.661307	0.76675	0.788432
DT	1505	0.805195	0.693854	0.789101	0.807433
DT	1510	0.792208	0.671319	0.770322	0.794519
DT	1515	0.735931	0.588194	0.716684	0.740303
DT	1520	0.796537	0.680897	0.782927	0.799395
DT	1525	0.82684	0.722013	0.809691	0.826135
DT	1530	0.805195	0.692012	0.79084	0.806547
DT	1535	0.774892	0.648855	0.761147	0.777524
DT	1540	0.796537	0.676107	0.776901	0.796254
DT	1545	0.770563	0.638458	0.767665	0.770928
DT	1550	0.787879	0.661884	0.774461	0.788598
DT	1555	0.822511	0.724281	0.808966	0.825214
DT	1560	0.809524	0.699283	0.797501	0.810689
DT	1565	0.792208	0.671768	0.777683	0.793837
DT	1570	0.792208	0.67036	0.769599	0.794269
DT	1575	0.805195	0.693697	0.783882	0.808204
DT	1580	0.766234	0.627605	0.736195	0.768088
DT	1585	0.757576	0.613392	0.740368	0.758046
DT	1590	0.805195	0.698417	0.795529	0.80604
DT	1595	0.753247	0.615473	0.728041	0.757747
DT	1600	0.748918	0.60992	0.731147	0.753176
DT	1605	0.818182	0.708114	0.798367	0.817998
DT	1610	0.831169	0.731189	0.817712	0.831991
DT	1615	0.748918	0.607102	0.732972	0.752282
DT	1620	0.753247	0.606086	0.734903	0.753821
DT	1625	0.800866	0.689663	0.784567	0.801474
DT	1630	0.770563	0.630105	0.745362	0.769747
DT	1635	0.748918	0.599742	0.729524	0.74957
DT	1640	0.839827	0.751608	0.836862	0.840496
DT	1645	0.779221	0.651693	0.762703	0.781285
DT	1650	0.857143	0.771231	0.838674	0.857352
DT	1655	0.735931	0.583445	0.709604	0.737509
DT	1660	0.766234	0.62962	0.747285	0.768084
DT	1665	0.74026	0.58667	0.724738	0.741253
DT	1670	0.774892	0.649341	0.755689	0.777856
DT	1675	0.792208	0.672552	0.766875	0.795461
DT	1680	0.792208	0.672552	0.768366	0.79551
DT	1685	0.800866	0.686563	0.778731	0.803681
DT	1690	0.735931	0.577392	0.697826	0.736877
DT	1695	0.753247	0.611606	0.737626	0.755457
DT	1700	0.770563	0.636	0.752677	0.772101
DT	1705	0.770563	0.632516	0.732406	0.771001
DT	1710	0.800866	0.683786	0.779373	0.802377
DT	1715	0.818182	0.71722	0.813939	0.819075
DT	1720	0.800866	0.682344	0.774558	0.801622
DT	1725	0.813853	0.705317	0.78862	0.816064
DT	1730	0.809524	0.698538	0.796924	0.810328
DT	1735	0.813853	0.705255	0.797498	0.815401
DT	1740	0.770563	0.632777	0.738702	0.77064
DT	1745	0.792208	0.671797	0.76787	0.795211
DT	1750	0.822511	0.723406	0.795428	0.827058
DT	1755	0.731602	0.581605	0.71264	0.735416
DT	1760	0.779221	0.64877	0.753254	0.781039
DT	1765	0.787879	0.662161	0.765427	0.789318
DT	1770	0.757576	0.623305	0.731838	0.763097
DT	1775	0.774892	0.644287	0.759985	0.776568
DT	1780	0.787879	0.661735	0.766751	0.789034
DT	1785	0.787879	0.661705	0.766243	0.789042
DT	1790	0.800866	0.687275	0.779642	0.803767
DT	1795	0.796537	0.677277	0.76905	0.798989
DT	1800	0.766234	0.630031	0.739225	0.768997
DT	1805	0.78355	0.652143	0.764547	0.782553
DT	1810	0.792208	0.673262	0.782065	0.793508
DT	1815	0.78355	0.657352	0.774406	0.78484
DT	1820	0.792208	0.667289	0.771889	0.792999
DT	1825	0.82684	0.722566	0.809363	0.827142
DT	1830	0.770563	0.633177	0.746824	0.771389
DT	1835	0.835498	0.737431	0.817257	0.836299
DT	1840	0.770563	0.634235	0.759771	0.771252
DT	1845	0.770563	0.641102	0.740976	0.77456
DT	1850	0.813853	0.703359	0.798515	0.814786
DT	1855	0.78355	0.653576	0.757478	0.784529
DT	1860	0.770563	0.631974	0.754643	0.771144
DT	1865	0.805195	0.696728	0.799488	0.806343
DT	1870	0.787879	0.662357	0.755812	0.788821
DT	1875	0.805195	0.691024	0.789967	0.806479
DT	1880	0.839827	0.745312	0.82796	0.840828
DT	1885	0.78355	0.655847	0.76721	0.784712
DT	1890	0.779221	0.648059	0.752264	0.7807
DT	1895	0.78355	0.65933	0.768526	0.785688
DT	1900	0.800866	0.687933	0.781265	0.803475
DT	1905	0.805195	0.692844	0.777278	0.807812
DT	1910	0.766234	0.630466	0.748782	0.76822
DT	1915	0.78355	0.655701	0.759364	0.785201
DT	1920	0.779221	0.648489	0.761653	0.779849
DT	1925	0.818182	0.714713	0.797166	0.820978
DT	1930	0.774892	0.645925	0.765183	0.776017
DT	1935	0.770563	0.636	0.747289	0.772927
DT	1940	0.787879	0.669405	0.76919	0.791423
DT	1945	0.805195	0.690892	0.786098	0.806741
DT	1950	0.78355	0.657979	0.760315	0.785677
DT	1955	0.800866	0.685808	0.78344	0.803028
DT	1960	0.822511	0.716242	0.807407	0.823296
DT	1965	0.796537	0.675944	0.765851	0.798435
DT	1970	0.766234	0.62978	0.745389	0.766901
DT	1975	0.792208	0.674221	0.77364	0.79452
DT	1980	0.835498	0.73831	0.816686	0.83638
DT	1985	0.831169	0.732161	0.820592	0.831657
DT	1990	0.796537	0.677696	0.792801	0.797129
DT	1995	0.792208	0.6717	0.780224	0.793171
DT	2000	0.766234	0.628104	0.746298	0.767707
SVM	5	0.748918	0.59574	0.705762	0.747436
SVM	10	0.78355	0.656247	0.734416	0.78296
SVM	15	0.865801	0.784841	0.848399	0.865828
SVM	20	0.865801	0.78552	0.851602	0.865839
SVM	25	0.874459	0.800727	0.865866	0.874719
SVM	30	0.883117	0.813748	0.881797	0.883129
SVM	35	0.87013	0.793796	0.857031	0.870456
SVM	40	0.887446	0.821672	0.888622	0.887045
SVM	45	0.883117	0.817334	0.88437	0.882798
SVM	50	0.861472	0.781951	0.862362	0.860947
SVM	55	0.82684	0.731074	0.823604	0.827078
SVM	60	0.835498	0.74593	0.826699	0.837697
SVM	65	0.835498	0.74658	0.82603	0.838139
SVM	70	0.835498	0.746956	0.834326	0.835777
SVM	75	0.865801	0.787549	0.857617	0.866311
SVM	80	0.857143	0.774048	0.850384	0.857604
SVM	85	0.852814	0.76818	0.849174	0.853053
SVM	90	0.848485	0.759768	0.839212	0.848746
SVM	95	0.839827	0.746603	0.830415	0.840317
SVM	100	0.844156	0.752166	0.836545	0.844094
SVM	105	0.831169	0.732691	0.825172	0.831527
SVM	110	0.844156	0.752303	0.836954	0.844313
SVM	115	0.844156	0.752303	0.836954	0.844313
SVM	120	0.848485	0.760516	0.841447	0.848803
SVM	125	0.835498	0.74162	0.828752	0.83629
SVM	130	0.844156	0.75588	0.834619	0.845471
SVM	135	0.818182	0.717066	0.810291	0.820468
SVM	140	0.82684	0.72813	0.819768	0.82813
SVM	145	0.822511	0.725475	0.81731	0.824039
SVM	150	0.818182	0.716044	0.813718	0.819274
SVM	155	0.831169	0.738501	0.83021	0.831338
SVM	160	0.82684	0.731107	0.8244	0.827311
SVM	165	0.852814	0.767921	0.852242	0.852458
SVM	170	0.813853	0.705768	0.806454	0.814456
SVM	175	0.82684	0.727669	0.824365	0.827074
SVM	180	0.822511	0.720313	0.818389	0.822967
SVM	185	0.818182	0.714488	0.815787	0.818393
SVM	190	0.822511	0.721722	0.820298	0.822826
SVM	195	0.818182	0.715398	0.816738	0.818465
SVM	200	0.818182	0.711787	0.811033	0.818588
SVM	205	0.796537	0.680658	0.789414	0.79747
SVM	210	0.800866	0.686505	0.793925	0.801607
SVM	215	0.800866	0.686971	0.794826	0.801653
SVM	220	0.839827	0.745382	0.836549	0.839449
SVM	225	0.835498	0.737779	0.831071	0.835253
SVM	230	0.82684	0.725217	0.82076	0.826789
SVM	235	0.822511	0.719082	0.816202	0.8227
SVM	240	0.822511	0.719082	0.816202	0.8227
SVM	245	0.831169	0.732038	0.824344	0.831124
SVM	250	0.831169	0.732038	0.824344	0.831124
SVM	255	0.831169	0.732038	0.824344	0.831124
SVM	260	0.822511	0.719082	0.816202	0.8227
SVM	265	0.822511	0.719082	0.816202	0.8227
SVM	270	0.822511	0.719082	0.816202	0.8227
SVM	275	0.818182	0.714397	0.810636	0.819116
SVM	280	0.818182	0.713477	0.812083	0.818784
SVM	285	0.818182	0.713477	0.812083	0.818784
SVM	290	0.818182	0.713477	0.812083	0.818784
SVM	295	0.818182	0.713477	0.812083	0.818784
SVM	300	0.822511	0.722214	0.816058	0.823295
SVM	305	0.82684	0.728791	0.823434	0.82706
SVM	310	0.82684	0.729751	0.82197	0.827393
SVM	315	0.82684	0.729751	0.82197	0.827393
SVM	320	0.831169	0.734997	0.828948	0.831299
SVM	325	0.835498	0.74215	0.832904	0.835805
SVM	330	0.835498	0.74215	0.832904	0.835805
SVM	335	0.861472	0.783596	0.862166	0.860766
SVM	340	0.857143	0.777086	0.858587	0.856422
SVM	345	0.861472	0.783411	0.86429	0.860732
SVM	350	0.865801	0.789908	0.867875	0.865081
SVM	355	0.865801	0.789908	0.867875	0.865081
SVM	360	0.865801	0.789908	0.867875	0.865081
SVM	365	0.865801	0.789908	0.867875	0.865081
SVM	370	0.874459	0.803083	0.875072	0.873785
SVM	375	0.874459	0.803083	0.875072	0.873785
SVM	380	0.887446	0.82282	0.888068	0.886837
SVM	385	0.887446	0.82282	0.888068	0.886837
SVM	390	0.887446	0.82282	0.888068	0.886837
SVM	395	0.852814	0.76739	0.849372	0.85277
SVM	400	0.852814	0.76739	0.849372	0.85277
SVM	405	0.852814	0.76739	0.849372	0.85277
SVM	410	0.848485	0.76215	0.846959	0.848333
SVM	415	0.848485	0.76215	0.846959	0.848333
SVM	420	0.848485	0.76215	0.846959	0.848333
SVM	425	0.848485	0.76215	0.846959	0.848333
SVM	430	0.848485	0.76215	0.846959	0.848333
SVM	435	0.848485	0.76215	0.846959	0.848333
SVM	440	0.831169	0.733641	0.8317	0.830857
SVM	445	0.831169	0.733641	0.8317	0.830857
SVM	450	0.831169	0.733641	0.8317	0.830857
SVM	455	0.82684	0.728124	0.828553	0.826686
SVM	460	0.82684	0.729085	0.826871	0.826915
SVM	465	0.82684	0.729085	0.826871	0.826915
SVM	470	0.82684	0.729085	0.826871	0.826915
SVM	475	0.82684	0.729085	0.826871	0.826915
SVM	480	0.82684	0.729085	0.826871	0.826915
SVM	485	0.82684	0.729085	0.826871	0.826915
SVM	490	0.82684	0.729085	0.826871	0.826915
SVM	495	0.82684	0.729085	0.826871	0.826915
SVM	500	0.852814	0.768483	0.85117	0.852635
SVM	505	0.852814	0.768483	0.85117	0.852635
SVM	510	0.852814	0.768483	0.85117	0.852635
SVM	515	0.852814	0.768483	0.85117	0.852635
SVM	520	0.852814	0.768483	0.85117	0.852635
SVM	525	0.848485	0.761972	0.847617	0.848318
SVM	530	0.852814	0.768483	0.85117	0.852635
SVM	535	0.852814	0.768483	0.85117	0.852635
SVM	540	0.852814	0.768483	0.85117	0.852635
SVM	545	0.848485	0.761972	0.847617	0.848318
SVM	550	0.848485	0.761972	0.847617	0.848318
SVM	555	0.848485	0.761972	0.847617	0.848318
SVM	560	0.844156	0.755517	0.844072	0.844001
SVM	565	0.844156	0.755517	0.844072	0.844001
SVM	570	0.844156	0.755517	0.844072	0.844001
SVM	575	0.844156	0.755517	0.844072	0.844001
SVM	580	0.844156	0.755517	0.844072	0.844001
SVM	585	0.844156	0.755517	0.844072	0.844001
SVM	590	0.852814	0.76971	0.850401	0.852975
SVM	595	0.852814	0.76971	0.850401	0.852975
SVM	600	0.857143	0.776081	0.855988	0.857206
SVM	605	0.857143	0.776081	0.855988	0.857206
SVM	610	0.857143	0.776081	0.855988	0.857206
SVM	615	0.861472	0.782935	0.859075	0.861695
SVM	620	0.861472	0.782935	0.859075	0.861695
SVM	625	0.861472	0.782935	0.859075	0.861695
SVM	630	0.861472	0.782935	0.859075	0.861695
SVM	635	0.861472	0.782955	0.86112	0.86159
SVM	640	0.861472	0.782955	0.86112	0.86159
SVM	645	0.861472	0.782955	0.86112	0.86159
SVM	650	0.861472	0.782955	0.86112	0.86159
SVM	655	0.848485	0.764258	0.847182	0.848782
SVM	660	0.848485	0.764258	0.847182	0.848782
SVM	665	0.852814	0.770587	0.850758	0.853138
SVM	670	0.852814	0.770587	0.850758	0.853138
SVM	675	0.857143	0.776514	0.855508	0.857362
SVM	680	0.857143	0.776514	0.855508	0.857362
SVM	685	0.857143	0.776514	0.855508	0.857362
SVM	690	0.861472	0.783363	0.859894	0.861691
SVM	695	0.861472	0.783363	0.859894	0.861691
SVM	700	0.865801	0.78979	0.86349	0.866053
SVM	705	0.865801	0.78979	0.86349	0.866053
SVM	710	0.865801	0.78979	0.86349	0.866053
SVM	715	0.865801	0.79066	0.8657	0.86573
SVM	720	0.865801	0.79066	0.8657	0.86573
SVM	725	0.865801	0.791153	0.864577	0.865911
SVM	730	0.865801	0.791153	0.864577	0.865911
SVM	735	0.865801	0.791153	0.864577	0.865911
SVM	740	0.865801	0.791153	0.864577	0.865911
SVM	745	0.865801	0.791153	0.864577	0.865911
SVM	750	0.865801	0.791153	0.864577	0.865911
SVM	755	0.87013	0.796465	0.869028	0.87
SVM	760	0.87013	0.796465	0.869028	0.87
SVM	765	0.87013	0.796465	0.869028	0.87
SVM	770	0.87013	0.796465	0.869028	0.87
SVM	775	0.87013	0.796465	0.869028	0.87
SVM	780	0.87013	0.796465	0.869028	0.87
SVM	785	0.87013	0.796465	0.869028	0.87
SVM	790	0.87013	0.796465	0.869028	0.87
SVM	795	0.87013	0.796465	0.869028	0.87
SVM	800	0.865801	0.790449	0.864302	0.86582
SVM	805	0.865801	0.790449	0.864302	0.86582
SVM	810	0.865801	0.790449	0.864302	0.86582
SVM	815	0.865801	0.790449	0.864302	0.86582
SVM	820	0.861472	0.782739	0.85514	0.862243
SVM	825	0.857143	0.776196	0.855388	0.857272
SVM	830	0.857143	0.776196	0.855388	0.857272
SVM	835	0.857143	0.776196	0.855388	0.857272
SVM	840	0.857143	0.776196	0.855388	0.857272
SVM	845	0.857143	0.776196	0.855388	0.857272
SVM	850	0.857143	0.776196	0.855388	0.857272
SVM	855	0.861472	0.782739	0.859026	0.861673
SVM	860	0.857143	0.776196	0.855388	0.857272
SVM	865	0.857143	0.776196	0.855388	0.857272
SVM	870	0.857143	0.776196	0.855388	0.857272
SVM	875	0.857143	0.776196	0.855388	0.857272
SVM	880	0.857143	0.776196	0.855388	0.857272
SVM	885	0.857143	0.776196	0.855388	0.857272
SVM	890	0.857143	0.776196	0.855388	0.857272
SVM	895	0.857143	0.776196	0.855388	0.857272
SVM	900	0.857143	0.776196	0.855388	0.857272
SVM	905	0.857143	0.776196	0.855388	0.857272
SVM	910	0.857143	0.776196	0.855388	0.857272
SVM	915	0.857143	0.776196	0.855388	0.857272
SVM	920	0.857143	0.776196	0.855388	0.857272
SVM	925	0.857143	0.776196	0.855388	0.857272
SVM	930	0.857143	0.776196	0.855388	0.857272
SVM	935	0.857143	0.776196	0.855388	0.857272
SVM	940	0.857143	0.776196	0.855388	0.857272
SVM	945	0.857143	0.776196	0.855388	0.857272
SVM	950	0.857143	0.776196	0.855388	0.857272
SVM	955	0.857143	0.776196	0.855388	0.857272
SVM	960	0.857143	0.776196	0.855388	0.857272
SVM	965	0.857143	0.776196	0.855388	0.857272
SVM	970	0.857143	0.776196	0.855388	0.857272
SVM	975	0.861472	0.782739	0.859026	0.861673
SVM	980	0.861472	0.782739	0.859026	0.861673
SVM	985	0.861472	0.782739	0.859026	0.861673
SVM	990	0.861472	0.782739	0.859026	0.861673
SVM	995	0.861472	0.782739	0.859026	0.861673
SVM	1000	0.861472	0.782739	0.859026	0.861673
SVM	1005	0.861472	0.782739	0.859026	0.861673
SVM	1010	0.861472	0.782739	0.859026	0.861673
SVM	1015	0.861472	0.782739	0.859026	0.861673
SVM	1020	0.861472	0.782739	0.859026	0.861673
SVM	1025	0.861472	0.782739	0.859026	0.861673
SVM	1030	0.857143	0.776744	0.856726	0.856905
SVM	1035	0.861472	0.783307	0.860359	0.861301
SVM	1040	0.861472	0.783307	0.860359	0.861301
SVM	1045	0.861472	0.783307	0.860359	0.861301
SVM	1050	0.865801	0.78993	0.864002	0.865701
SVM	1055	0.865801	0.78993	0.864002	0.865701
SVM	1060	0.865801	0.791035	0.865555	0.865403
SVM	1065	0.865801	0.791035	0.865555	0.865403
SVM	1070	0.865801	0.791035	0.865555	0.865403
SVM	1075	0.865801	0.791693	0.865869	0.865533
SVM	1080	0.87013	0.798183	0.869511	0.869939
SVM	1085	0.87013	0.798183	0.869511	0.869939
SVM	1090	0.865801	0.791693	0.865869	0.865533
SVM	1095	0.865801	0.791693	0.865869	0.865533
SVM	1100	0.874459	0.80429	0.872856	0.87421
SVM	1105	0.874459	0.80429	0.872856	0.87421
SVM	1110	0.874459	0.80429	0.872856	0.87421
SVM	1115	0.874459	0.80429	0.872856	0.87421
SVM	1120	0.887446	0.823314	0.885948	0.886867
SVM	1125	0.900433	0.844045	0.896239	0.899944
SVM	1130	0.896104	0.836494	0.89437	0.895361
SVM	1135	0.909091	0.857334	0.905677	0.908661
SVM	1140	0.909091	0.857334	0.905677	0.908661
SVM	1145	0.909091	0.857334	0.905677	0.908661
SVM	1150	0.909091	0.857334	0.905677	0.908661
SVM	1155	0.909091	0.857334	0.905677	0.908661
SVM	1160	0.909091	0.857334	0.905677	0.908661
SVM	1165	0.909091	0.857334	0.905677	0.908661
SVM	1170	0.909091	0.857334	0.905677	0.908661
SVM	1175	0.909091	0.857334	0.905677	0.908661
SVM	1180	0.909091	0.857334	0.905677	0.908661
SVM	1185	0.891775	0.830563	0.89023	0.891593
SVM	1190	0.891775	0.830563	0.89023	0.891593
SVM	1195	0.891775	0.830563	0.89023	0.891593
SVM	1200	0.891775	0.830563	0.89023	0.891593
SVM	1205	0.891775	0.830563	0.89023	0.891593
SVM	1210	0.900433	0.843486	0.898668	0.900119
SVM	1215	0.900433	0.843486	0.898668	0.900119
SVM	1220	0.900433	0.843486	0.898668	0.900119
SVM	1225	0.900433	0.843486	0.898668	0.900119
SVM	1230	0.900433	0.843486	0.898668	0.900119
SVM	1235	0.900433	0.843486	0.898668	0.900119
SVM	1240	0.900433	0.843486	0.898668	0.900119
SVM	1245	0.900433	0.843486	0.898668	0.900119
SVM	1250	0.900433	0.843486	0.898668	0.900119
SVM	1255	0.900433	0.843486	0.898668	0.900119
SVM	1260	0.900433	0.843486	0.898668	0.900119
SVM	1265	0.900433	0.843486	0.898668	0.900119
SVM	1270	0.900433	0.843486	0.898668	0.900119
SVM	1275	0.900433	0.843486	0.898668	0.900119
SVM	1280	0.900433	0.843486	0.898668	0.900119
SVM	1285	0.900433	0.843486	0.898668	0.900119
SVM	1290	0.900433	0.843486	0.898668	0.900119
SVM	1295	0.900433	0.843486	0.898668	0.900119
SVM	1300	0.900433	0.843486	0.898668	0.900119
SVM	1305	0.896104	0.836733	0.895034	0.895763
SVM	1310	0.896104	0.836733	0.895034	0.895763
SVM	1315	0.896104	0.836733	0.895034	0.895763
SVM	1320	0.909091	0.857264	0.90625	0.909014
SVM	1325	0.909091	0.857264	0.90625	0.909014
SVM	1330	0.909091	0.857264	0.90625	0.909014
SVM	1335	0.909091	0.857264	0.90625	0.909014
SVM	1340	0.909091	0.857264	0.90625	0.909014
SVM	1345	0.909091	0.857264	0.90625	0.909014
SVM	1350	0.909091	0.857264	0.90625	0.909014
SVM	1355	0.909091	0.857264	0.90625	0.909014
SVM	1360	0.909091	0.857264	0.90625	0.909014
SVM	1365	0.909091	0.857264	0.90625	0.909014
SVM	1370	0.909091	0.857264	0.90625	0.909014
SVM	1375	0.909091	0.857264	0.90625	0.909014
SVM	1380	0.909091	0.857264	0.90625	0.909014
SVM	1385	0.909091	0.857264	0.90625	0.909014
SVM	1390	0.909091	0.857264	0.90625	0.909014
SVM	1395	0.909091	0.857264	0.90625	0.909014
SVM	1400	0.909091	0.857264	0.90625	0.909014
SVM	1405	0.909091	0.857264	0.90625	0.909014
SVM	1410	0.909091	0.857264	0.90625	0.909014
SVM	1415	0.891775	0.83113	0.88914	0.891836
SVM	1420	0.891775	0.83113	0.88914	0.891836
SVM	1425	0.891775	0.83113	0.88914	0.891836
SVM	1430	0.891775	0.83113	0.88914	0.891836
SVM	1435	0.887446	0.824112	0.885188	0.887295
SVM	1440	0.887446	0.824112	0.885188	0.887295
SVM	1445	0.887446	0.824112	0.885188	0.887295
SVM	1450	0.883117	0.817396	0.88153	0.882901
SVM	1455	0.883117	0.817396	0.88153	0.882901
SVM	1460	0.883117	0.817396	0.88153	0.882901
SVM	1465	0.887446	0.824112	0.885188	0.887295
SVM	1470	0.887446	0.824112	0.885188	0.887295
SVM	1475	0.887446	0.824112	0.885188	0.887295
SVM	1480	0.887446	0.824112	0.885188	0.887295
SVM	1485	0.887446	0.824112	0.885188	0.887295
SVM	1490	0.887446	0.824112	0.885188	0.887295
SVM	1495	0.887446	0.824112	0.885188	0.887295
SVM	1500	0.887446	0.824112	0.885188	0.887295
SVM	1505	0.887446	0.824112	0.885188	0.887295
SVM	1510	0.887446	0.824112	0.885188	0.887295
SVM	1515	0.887446	0.824112	0.885188	0.887295
SVM	1520	0.883117	0.817396	0.88153	0.882901
SVM	1525	0.883117	0.817396	0.88153	0.882901
SVM	1530	0.883117	0.817396	0.88153	0.882901
SVM	1535	0.883117	0.817396	0.88153	0.882901
SVM	1540	0.883117	0.817396	0.88153	0.882901
SVM	1545	0.883117	0.817396	0.88153	0.882901
SVM	1550	0.883117	0.817396	0.88153	0.882901
SVM	1555	0.883117	0.817396	0.88153	0.882901
SVM	1560	0.883117	0.817396	0.88153	0.882901
SVM	1565	0.896104	0.83786	0.892816	0.89624
SVM	1570	0.896104	0.83786	0.892816	0.89624
SVM	1575	0.896104	0.83786	0.892816	0.89624
SVM	1580	0.896104	0.83786	0.892816	0.89624
SVM	1585	0.896104	0.83786	0.892816	0.89624
SVM	1590	0.896104	0.83786	0.892816	0.89624
SVM	1595	0.896104	0.83786	0.892816	0.89624
SVM	1600	0.896104	0.83786	0.892816	0.89624
SVM	1605	0.896104	0.83786	0.892816	0.89624
SVM	1610	0.896104	0.83786	0.892816	0.89624
SVM	1615	0.904762	0.851521	0.900207	0.905068
SVM	1620	0.904762	0.851521	0.900207	0.905068
SVM	1625	0.904762	0.851521	0.900207	0.905068
SVM	1630	0.904762	0.851521	0.900207	0.905068
SVM	1635	0.904762	0.851521	0.900207	0.905068
SVM	1640	0.904762	0.851521	0.900207	0.905068
SVM	1645	0.900433	0.845365	0.895322	0.900896
SVM	1650	0.900433	0.845365	0.895322	0.900896
SVM	1655	0.900433	0.845365	0.895322	0.900896
SVM	1660	0.900433	0.845365	0.895322	0.900896
SVM	1665	0.900433	0.845365	0.895322	0.900896
SVM	1670	0.883117	0.817761	0.877094	0.883655
SVM	1675	0.883117	0.817761	0.877094	0.883655
SVM	1680	0.883117	0.817761	0.877094	0.883655
SVM	1685	0.865801	0.791949	0.863951	0.865718
SVM	1690	0.865801	0.791949	0.863951	0.865718
SVM	1695	0.865801	0.791949	0.863951	0.865718
SVM	1700	0.865801	0.791949	0.863951	0.865718
SVM	1705	0.865801	0.791949	0.863951	0.865718
SVM	1710	0.865801	0.791949	0.863951	0.865718
SVM	1715	0.865801	0.791949	0.863951	0.865718
SVM	1720	0.865801	0.791949	0.863951	0.865718
SVM	1725	0.865801	0.791949	0.863951	0.865718
SVM	1730	0.865801	0.791949	0.863951	0.865718
SVM	1735	0.865801	0.791949	0.863951	0.865718
SVM	1740	0.865801	0.791949	0.863951	0.865718
SVM	1745	0.865801	0.791949	0.863951	0.865718
SVM	1750	0.865801	0.791949	0.863951	0.865718
SVM	1755	0.865801	0.791949	0.863951	0.865718
SVM	1760	0.865801	0.791949	0.863951	0.865718
SVM	1765	0.865801	0.791949	0.863951	0.865718
SVM	1770	0.865801	0.791949	0.863951	0.865718
SVM	1775	0.865801	0.791949	0.863951	0.865718
SVM	1780	0.865801	0.791949	0.863951	0.865718
SVM	1785	0.865801	0.791949	0.863951	0.865718
SVM	1790	0.865801	0.791949	0.863951	0.865718
SVM	1795	0.865801	0.791949	0.863951	0.865718
SVM	1800	0.865801	0.791949	0.863951	0.865718
SVM	1805	0.865801	0.791949	0.863951	0.865718
SVM	1810	0.874459	0.805138	0.871256	0.87453
SVM	1815	0.874459	0.805138	0.871256	0.87453
SVM	1820	0.874459	0.805138	0.871256	0.87453
SVM	1825	0.87013	0.798513	0.867598	0.870122
SVM	1830	0.87013	0.798513	0.867598	0.870122
SVM	1835	0.87013	0.798513	0.867598	0.870122
SVM	1840	0.87013	0.798513	0.867598	0.870122
SVM	1845	0.87013	0.798513	0.867598	0.870122
SVM	1850	0.87013	0.798513	0.867598	0.870122
SVM	1855	0.87013	0.798513	0.867598	0.870122
SVM	1860	0.87013	0.798513	0.867598	0.870122
SVM	1865	0.87013	0.798513	0.867598	0.870122
SVM	1870	0.87013	0.798513	0.867598	0.870122
SVM	1875	0.87013	0.798513	0.867598	0.870122
SVM	1880	0.87013	0.798513	0.867598	0.870122
SVM	1885	0.861472	0.783307	0.858882	0.861273
SVM	1890	0.861472	0.783307	0.858882	0.861273
SVM	1895	0.861472	0.783307	0.858882	0.861273
SVM	1900	0.861472	0.783307	0.858882	0.861273
SVM	1905	0.861472	0.783307	0.858882	0.861273
SVM	1910	0.861472	0.783307	0.858882	0.861273
SVM	1915	0.861472	0.783307	0.858882	0.861273
SVM	1920	0.861472	0.783307	0.858882	0.861273
SVM	1925	0.861472	0.783307	0.858882	0.861273
SVM	1930	0.861472	0.78392	0.857831	0.861499
SVM	1935	0.857143	0.777337	0.854217	0.857128
SVM	1940	0.857143	0.777337	0.854217	0.857128
SVM	1945	0.857143	0.777337	0.854217	0.857128
SVM	1950	0.857143	0.777337	0.854217	0.857128
SVM	1955	0.857143	0.777337	0.854217	0.857128
SVM	1960	0.861472	0.78392	0.857831	0.861499
SVM	1965	0.861472	0.783307	0.858882	0.861273
SVM	1970	0.861472	0.783307	0.858882	0.861273
SVM	1975	0.861472	0.783307	0.858882	0.861273
SVM	1980	0.857143	0.777337	0.854217	0.857128
SVM	1985	0.857143	0.77802	0.854592	0.857318
SVM	1990	0.857143	0.77802	0.854592	0.857318
SVM	1995	0.857143	0.77802	0.854592	0.857318
SVM	2000	0.857143	0.77802	0.854592	0.857318
Bayes	5	0.731602	0.565367	0.672317	0.726648
Bayes	10	0.770563	0.637372	0.717952	0.767952
Bayes	15	0.874459	0.799549	0.85686	0.872236
Bayes	20	0.878788	0.806252	0.862851	0.876757
Bayes	25	0.883117	0.813764	0.865698	0.881526
Bayes	30	0.887446	0.820387	0.871596	0.88598
Bayes	35	0.878788	0.805541	0.862035	0.876588
Bayes	40	0.87013	0.7935	0.852959	0.868377
Bayes	45	0.87013	0.793765	0.856203	0.869509
Bayes	50	0.865801	0.786923	0.851644	0.865563
Bayes	55	0.87013	0.79358	0.855667	0.870129
Bayes	60	0.87013	0.79358	0.855667	0.870129
Bayes	65	0.87013	0.793339	0.85739	0.869951
Bayes	70	0.87013	0.793339	0.85739	0.869951
Bayes	75	0.861472	0.78077	0.84632	0.860448
Bayes	80	0.865801	0.787361	0.850415	0.865081
Bayes	85	0.861472	0.779622	0.843846	0.860523
Bayes	90	0.852814	0.766812	0.836578	0.85244
Bayes	95	0.861472	0.779869	0.846777	0.86076
Bayes	100	0.861472	0.780167	0.847137	0.861634
Bayes	105	0.857143	0.773493	0.840676	0.85708
Bayes	110	0.848485	0.758747	0.83131	0.848409
Bayes	115	0.844156	0.753176	0.828266	0.844959
Bayes	120	0.848485	0.758747	0.83131	0.848409
Bayes	125	0.844156	0.753391	0.827064	0.844529
Bayes	130	0.839827	0.747193	0.821514	0.840203
Bayes	135	0.844156	0.752884	0.82854	0.844216
Bayes	140	0.835498	0.740202	0.818628	0.836005
Bayes	145	0.835498	0.740202	0.818628	0.836005
Bayes	150	0.835498	0.740202	0.818628	0.836005
Bayes	155	0.839827	0.74665	0.822932	0.839858
Bayes	160	0.835498	0.740465	0.81734	0.83549
Bayes	165	0.844156	0.754184	0.828531	0.844121
Bayes	170	0.844156	0.754184	0.828531	0.844121
Bayes	175	0.844156	0.755905	0.829173	0.844103
Bayes	180	0.839827	0.749847	0.823552	0.839698
Bayes	185	0.839827	0.749847	0.823552	0.839698
Bayes	190	0.839827	0.748917	0.824197	0.839193
Bayes	195	0.839827	0.748917	0.824197	0.839193
Bayes	200	0.839827	0.748917	0.824197	0.839193
Bayes	205	0.839827	0.748917	0.824197	0.839193
Bayes	210	0.844156	0.756524	0.827787	0.844477
Bayes	215	0.848485	0.761736	0.834051	0.848351
Bayes	220	0.848485	0.760157	0.833426	0.848367
Bayes	225	0.848485	0.760157	0.833426	0.848367
Bayes	230	0.844156	0.753945	0.827807	0.844005
Bayes	235	0.844156	0.753945	0.827807	0.844005
Bayes	240	0.844156	0.753755	0.829043	0.844468
Bayes	245	0.848485	0.760157	0.833426	0.848367
Bayes	250	0.835498	0.739988	0.817891	0.83587
Bayes	255	0.844156	0.752644	0.827799	0.844078
Bayes	260	0.844156	0.752644	0.827799	0.844078
Bayes	265	0.839827	0.74547	0.824199	0.839768
Bayes	270	0.848485	0.758287	0.834299	0.848063
Bayes	275	0.848485	0.758287	0.834299	0.848063
Bayes	280	0.844156	0.751775	0.829814	0.844107
Bayes	285	0.839827	0.74547	0.824199	0.839768
Bayes	290	0.844156	0.751775	0.829814	0.844107
Bayes	295	0.844156	0.751775	0.829814	0.844107
Bayes	300	0.839827	0.74468	0.826222	0.839799
Bayes	305	0.839827	0.745873	0.825028	0.840825
Bayes	310	0.844156	0.752215	0.829422	0.844757
Bayes	315	0.839827	0.745873	0.825028	0.840825
Bayes	320	0.844156	0.752215	0.829422	0.844757
Bayes	325	0.844156	0.752215	0.829422	0.844757
Bayes	330	0.844156	0.752215	0.829422	0.844757
Bayes	335	0.839827	0.745338	0.825376	0.840166
Bayes	340	0.839827	0.745338	0.825376	0.840166
Bayes	345	0.839827	0.745873	0.825028	0.840825
Bayes	350	0.844156	0.752215	0.829422	0.844757
Bayes	355	0.844156	0.752215	0.829422	0.844757
Bayes	360	0.839827	0.745338	0.825376	0.840166
Bayes	365	0.839827	0.746575	0.824333	0.841291
Bayes	370	0.835498	0.738976	0.818653	0.836977
Bayes	375	0.835498	0.738976	0.818653	0.836977
Bayes	380	0.822511	0.721987	0.804016	0.824835
Bayes	385	0.82684	0.726567	0.810005	0.827681
Bayes	390	0.822511	0.721127	0.804515	0.824267
Bayes	395	0.822511	0.721189	0.803287	0.823833
Bayes	400	0.818182	0.714347	0.799078	0.819082
Bayes	405	0.818182	0.714347	0.799078	0.819082
Bayes	410	0.818182	0.714347	0.799078	0.819082
Bayes	415	0.822511	0.72145	0.802685	0.823413
Bayes	420	0.82684	0.727717	0.806843	0.827198
Bayes	425	0.822511	0.72145	0.802685	0.823413
Bayes	430	0.818182	0.715418	0.797227	0.819085
Bayes	435	0.818182	0.715418	0.797227	0.819085
Bayes	440	0.805195	0.695187	0.78594	0.806653
Bayes	445	0.809524	0.701259	0.79004	0.810445
Bayes	450	0.805195	0.694281	0.786467	0.806135
Bayes	455	0.805195	0.694281	0.786467	0.806135
Bayes	460	0.809524	0.701259	0.79004	0.810445
Bayes	465	0.813853	0.709039	0.795556	0.814667
Bayes	470	0.809524	0.701259	0.79004	0.810445
Bayes	475	0.809524	0.701259	0.79004	0.810445
Bayes	480	0.805195	0.694281	0.786467	0.806135
Bayes	485	0.813853	0.708197	0.796774	0.814206
Bayes	490	0.805195	0.696094	0.788473	0.806552
Bayes	495	0.805195	0.696094	0.788473	0.806552
Bayes	500	0.809524	0.703944	0.793884	0.810712
Bayes	505	0.809524	0.703944	0.793884	0.810712
Bayes	510	0.809524	0.703944	0.793884	0.810712
Bayes	515	0.809524	0.70493	0.793397	0.811265
Bayes	520	0.809524	0.703944	0.793884	0.810712
Bayes	525	0.813853	0.709922	0.798036	0.814548
Bayes	530	0.813853	0.711833	0.79987	0.81488
Bayes	535	0.818182	0.717803	0.804038	0.818724
Bayes	540	0.822511	0.725726	0.809989	0.822885
Bayes	545	0.822511	0.725726	0.809989	0.822885
Bayes	550	0.818182	0.717803	0.804038	0.818724
Bayes	555	0.818182	0.717803	0.804038	0.818724
Bayes	560	0.818182	0.717803	0.804038	0.818724
Bayes	565	0.818182	0.717803	0.804038	0.818724
Bayes	570	0.818182	0.717803	0.804038	0.818724
Bayes	575	0.818182	0.717803	0.804038	0.818724
Bayes	580	0.813853	0.712862	0.799396	0.815452
Bayes	585	0.813853	0.713933	0.798997	0.816079
Bayes	590	0.813853	0.712949	0.798059	0.814924
Bayes	595	0.813853	0.712949	0.798059	0.814924
Bayes	600	0.813853	0.712949	0.798059	0.814924
Bayes	605	0.822511	0.72564	0.807784	0.824083
Bayes	610	0.822511	0.726669	0.807347	0.824691
Bayes	615	0.813853	0.712819	0.799991	0.815839
Bayes	620	0.813853	0.712819	0.799991	0.815839
Bayes	625	0.813853	0.712819	0.799991	0.815839
Bayes	630	0.813853	0.711836	0.800486	0.815287
Bayes	635	0.813853	0.713844	0.799571	0.816445
Bayes	640	0.818182	0.720739	0.803803	0.821225
Bayes	645	0.818182	0.720739	0.803803	0.821225
Bayes	650	0.822511	0.72868	0.809059	0.825328
Bayes	655	0.82684	0.735531	0.81277	0.829792
Bayes	660	0.82684	0.735531	0.81277	0.829792
Bayes	665	0.82684	0.735531	0.81277	0.829792
Bayes	670	0.82684	0.735531	0.81277	0.829792
Bayes	675	0.831169	0.743495	0.818676	0.833959
Bayes	680	0.831169	0.743495	0.818676	0.833959
Bayes	685	0.82684	0.735531	0.81277	0.829792
Bayes	690	0.818182	0.720739	0.80525	0.819933
Bayes	695	0.818182	0.720739	0.80525	0.819933
Bayes	700	0.813853	0.713844	0.800982	0.815116
Bayes	705	0.818182	0.718705	0.805699	0.818458
Bayes	710	0.818182	0.718705	0.805699	0.818458
Bayes	715	0.818182	0.718705	0.805699	0.818458
Bayes	720	0.818182	0.718705	0.805699	0.818458
Bayes	725	0.813853	0.712818	0.800196	0.814093
Bayes	730	0.818182	0.719765	0.803807	0.81845
Bayes	735	0.813853	0.713844	0.802393	0.813788
Bayes	740	0.813853	0.713844	0.802393	0.813788
Bayes	745	0.813853	0.713844	0.802393	0.813788
Bayes	750	0.818182	0.720739	0.806698	0.81864
Bayes	755	0.831169	0.74155	0.817648	0.831828
Bayes	760	0.82684	0.734546	0.813984	0.827426
Bayes	765	0.822511	0.72761	0.810334	0.82303
Bayes	770	0.822511	0.72761	0.810334	0.82303
Bayes	775	0.822511	0.72761	0.810334	0.82303
Bayes	780	0.818182	0.719711	0.805134	0.818967
Bayes	785	0.813853	0.712862	0.800831	0.814121
Bayes	790	0.822511	0.72761	0.810334	0.82303
Bayes	795	0.818182	0.719711	0.805134	0.818967
Bayes	800	0.818182	0.719711	0.805134	0.818967
Bayes	805	0.813853	0.712819	0.801499	0.81458
Bayes	810	0.809524	0.70492	0.796237	0.810495
Bayes	815	0.809524	0.70492	0.796237	0.810495
Bayes	820	0.813853	0.712819	0.801499	0.81458
Bayes	825	0.818182	0.720739	0.806698	0.81864
Bayes	830	0.818182	0.720739	0.806698	0.81864
Bayes	835	0.818182	0.720739	0.806698	0.81864
Bayes	840	0.813853	0.713844	0.802393	0.813788
Bayes	845	0.818182	0.719701	0.80791	0.81816
Bayes	850	0.818182	0.719701	0.80791	0.81816
Bayes	855	0.805195	0.701145	0.793875	0.805029
Bayes	860	0.805195	0.701145	0.793875	0.805029
Bayes	865	0.809524	0.708038	0.798211	0.809906
Bayes	870	0.809524	0.708038	0.798211	0.809906
Bayes	875	0.805195	0.702289	0.79406	0.806027
Bayes	880	0.805195	0.702289	0.79406	0.806027
Bayes	885	0.805195	0.702289	0.79406	0.806027
Bayes	890	0.805195	0.702289	0.79406	0.806027
Bayes	895	0.809524	0.710252	0.797298	0.811051
Bayes	900	0.809524	0.710252	0.797298	0.811051
Bayes	905	0.800866	0.695375	0.789726	0.801154
Bayes	910	0.809524	0.710252	0.797298	0.811051
Bayes	915	0.809524	0.709124	0.797718	0.810452
Bayes	920	0.805195	0.702289	0.79406	0.806027
Bayes	925	0.809524	0.709124	0.797718	0.810452
Bayes	930	0.809524	0.709124	0.797718	0.810452
Bayes	935	0.809524	0.708038	0.798211	0.809906
Bayes	940	0.813853	0.713844	0.802393	0.813788
Bayes	945	0.813853	0.713844	0.802393	0.813788
Bayes	950	0.813853	0.713844	0.802393	0.813788
Bayes	955	0.805195	0.701145	0.793875	0.805029
Bayes	960	0.809524	0.706973	0.798055	0.808908
Bayes	965	0.809524	0.708062	0.797507	0.809419
Bayes	970	0.809524	0.708062	0.797507	0.809419
Bayes	975	0.809524	0.708062	0.797507	0.809419
Bayes	980	0.813853	0.713933	0.801671	0.813276
Bayes	985	0.813853	0.713933	0.801671	0.813276
Bayes	990	0.809524	0.708062	0.797507	0.809419
Bayes	995	0.813853	0.713933	0.801671	0.813276
Bayes	1000	0.809524	0.708062	0.797507	0.809419
Bayes	1005	0.813853	0.713933	0.801671	0.813276
Bayes	1010	0.809524	0.706973	0.798055	0.808908
Bayes	1015	0.809524	0.706973	0.798055	0.808908
Bayes	1020	0.805195	0.701145	0.793875	0.805029
Bayes	1025	0.805195	0.701145	0.793875	0.805029
Bayes	1030	0.805195	0.701145	0.793875	0.805029
Bayes	1035	0.805195	0.701145	0.793875	0.805029
Bayes	1040	0.805195	0.701145	0.793875	0.805029
Bayes	1045	0.805195	0.701145	0.793875	0.805029
Bayes	1050	0.805195	0.701145	0.793875	0.805029
Bayes	1055	0.805195	0.701145	0.793875	0.805029
Bayes	1060	0.809524	0.709124	0.798973	0.809021
Bayes	1065	0.813853	0.714911	0.804501	0.813418
Bayes	1070	0.813853	0.714911	0.804501	0.813418
Bayes	1075	0.813853	0.714911	0.804501	0.813418
Bayes	1080	0.813853	0.714911	0.804501	0.813418
Bayes	1085	0.818182	0.721795	0.808143	0.81782
Bayes	1090	0.818182	0.721795	0.808143	0.81782
Bayes	1095	0.813853	0.713866	0.80303	0.813818
Bayes	1100	0.800866	0.694291	0.788905	0.802006
Bayes	1105	0.800866	0.694291	0.788905	0.802006
Bayes	1110	0.800866	0.694291	0.788905	0.802006
Bayes	1115	0.800866	0.694291	0.788905	0.802006
Bayes	1120	0.800866	0.694291	0.788905	0.802006
Bayes	1125	0.800866	0.694291	0.788905	0.802006
Bayes	1130	0.800866	0.694291	0.788905	0.802006
Bayes	1135	0.800866	0.694291	0.788905	0.802006
Bayes	1140	0.800866	0.694291	0.788905	0.802006
Bayes	1145	0.800866	0.694291	0.788905	0.802006
Bayes	1150	0.800866	0.694291	0.788905	0.802006
Bayes	1155	0.800866	0.694291	0.788905	0.802006
Bayes	1160	0.800866	0.694291	0.788905	0.802006
Bayes	1165	0.805195	0.700079	0.793041	0.805874
Bayes	1170	0.805195	0.700079	0.793041	0.805874
Bayes	1175	0.805195	0.700079	0.793041	0.805874
Bayes	1180	0.805195	0.700079	0.793041	0.805874
Bayes	1185	0.805195	0.700079	0.793041	0.805874
Bayes	1190	0.805195	0.700079	0.793041	0.805874
Bayes	1195	0.805195	0.700079	0.793041	0.805874
Bayes	1200	0.805195	0.700079	0.793041	0.805874
Bayes	1205	0.805195	0.700079	0.793041	0.805874
Bayes	1210	0.805195	0.700079	0.793041	0.805874
Bayes	1215	0.805195	0.700079	0.793041	0.805874
Bayes	1220	0.809524	0.706962	0.797979	0.810748
Bayes	1225	0.805195	0.701164	0.793844	0.80688
Bayes	1230	0.805195	0.701164	0.793844	0.80688
Bayes	1235	0.805195	0.701164	0.793844	0.80688
Bayes	1240	0.805195	0.701164	0.793844	0.80688
Bayes	1245	0.805195	0.701164	0.793844	0.80688
Bayes	1250	0.805195	0.701164	0.793844	0.80688
Bayes	1255	0.805195	0.701164	0.793844	0.80688
Bayes	1260	0.805195	0.701164	0.793844	0.80688
Bayes	1265	0.805195	0.701164	0.793844	0.80688
Bayes	1270	0.805195	0.701164	0.793844	0.80688
Bayes	1275	0.805195	0.701164	0.793844	0.80688
Bayes	1280	0.805195	0.701164	0.793844	0.80688
Bayes	1285	0.805195	0.701164	0.793844	0.80688
Bayes	1290	0.805195	0.701164	0.793844	0.80688
Bayes	1295	0.805195	0.701164	0.793844	0.80688
Bayes	1300	0.805195	0.700121	0.794315	0.806319
Bayes	1305	0.809524	0.707068	0.79856	0.811105
Bayes	1310	0.809524	0.707068	0.79856	0.811105
Bayes	1315	0.809524	0.707068	0.79856	0.811105
Bayes	1320	0.809524	0.70809	0.798096	0.811674
Bayes	1325	0.809524	0.707068	0.79856	0.811105
Bayes	1330	0.809524	0.70809	0.798096	0.811674
Bayes	1335	0.809524	0.70809	0.798096	0.811674
Bayes	1340	0.809524	0.70809	0.798096	0.811674
Bayes	1345	0.809524	0.70809	0.798096	0.811674
Bayes	1350	0.809524	0.70809	0.798096	0.811674
Bayes	1355	0.809524	0.70809	0.798096	0.811674
Bayes	1360	0.809524	0.70809	0.798096	0.811674
Bayes	1365	0.809524	0.70809	0.798096	0.811674
Bayes	1370	0.809524	0.70809	0.798096	0.811674
Bayes	1375	0.809524	0.70809	0.798096	0.811674
Bayes	1380	0.809524	0.70809	0.798096	0.811674
Bayes	1385	0.805195	0.702372	0.793988	0.807805
Bayes	1390	0.805195	0.702372	0.793988	0.807805
Bayes	1395	0.809524	0.70809	0.798096	0.811674
Bayes	1400	0.809524	0.70809	0.798096	0.811674
Bayes	1405	0.809524	0.70809	0.798096	0.811674
Bayes	1410	0.805195	0.702372	0.793988	0.807805
Bayes	1415	0.805195	0.702372	0.793988	0.807805
Bayes	1420	0.805195	0.702372	0.793988	0.807805
Bayes	1425	0.805195	0.702372	0.793988	0.807805
Bayes	1430	0.805195	0.702372	0.793988	0.807805
Bayes	1435	0.809524	0.70809	0.798096	0.811674
Bayes	1440	0.805195	0.701331	0.794407	0.807211
Bayes	1445	0.805195	0.701331	0.794407	0.807211
Bayes	1450	0.805195	0.701331	0.794407	0.807211
Bayes	1455	0.805195	0.701331	0.794407	0.807211
Bayes	1460	0.805195	0.701331	0.794407	0.807211
Bayes	1465	0.800866	0.694632	0.790729	0.802752
Bayes	1470	0.800866	0.694632	0.790729	0.802752
Bayes	1475	0.800866	0.694632	0.790729	0.802752
Bayes	1480	0.805195	0.701331	0.794407	0.807211
Bayes	1485	0.805195	0.701331	0.794407	0.807211
Bayes	1490	0.805195	0.701331	0.794407	0.807211
Bayes	1495	0.805195	0.701331	0.794407	0.807211
Bayes	1500	0.805195	0.701331	0.794407	0.807211
Bayes	1505	0.800866	0.694363	0.790164	0.802428
Bayes	1510	0.800866	0.694363	0.790164	0.802428
Bayes	1515	0.800866	0.694363	0.790164	0.802428
Bayes	1520	0.796537	0.687623	0.786497	0.79798
Bayes	1525	0.796537	0.687623	0.786497	0.79798
Bayes	1530	0.796537	0.687623	0.786497	0.79798
Bayes	1535	0.796537	0.687623	0.786497	0.79798
Bayes	1540	0.796537	0.688989	0.787988	0.797547
Bayes	1545	0.792208	0.680942	0.78284	0.793536
Bayes	1550	0.800866	0.695651	0.791647	0.801995
Bayes	1555	0.805195	0.701331	0.79583	0.80592
Bayes	1560	0.805195	0.701331	0.79583	0.80592
Bayes	1565	0.805195	0.701331	0.79583	0.80592
Bayes	1570	0.805195	0.701331	0.79583	0.80592
Bayes	1575	0.800866	0.695651	0.791647	0.801995
Bayes	1580	0.800866	0.695651	0.791647	0.801995
Bayes	1585	0.800866	0.695651	0.791647	0.801995
Bayes	1590	0.800866	0.695651	0.791647	0.801995
Bayes	1595	0.800866	0.695651	0.791647	0.801995
Bayes	1600	0.792208	0.68196	0.782358	0.794067
Bayes	1605	0.792208	0.68196	0.782358	0.794067
Bayes	1610	0.796537	0.687623	0.786497	0.79798
Bayes	1615	0.792208	0.68196	0.782358	0.794067
Bayes	1620	0.792208	0.68196	0.782358	0.794067
Bayes	1625	0.792208	0.68196	0.782358	0.794067
Bayes	1630	0.792208	0.68196	0.782358	0.794067
Bayes	1635	0.792208	0.68196	0.782358	0.794067
Bayes	1640	0.792208	0.68196	0.782358	0.794067
Bayes	1645	0.792208	0.68196	0.782358	0.794067
Bayes	1650	0.792208	0.68196	0.782358	0.794067
Bayes	1655	0.800866	0.694363	0.790164	0.802428
Bayes	1660	0.800866	0.694363	0.790164	0.802428
Bayes	1665	0.800866	0.694363	0.790164	0.802428
Bayes	1670	0.796537	0.688662	0.786042	0.798539
Bayes	1675	0.796537	0.688662	0.786042	0.798539
Bayes	1680	0.796537	0.688662	0.786042	0.798539
Bayes	1685	0.796537	0.688662	0.786042	0.798539
Bayes	1690	0.796537	0.688662	0.786042	0.798539
Bayes	1695	0.792208	0.680769	0.780207	0.794468
Bayes	1700	0.792208	0.680769	0.780207	0.794468
Bayes	1705	0.796537	0.688662	0.786042	0.798539
Bayes	1710	0.796537	0.688805	0.785416	0.798515
Bayes	1715	0.796537	0.688805	0.785416	0.798515
Bayes	1720	0.796537	0.688805	0.785416	0.798515
Bayes	1725	0.796537	0.688805	0.785416	0.798515
Bayes	1730	0.800866	0.696863	0.790564	0.802539
Bayes	1735	0.800866	0.696863	0.790564	0.802539
Bayes	1740	0.800866	0.696863	0.790564	0.802539
Bayes	1745	0.800866	0.696863	0.790564	0.802539
Bayes	1750	0.800866	0.696863	0.790564	0.802539
Bayes	1755	0.800866	0.696863	0.790564	0.802539
Bayes	1760	0.796537	0.688805	0.785416	0.798515
Bayes	1765	0.796537	0.688805	0.785416	0.798515
Bayes	1770	0.796537	0.688805	0.785416	0.798515
Bayes	1775	0.796537	0.688805	0.785416	0.798515
Bayes	1780	0.800866	0.696863	0.790564	0.802539
Bayes	1785	0.800866	0.696863	0.790564	0.802539
Bayes	1790	0.796537	0.688805	0.785416	0.798515
Bayes	1795	0.796537	0.688805	0.785416	0.798515
Bayes	1800	0.800866	0.69671	0.791178	0.802546
Bayes	1805	0.792208	0.682152	0.781758	0.794067
Bayes	1810	0.796537	0.690026	0.787492	0.798071
Bayes	1815	0.792208	0.682152	0.781758	0.794067
Bayes	1820	0.792208	0.682152	0.781758	0.794067
Bayes	1825	0.792208	0.682152	0.781758	0.794067
Bayes	1830	0.792208	0.682152	0.781758	0.794067
Bayes	1835	0.792208	0.682152	0.781758	0.794067
Bayes	1840	0.796537	0.690229	0.786903	0.798088
Bayes	1845	0.796537	0.690229	0.786903	0.798088
Bayes	1850	0.796537	0.690229	0.786903	0.798088
Bayes	1855	0.796537	0.690229	0.786903	0.798088
Bayes	1860	0.796537	0.690229	0.786903	0.798088
Bayes	1865	0.796537	0.690229	0.786903	0.798088
Bayes	1870	0.800866	0.697293	0.791149	0.802883
Bayes	1875	0.800866	0.697293	0.791149	0.802883
Bayes	1880	0.800866	0.697293	0.791149	0.802883
Bayes	1885	0.796537	0.689213	0.785992	0.798845
Bayes	1890	0.796537	0.689213	0.785992	0.798845
Bayes	1895	0.796537	0.689213	0.785992	0.798845
Bayes	1900	0.796537	0.689213	0.785992	0.798845
Bayes	1905	0.796537	0.689213	0.785992	0.798845
Bayes	1910	0.796537	0.689213	0.785992	0.798845
Bayes	1915	0.796537	0.689213	0.785992	0.798845
Bayes	1920	0.796537	0.689213	0.785992	0.798845
Bayes	1925	0.796537	0.689213	0.785992	0.798845
Bayes	1930	0.800866	0.697293	0.791149	0.802883
Bayes	1935	0.800866	0.697293	0.791149	0.802883
Bayes	1940	0.796537	0.690229	0.786903	0.798088
Bayes	1945	0.796537	0.690229	0.786903	0.798088
Bayes	1950	0.796537	0.690229	0.786903	0.798088
Bayes	1955	0.792208	0.682152	0.781758	0.794067
Bayes	1960	0.792208	0.682152	0.781758	0.794067
Bayes	1965	0.792208	0.682152	0.781758	0.794067
Bayes	1970	0.796537	0.689213	0.785992	0.798845
Bayes	1975	0.796537	0.689213	0.785992	0.798845
Bayes	1980	0.796537	0.690756	0.787488	0.798423
Bayes	1985	0.792208	0.682658	0.782333	0.794388
Bayes	1990	0.792208	0.682658	0.782333	0.794388
Bayes	1995	0.792208	0.682658	0.782333	0.794388
[truncated: 2,801 more rows]

## Sheet: LASSO
Classification algorithm	Number of features	ACC	MCC	Macro F1	Weighted F1
Ncentroid	5	0.709957	0.530105	0.647523	0.705972
Ncentroid	10	0.735931	0.572528	0.684963	0.732959
Ncentroid	15	0.753247	0.601446	0.708973	0.751484
Ncentroid	20	0.709957	0.528712	0.643175	0.704349
Ncentroid	25	0.709957	0.528128	0.639983	0.703903
Ncentroid	30	0.718615	0.544143	0.655519	0.714634
Ncentroid	35	0.718615	0.544143	0.655519	0.714634
Ncentroid	40	0.718615	0.544143	0.655519	0.714634
Ncentroid	45	0.718615	0.544143	0.655519	0.714634
Ncentroid	50	0.718615	0.544143	0.655519	0.714634
Ncentroid	55	0.718615	0.544143	0.655519	0.714634
Ncentroid	60	0.718615	0.544143	0.655519	0.714634
Ncentroid	65	0.718615	0.544143	0.655519	0.714634
Ncentroid	70	0.718615	0.543504	0.655631	0.714001
Ncentroid	75	0.735931	0.58374	0.69245	0.736286
Ncentroid	80	0.74026	0.59192	0.699132	0.740803
Ncentroid	85	0.74026	0.59192	0.699132	0.740803
Ncentroid	90	0.74026	0.59192	0.699132	0.740803
Ncentroid	95	0.74026	0.59192	0.699132	0.740803
Ncentroid	100	0.735931	0.58374	0.69245	0.736286
Ncentroid	105	0.735931	0.58374	0.69245	0.736286
Ncentroid	110	0.735931	0.58374	0.69245	0.736286
Ncentroid	115	0.74026	0.59192	0.699132	0.740803
Ncentroid	120	0.562771	0.422558	0.570835	0.596738
Ncentroid	125	0.562771	0.422558	0.570835	0.596738
Ncentroid	130	0.562771	0.422558	0.570835	0.596738
Ncentroid	135	0.562771	0.422558	0.570835	0.596738
Ncentroid	140	0.562771	0.422558	0.570835	0.596738
Ncentroid	145	0.562771	0.422558	0.570835	0.596738
Ncentroid	150	0.562771	0.422558	0.570835	0.596738
Ncentroid	155	0.532468	0.271518	0.489223	0.54244
Ncentroid	160	0.532468	0.271518	0.489223	0.54244
Ncentroid	165	0.528139	0.266426	0.486147	0.538878
Ncentroid	170	0.528139	0.266426	0.486147	0.538878
Ncentroid	175	0.528139	0.266426	0.486147	0.538878
Ncentroid	180	0.536797	0.276638	0.492299	0.545984
Ncentroid	185	0.515152	0.246945	0.47056	0.526592
Ncentroid	190	0.515152	0.246945	0.47056	0.526592
Ncentroid	195	0.515152	0.246945	0.47056	0.526592
Ncentroid	200	0.515152	0.246945	0.47056	0.526592
Ncentroid	205	0.532468	0.271518	0.489223	0.54244
Ncentroid	210	0.532468	0.271518	0.489223	0.54244
Ncentroid	215	0.532468	0.271518	0.489223	0.54244
Ncentroid	220	0.532468	0.271518	0.489223	0.54244
Ncentroid	225	0.532468	0.271518	0.489223	0.54244
Ncentroid	230	0.532468	0.271518	0.489223	0.54244
Ncentroid	235	0.532468	0.271518	0.489223	0.54244
Ncentroid	240	0.532468	0.271518	0.489223	0.54244
Ncentroid	245	0.532468	0.271518	0.489223	0.54244
Ncentroid	250	0.532468	0.271518	0.489223	0.54244
Ncentroid	255	0.532468	0.271518	0.489223	0.54244
Ncentroid	260	0.532468	0.271518	0.489223	0.54244
Ncentroid	265	0.532468	0.271518	0.489223	0.54244
Ncentroid	270	0.532468	0.271518	0.489223	0.54244
Ncentroid	275	0.532468	0.271518	0.489223	0.54244
Ncentroid	280	0.515152	0.246945	0.47056	0.526592
Ncentroid	285	0.528139	0.263924	0.484545	0.537333
Ncentroid	290	0.528139	0.263924	0.484545	0.537333
Ncentroid	295	0.536797	0.275886	0.492345	0.545538
Ncentroid	300	0.536797	0.275886	0.492345	0.545538
Ncentroid	305	0.536797	0.275886	0.492345	0.545538
Ncentroid	310	0.536797	0.275886	0.492345	0.545538
Ncentroid	315	0.536797	0.275886	0.492345	0.545538
Ncentroid	320	0.536797	0.275886	0.492345	0.545538
Ncentroid	325	0.536797	0.275886	0.492345	0.545538
Ncentroid	330	0.536797	0.275886	0.492345	0.545538
Ncentroid	335	0.536797	0.275886	0.492345	0.545538
Ncentroid	340	0.536797	0.275886	0.492345	0.545538
Ncentroid	345	0.536797	0.275886	0.492345	0.545538
Ncentroid	350	0.536797	0.275886	0.492345	0.545538
Ncentroid	355	0.532468	0.272469	0.489303	0.542956
Ncentroid	360	0.532468	0.272469	0.489303	0.542956
Ncentroid	365	0.532468	0.272469	0.489303	0.542956
Ncentroid	370	0.52381	0.259613	0.479858	0.535366
Ncentroid	375	0.52381	0.259613	0.479858	0.535366
Ncentroid	380	0.52381	0.259613	0.479858	0.535366
Ncentroid	385	0.52381	0.259613	0.479858	0.535366
Ncentroid	390	0.52381	0.259613	0.479858	0.535366
Ncentroid	395	0.52381	0.259613	0.479858	0.535366
Ncentroid	400	0.52381	0.259613	0.479858	0.535366
Ncentroid	405	0.52381	0.259613	0.479858	0.535366
Ncentroid	410	0.519481	0.252799	0.475163	0.530732
Ncentroid	415	0.519481	0.252799	0.475163	0.530732
Ncentroid	420	0.519481	0.252799	0.475163	0.530732
Ncentroid	425	0.532468	0.273435	0.489418	0.543498
Ncentroid	430	0.532468	0.273435	0.489418	0.543498
Ncentroid	435	0.532468	0.273435	0.489418	0.543498
Ncentroid	440	0.532468	0.273435	0.489418	0.543498
Ncentroid	445	0.4329	0.040969	0.327508	0.394385
Ncentroid	450	0.4329	0.040969	0.327508	0.394385
Ncentroid	455	0.4329	0.040969	0.327508	0.394385
Ncentroid	460	0.4329	0.040969	0.327508	0.394385
Ncentroid	465	0.4329	0.040969	0.327508	0.394385
Ncentroid	470	0.4329	0.040969	0.327508	0.394385
Ncentroid	475	0.450216	0.131904	0.384304	0.447104
Ncentroid	480	0.450216	0.131904	0.384304	0.447104
Ncentroid	485	0.450216	0.131904	0.384304	0.447104
Ncentroid	490	0.450216	0.131904	0.384304	0.447104
Ncentroid	495	0.450216	0.131904	0.384304	0.447104
Ncentroid	500	0.450216	0.131904	0.384304	0.447104
Ncentroid	505	0.450216	0.131904	0.384304	0.447104
Ncentroid	510	0.450216	0.131904	0.384304	0.447104
Ncentroid	515	0.450216	0.131904	0.384304	0.447104
Ncentroid	520	0.450216	0.131904	0.384304	0.447104
Ncentroid	525	0.450216	0.131904	0.384304	0.447104
Ncentroid	530	0.450216	0.131904	0.384304	0.447104
Ncentroid	535	0.450216	0.131904	0.384304	0.447104
Ncentroid	540	0.450216	0.131904	0.384304	0.447104
Ncentroid	545	0.450216	0.131904	0.384304	0.447104
Ncentroid	550	0.450216	0.131904	0.384304	0.447104
Ncentroid	555	0.450216	0.131904	0.384304	0.447104
Ncentroid	560	0.450216	0.131904	0.384304	0.447104
Ncentroid	565	0.454545	0.137097	0.387286	0.450903
Ncentroid	570	0.454545	0.137097	0.387286	0.450903
Ncentroid	575	0.454545	0.137097	0.387286	0.450903
Ncentroid	580	0.454545	0.137097	0.387286	0.450903
Ncentroid	585	0.454545	0.137097	0.387286	0.450903
Ncentroid	590	0.454545	0.137097	0.387286	0.450903
Ncentroid	595	0.454545	0.137097	0.387286	0.450903
Ncentroid	600	0.454545	0.137097	0.387286	0.450903
Ncentroid	605	0.454545	0.137097	0.387286	0.450903
Ncentroid	610	0.454545	0.137097	0.387286	0.450903
Ncentroid	615	0.454545	0.137097	0.387286	0.450903
Ncentroid	620	0.454545	0.137097	0.387286	0.450903
Ncentroid	625	0.454545	0.137097	0.387286	0.450903
Ncentroid	630	0.454545	0.137097	0.387286	0.450903
Ncentroid	635	0.47619	0.170864	0.410376	0.46704
Ncentroid	640	0.47619	0.170864	0.410376	0.46704
Ncentroid	645	0.47619	0.170864	0.410376	0.46704
Ncentroid	650	0.47619	0.170864	0.410376	0.46704
Ncentroid	655	0.480519	0.176766	0.413629	0.471364
Ncentroid	660	0.480519	0.176766	0.413629	0.471364
Ncentroid	665	0.480519	0.176766	0.413629	0.471364
Ncentroid	670	0.480519	0.176766	0.413629	0.471364
Ncentroid	675	0.480519	0.176766	0.413629	0.471364
Ncentroid	680	0.480519	0.176766	0.413629	0.471364
Ncentroid	685	0.480519	0.176766	0.413629	0.471364
Ncentroid	690	0.480519	0.176766	0.413629	0.471364
Ncentroid	695	0.480519	0.176766	0.413629	0.471364
Ncentroid	700	0.480519	0.176766	0.413629	0.471364
Ncentroid	705	0.480519	0.177828	0.419631	0.473964
Ncentroid	710	0.480519	0.177828	0.419631	0.473964
Ncentroid	715	0.480519	0.177828	0.419631	0.473964
Ncentroid	720	0.480519	0.177828	0.419631	0.473964
Ncentroid	725	0.480519	0.177828	0.419631	0.473964
Ncentroid	730	0.480519	0.177828	0.419631	0.473964
Ncentroid	735	0.480519	0.177828	0.419631	0.473964
Ncentroid	740	0.489177	0.192576	0.432406	0.482996
Ncentroid	745	0.489177	0.192576	0.432406	0.482996
Ncentroid	750	0.489177	0.192576	0.432406	0.482996
Ncentroid	755	0.489177	0.192576	0.432406	0.482996
Ncentroid	760	0.489177	0.192576	0.432406	0.482996
Ncentroid	765	0.489177	0.192576	0.432406	0.482996
Ncentroid	770	0.489177	0.192576	0.432406	0.482996
Ncentroid	775	0.489177	0.192576	0.432406	0.482996
Ncentroid	780	0.489177	0.192576	0.432406	0.482996
Ncentroid	785	0.489177	0.192576	0.432406	0.482996
Ncentroid	790	0.489177	0.192576	0.432406	0.482996
Ncentroid	795	0.489177	0.192576	0.432406	0.482996
Ncentroid	800	0.489177	0.192576	0.432406	0.482996
Ncentroid	805	0.489177	0.192576	0.432406	0.482996
Ncentroid	810	0.489177	0.192576	0.432406	0.482996
Ncentroid	815	0.489177	0.192576	0.432406	0.482996
Ncentroid	820	0.489177	0.192576	0.432406	0.482996
Ncentroid	825	0.489177	0.192576	0.432406	0.482996
Ncentroid	830	0.484848	0.184948	0.423159	0.477446
Ncentroid	835	0.484848	0.184948	0.423159	0.477446
Ncentroid	840	0.484848	0.184948	0.423159	0.477446
Ncentroid	845	0.484848	0.184948	0.423159	0.477446
Ncentroid	850	0.484848	0.184948	0.423159	0.477446
Ncentroid	855	0.484848	0.184948	0.423159	0.477446
Ncentroid	860	0.484848	0.184948	0.423159	0.477446
Ncentroid	865	0.484848	0.184948	0.423159	0.477446
Ncentroid	870	0.484848	0.184948	0.423159	0.477446
Ncentroid	875	0.484848	0.184948	0.423159	0.477446
Ncentroid	880	0.484848	0.184948	0.423159	0.477446
Ncentroid	885	0.484848	0.184948	0.423159	0.477446
Ncentroid	890	0.484848	0.184948	0.423159	0.477446
Ncentroid	895	0.484848	0.184948	0.423159	0.477446
Ncentroid	900	0.484848	0.184948	0.423159	0.477446
Ncentroid	905	0.489177	0.192576	0.432406	0.482996
Ncentroid	910	0.489177	0.192576	0.432406	0.482996
Ncentroid	915	0.484848	0.184948	0.423159	0.477446
Ncentroid	920	0.484848	0.184948	0.423159	0.477446
Ncentroid	925	0.484848	0.184432	0.423207	0.477091
Ncentroid	930	0.489177	0.192576	0.432406	0.482996
Ncentroid	935	0.489177	0.192576	0.432406	0.482996
Ncentroid	940	0.489177	0.192576	0.432406	0.482996
Ncentroid	945	0.489177	0.192576	0.432406	0.482996
Ncentroid	950	0.489177	0.192576	0.432406	0.482996
Ncentroid	955	0.489177	0.192576	0.432406	0.482996
Ncentroid	960	0.489177	0.192576	0.432406	0.482996
Ncentroid	965	0.489177	0.192576	0.432406	0.482996
Ncentroid	970	0.489177	0.192576	0.432406	0.482996
Ncentroid	975	0.484848	0.184948	0.423159	0.477446
Ncentroid	980	0.484848	0.184948	0.423159	0.477446
Ncentroid	985	0.484848	0.184948	0.423159	0.477446
Ncentroid	990	0.484848	0.184948	0.423159	0.477446
Ncentroid	995	0.484848	0.184948	0.423159	0.477446
Ncentroid	1000	0.484848	0.184948	0.423159	0.477446
Ncentroid	1005	0.484848	0.184948	0.423159	0.477446
Ncentroid	1010	0.484848	0.184948	0.423159	0.477446
Ncentroid	1015	0.484848	0.184948	0.423159	0.477446
Ncentroid	1020	0.484848	0.184948	0.423159	0.477446
Ncentroid	1025	0.484848	0.184948	0.423159	0.477446
Ncentroid	1030	0.484848	0.184948	0.423159	0.477446
Ncentroid	1035	0.484848	0.184948	0.423159	0.477446
Ncentroid	1040	0.484848	0.184948	0.423159	0.477446
Ncentroid	1045	0.484848	0.184948	0.423159	0.477446
Ncentroid	1050	0.484848	0.184948	0.423159	0.477446
Ncentroid	1055	0.484848	0.184948	0.423159	0.477446
Ncentroid	1060	0.484848	0.184948	0.423159	0.477446
Ncentroid	1065	0.484848	0.184948	0.423159	0.477446
Ncentroid	1070	0.484848	0.184948	0.423159	0.477446
Ncentroid	1075	0.484848	0.184948	0.423159	0.477446
Ncentroid	1080	0.484848	0.184948	0.423159	0.477446
Ncentroid	1085	0.484848	0.184948	0.423159	0.477446
Ncentroid	1090	0.484848	0.184948	0.423159	0.477446
Ncentroid	1095	0.484848	0.184948	0.423159	0.477446
Ncentroid	1100	0.47619	0.172426	0.416056	0.471578
Ncentroid	1105	0.47619	0.172426	0.416056	0.471578
Ncentroid	1110	0.47619	0.172426	0.416056	0.471578
Ncentroid	1115	0.47619	0.172426	0.416056	0.471578
Ncentroid	1120	0.47619	0.172426	0.416056	0.471578
Ncentroid	1125	0.47619	0.172426	0.416056	0.471578
Ncentroid	1130	0.47619	0.172426	0.416056	0.471578
Ncentroid	1135	0.47619	0.172426	0.416056	0.471578
Ncentroid	1140	0.47619	0.172426	0.416056	0.471578
Ncentroid	1145	0.47619	0.172426	0.416056	0.471578
Ncentroid	1150	0.47619	0.172426	0.416056	0.471578
Ncentroid	1155	0.47619	0.172426	0.416056	0.471578
Ncentroid	1160	0.47619	0.172426	0.416056	0.471578
Ncentroid	1165	0.47619	0.172426	0.416056	0.471578
Ncentroid	1170	0.47619	0.172426	0.416056	0.471578
Ncentroid	1175	0.47619	0.172426	0.416056	0.471578
Ncentroid	1180	0.47619	0.172426	0.416056	0.471578
Ncentroid	1185	0.47619	0.172426	0.416056	0.471578
Ncentroid	1190	0.47619	0.172426	0.416056	0.471578
Ncentroid	1195	0.47619	0.172426	0.416056	0.471578
Ncentroid	1200	0.47619	0.172426	0.416056	0.471578
Ncentroid	1205	0.47619	0.172426	0.416056	0.471578
Ncentroid	1210	0.47619	0.172426	0.416056	0.471578
Ncentroid	1215	0.471861	0.161154	0.406605	0.464269
Ncentroid	1220	0.471861	0.161154	0.406605	0.464269
Ncentroid	1225	0.471861	0.161154	0.406605	0.464269
Ncentroid	1230	0.480519	0.177682	0.414096	0.474478
Ncentroid	1235	0.480519	0.177682	0.414096	0.474478
Ncentroid	1240	0.480519	0.177682	0.414096	0.474478
Ncentroid	1245	0.480519	0.177682	0.414096	0.474478
Ncentroid	1250	0.484848	0.18415	0.41751	0.477539
Ncentroid	1255	0.484848	0.18415	0.41751	0.477539
Ncentroid	1260	0.484848	0.18415	0.41751	0.477539
Ncentroid	1265	0.484848	0.18415	0.41751	0.477539
Ncentroid	1270	0.484848	0.18415	0.41751	0.477539
Ncentroid	1275	0.484848	0.18415	0.41751	0.477539
Ncentroid	1280	0.484848	0.182487	0.411179	0.474335
Ncentroid	1285	0.484848	0.182487	0.411179	0.474335
Ncentroid	1290	0.484848	0.182487	0.411179	0.474335
Ncentroid	1295	0.493506	0.198266	0.435528	0.487601
Ncentroid	1300	0.493506	0.198266	0.435528	0.487601
Ncentroid	1305	0.493506	0.198266	0.435528	0.487601
Ncentroid	1310	0.493506	0.198266	0.435528	0.487601
Ncentroid	1315	0.493506	0.198266	0.435528	0.487601
Ncentroid	1320	0.497835	0.205324	0.444537	0.492632
Ncentroid	1325	0.497835	0.205324	0.444537	0.492632
Ncentroid	1330	0.502165	0.211403	0.448503	0.495581
Ncentroid	1335	0.502165	0.211403	0.448503	0.495581
Ncentroid	1340	0.502165	0.211403	0.448503	0.495581
Ncentroid	1345	0.502165	0.211403	0.448503	0.495581
Ncentroid	1350	0.502165	0.211403	0.448503	0.495581
Ncentroid	1355	0.502165	0.211403	0.448503	0.495581
Ncentroid	1360	0.502165	0.211403	0.448503	0.495581
Ncentroid	1365	0.502165	0.211403	0.448503	0.495581
Ncentroid	1370	0.502165	0.211403	0.448503	0.495581
Ncentroid	1375	0.497835	0.206383	0.444314	0.493326
Ncentroid	1380	0.497835	0.206383	0.444314	0.493326
Ncentroid	1385	0.497835	0.206383	0.444314	0.493326
Ncentroid	1390	0.497835	0.206383	0.444314	0.493326
Ncentroid	1395	0.497835	0.206383	0.444314	0.493326
Ncentroid	1400	0.497835	0.206383	0.444314	0.493326
Ncentroid	1405	0.497835	0.206383	0.444314	0.493326
Ncentroid	1410	0.497835	0.206383	0.444314	0.493326
Ncentroid	1415	0.497835	0.206383	0.444314	0.493326
Ncentroid	1420	0.497835	0.206383	0.444314	0.493326
Ncentroid	1425	0.497835	0.206383	0.444314	0.493326
Ncentroid	1430	0.497835	0.206383	0.444314	0.493326
Ncentroid	1435	0.497835	0.206383	0.444314	0.493326
Ncentroid	1440	0.493506	0.19992	0.440577	0.490077
Ncentroid	1445	0.493506	0.19992	0.440577	0.490077
Ncentroid	1450	0.493506	0.19992	0.440577	0.490077
Ncentroid	1455	0.502165	0.21394	0.452918	0.498548
Ncentroid	1460	0.502165	0.21394	0.452918	0.498548
Ncentroid	1465	0.502165	0.21394	0.452918	0.498548
Ncentroid	1470	0.502165	0.21394	0.452918	0.498548
Ncentroid	1475	0.502165	0.21394	0.452918	0.498548
Ncentroid	1480	0.502165	0.21394	0.452918	0.498548
Ncentroid	1485	0.502165	0.21394	0.452918	0.498548
Ncentroid	1490	0.489177	0.197896	0.440799	0.491606
Ncentroid	1495	0.489177	0.197896	0.440799	0.491606
Ncentroid	1500	0.502165	0.236913	0.464677	0.509179
Ncentroid	1505	0.502165	0.236913	0.464677	0.509179
Ncentroid	1510	0.502165	0.236913	0.464677	0.509179
Ncentroid	1515	0.502165	0.236913	0.464677	0.509179
Ncentroid	1520	0.502165	0.236913	0.464677	0.509179
Ncentroid	1525	0.502165	0.236913	0.464677	0.509179
Ncentroid	1530	0.502165	0.236913	0.464677	0.509179
Ncentroid	1535	0.515152	0.251995	0.476642	0.518288
Ncentroid	1540	0.515152	0.251524	0.472488	0.517097
Ncentroid	1545	0.515152	0.251524	0.472488	0.517097
Ncentroid	1550	0.515152	0.251524	0.472488	0.517097
Ncentroid	1555	0.515152	0.251524	0.472488	0.517097
Ncentroid	1560	0.510823	0.24504	0.468706	0.513855
Ncentroid	1565	0.510823	0.24504	0.468706	0.513855
Ncentroid	1570	0.510823	0.24504	0.468706	0.513855
Ncentroid	1575	0.515152	0.252979	0.476173	0.518852
Ncentroid	1580	0.515152	0.252979	0.476173	0.518852
Ncentroid	1585	0.519481	0.25942	0.480011	0.522133
Ncentroid	1590	0.519481	0.25942	0.480011	0.522133
Ncentroid	1595	0.519481	0.258949	0.480246	0.521844
Ncentroid	1600	0.519481	0.258949	0.480246	0.521844
Ncentroid	1605	0.519481	0.258949	0.480246	0.521844
Ncentroid	1610	0.519481	0.258949	0.480246	0.521844
Ncentroid	1615	0.519481	0.258949	0.480246	0.521844
Ncentroid	1620	0.519481	0.258949	0.480246	0.521844
Ncentroid	1625	0.519481	0.258949	0.480246	0.521844
Ncentroid	1630	0.519481	0.258949	0.480246	0.521844
Ncentroid	1635	0.519481	0.258949	0.480246	0.521844
Ncentroid	1640	0.519481	0.258949	0.480246	0.521844
Ncentroid	1645	0.519481	0.258949	0.480246	0.521844
Ncentroid	1650	0.519481	0.258949	0.480246	0.521844
Ncentroid	1655	0.519481	0.258949	0.480246	0.521844
Ncentroid	1660	0.519481	0.258949	0.480246	0.521844
Ncentroid	1665	0.519481	0.258949	0.480246	0.521844
Ncentroid	1670	0.519481	0.258949	0.480246	0.521844
Ncentroid	1675	0.519481	0.258949	0.480246	0.521844
Ncentroid	1680	0.52381	0.273009	0.4959	0.531439
Ncentroid	1685	0.52381	0.273009	0.4959	0.531439
Ncentroid	1690	0.52381	0.273009	0.4959	0.531439
Ncentroid	1695	0.52381	0.273009	0.4959	0.531439
Ncentroid	1700	0.52381	0.273009	0.4959	0.531439
Ncentroid	1705	0.52381	0.273009	0.4959	0.531439
Ncentroid	1710	0.52381	0.273009	0.4959	0.531439
Ncentroid	1715	0.52381	0.273009	0.4959	0.531439
Ncentroid	1720	0.52381	0.273009	0.4959	0.531439
Ncentroid	1725	0.52381	0.273009	0.4959	0.531439
Ncentroid	1730	0.52381	0.273009	0.4959	0.531439
Ncentroid	1735	0.52381	0.273009	0.4959	0.531439
Ncentroid	1740	0.519481	0.264312	0.489414	0.526479
Ncentroid	1745	0.519481	0.264312	0.489414	0.526479
Ncentroid	1750	0.519481	0.264312	0.489414	0.526479
Ncentroid	1755	0.519481	0.264312	0.489414	0.526479
Ncentroid	1760	0.519481	0.264312	0.489414	0.526479
Ncentroid	1765	0.519481	0.264312	0.489414	0.526479
Ncentroid	1770	0.519481	0.264312	0.489414	0.526479
Ncentroid	1775	0.519481	0.264312	0.489414	0.526479
Ncentroid	1780	0.519481	0.264312	0.489414	0.526479
Ncentroid	1785	0.519481	0.264312	0.489414	0.526479
Ncentroid	1790	0.519481	0.264312	0.489414	0.526479
Ncentroid	1795	0.519481	0.264312	0.489414	0.526479
Ncentroid	1800	0.519481	0.264312	0.489414	0.526479
Ncentroid	1805	0.519481	0.264312	0.489414	0.526479
Ncentroid	1810	0.519481	0.264312	0.489414	0.526479
Ncentroid	1815	0.519481	0.264312	0.489414	0.526479
Ncentroid	1820	0.519481	0.264312	0.489414	0.526479
Ncentroid	1825	0.519481	0.264312	0.489414	0.526479
Ncentroid	1830	0.519481	0.264312	0.489414	0.526479
Ncentroid	1835	0.519481	0.264312	0.489414	0.526479
Ncentroid	1840	0.519481	0.264312	0.489414	0.526479
Ncentroid	1845	0.519481	0.264312	0.489414	0.526479
Ncentroid	1850	0.519481	0.264312	0.489414	0.526479
Ncentroid	1855	0.519481	0.264312	0.489414	0.526479
Ncentroid	1860	0.519481	0.264312	0.489414	0.526479
Ncentroid	1865	0.519481	0.264312	0.489414	0.526479
Ncentroid	1870	0.519481	0.264312	0.489414	0.526479
Ncentroid	1875	0.519481	0.264312	0.489414	0.526479
Ncentroid	1880	0.519481	0.264312	0.489414	0.526479
Ncentroid	1885	0.519481	0.264312	0.489414	0.526479
Ncentroid	1890	0.519481	0.264312	0.489414	0.526479
Ncentroid	1895	0.519481	0.264312	0.489414	0.526479
Ncentroid	1900	0.519481	0.264312	0.489414	0.526479
Ncentroid	1905	0.519481	0.264312	0.489414	0.526479
Ncentroid	1910	0.519481	0.264312	0.489414	0.526479
Ncentroid	1915	0.519481	0.264312	0.489414	0.526479
Ncentroid	1920	0.519481	0.264312	0.489414	0.526479
Ncentroid	1925	0.519481	0.264312	0.489414	0.526479
Ncentroid	1930	0.519481	0.264312	0.489414	0.526479
Ncentroid	1935	0.519481	0.264312	0.489414	0.526479
Ncentroid	1940	0.519481	0.264312	0.489414	0.526479
Ncentroid	1945	0.519481	0.264312	0.489414	0.526479
Ncentroid	1950	0.519481	0.264312	0.489414	0.526479
Ncentroid	1955	0.519481	0.264312	0.489414	0.526479
Ncentroid	1960	0.519481	0.264312	0.489414	0.526479
Ncentroid	1965	0.519481	0.264312	0.489414	0.526479
Ncentroid	1970	0.519481	0.264312	0.489414	0.526479
Ncentroid	1975	0.519481	0.264312	0.489414	0.526479
Ncentroid	1980	0.519481	0.264312	0.489414	0.526479
Ncentroid	1985	0.519481	0.264312	0.489414	0.526479
Ncentroid	1990	0.519481	0.264312	0.489414	0.526479
Ncentroid	1995	0.519481	0.264312	0.489414	0.526479
Ncentroid	2000	0.519481	0.264312	0.489414	0.526479
SGD	5	0.493506	0.236985	0.483478	0.504141
SGD	10	0.593074	0.347902	0.542849	0.59417
SGD	15	0.571429	0.342649	0.532457	0.585699
SGD	20	0.588745	0.389901	0.56651	0.593794
SGD	25	0.584416	0.352232	0.501867	0.5847
SGD	30	0.649351	0.446362	0.618247	0.652215
SGD	35	0.588745	0.363782	0.547235	0.594869
SGD	40	0.580087	0.327312	0.512278	0.575777
SGD	45	0.545455	0.305124	0.514256	0.557917
SGD	50	0.619048	0.408916	0.586685	0.626772
SGD	55	0.558442	0.291691	0.509956	0.558449
SGD	60	0.623377	0.388306	0.565032	0.61944
SGD	65	0.640693	0.426985	0.58499	0.642861
SGD	70	0.627706	0.450256	0.601564	0.646318
SGD	75	0.61039	0.386854	0.573744	0.617111
SGD	80	0.666667	0.492559	0.637291	0.680436
SGD	85	0.705628	0.539899	0.683589	0.708851
SGD	90	0.645022	0.454873	0.618315	0.651616
SGD	95	0.69697	0.552558	0.678867	0.710068
SGD	100	0.705628	0.529275	0.679465	0.704904
SGD	105	0.666667	0.467123	0.639118	0.668173
SGD	110	0.645022	0.442242	0.610221	0.6507
SGD	115	0.705628	0.546651	0.677903	0.71169
SGD	120	0.714286	0.554311	0.685842	0.720272
SGD	125	0.714286	0.554311	0.685842	0.720272
SGD	130	0.714286	0.554311	0.685842	0.720272
SGD	135	0.701299	0.528797	0.663818	0.706139
SGD	140	0.701299	0.528797	0.663818	0.706139
SGD	145	0.701299	0.528797	0.663818	0.706139
SGD	150	0.692641	0.517694	0.654411	0.695002
SGD	155	0.515152	0.304724	0.501042	0.52134
SGD	160	0.515152	0.304724	0.501042	0.52134
SGD	165	0.597403	0.365418	0.563722	0.601133
SGD	170	0.649351	0.465577	0.625095	0.657461
SGD	175	0.606061	0.405777	0.571857	0.616153
SGD	180	0.580087	0.354932	0.557455	0.582783
SGD	185	0.619048	0.465623	0.607984	0.642471
SGD	190	0.640693	0.447138	0.616307	0.6502
SGD	195	0.670996	0.486088	0.645031	0.676933
SGD	200	0.688312	0.519622	0.665444	0.696253
SGD	205	0.627706	0.445193	0.606358	0.630893
SGD	210	0.571429	0.341645	0.551304	0.577114
SGD	215	0.645022	0.450879	0.629115	0.64746
SGD	220	0.645022	0.450879	0.629115	0.64746
SGD	225	0.65368	0.478929	0.626457	0.65938
SGD	230	0.623377	0.441587	0.595468	0.645156
SGD	235	0.658009	0.482858	0.628662	0.672819
SGD	240	0.658009	0.482858	0.628662	0.672819
SGD	245	0.670996	0.506791	0.656369	0.678921
SGD	250	0.627706	0.438164	0.615213	0.634012
SGD	255	0.627706	0.438164	0.615213	0.634012
SGD	260	0.636364	0.449612	0.622317	0.643112
SGD	265	0.636364	0.449612	0.622317	0.643112
SGD	270	0.623377	0.429889	0.599442	0.633122
SGD	275	0.658009	0.482376	0.642374	0.66296
SGD	280	0.597403	0.417899	0.576181	0.600365
SGD	285	0.601732	0.398264	0.571806	0.603679
SGD	290	0.601732	0.398264	0.571806	0.603679
SGD	295	0.584416	0.365451	0.564511	0.591142
SGD	300	0.666667	0.505427	0.652668	0.669293
SGD	305	0.649351	0.462836	0.610363	0.659452
SGD	310	0.640693	0.462209	0.628571	0.645393
SGD	315	0.627706	0.439137	0.574685	0.624783
SGD	320	0.627706	0.439137	0.574685	0.624783
SGD	325	0.658009	0.486718	0.630994	0.664563
SGD	330	0.658009	0.486718	0.630994	0.664563
SGD	335	0.662338	0.491978	0.64502	0.66907
SGD	340	0.683983	0.549525	0.674009	0.697238
SGD	345	0.701299	0.521484	0.683847	0.70234
SGD	350	0.675325	0.503591	0.653041	0.683582
SGD	355	0.640693	0.457045	0.602446	0.654764
SGD	360	0.675325	0.556763	0.670848	0.692587
SGD	365	0.662338	0.505218	0.653496	0.665925
SGD	370	0.623377	0.422277	0.605638	0.631239
SGD	375	0.632035	0.457759	0.619592	0.638819
SGD	380	0.714286	0.573811	0.699249	0.720808
SGD	385	0.662338	0.50122	0.649719	0.671758
SGD	390	0.662338	0.50122	0.649719	0.671758
SGD	395	0.662338	0.50122	0.649719	0.671758
SGD	400	0.662338	0.50122	0.649719	0.671758
SGD	405	0.662338	0.50122	0.649719	0.671758
SGD	410	0.692641	0.546547	0.676325	0.698915
SGD	415	0.714286	0.559653	0.702323	0.716192
SGD	420	0.662338	0.492586	0.649133	0.662966
SGD	425	0.683983	0.515115	0.657091	0.689854
SGD	430	0.670996	0.515474	0.647951	0.678261
SGD	435	0.658009	0.468133	0.616026	0.655816
SGD	440	0.658009	0.468133	0.616026	0.655816
SGD	445	0.558442	0.317107	0.515834	0.569811
SGD	450	0.636364	0.431799	0.59324	0.644047
SGD	455	0.601732	0.385804	0.569368	0.612661
SGD	460	0.562771	0.322358	0.514485	0.566427
SGD	465	0.5671	0.32327	0.499141	0.564966
SGD	470	0.554113	0.327341	0.517714	0.569172
SGD	475	0.471861	0.20672	0.44364	0.49075
SGD	480	0.38961	0.106068	0.338507	0.38536
SGD	485	0.406926	0.091738	0.337228	0.402569
SGD	490	0.406926	0.091738	0.337228	0.402569
SGD	495	0.406926	0.091738	0.337228	0.402569
SGD	500	0.441558	0.157193	0.399403	0.459671
SGD	505	0.424242	0.090558	0.377988	0.431038
SGD	510	0.437229	0.111064	0.386713	0.444973
SGD	515	0.445887	0.142419	0.398827	0.449612
SGD	520	0.445887	0.142419	0.398827	0.449612
SGD	525	0.484848	0.187516	0.418982	0.490754
SGD	530	0.463203	0.157855	0.395136	0.476723
SGD	535	0.497835	0.28033	0.474484	0.511756
SGD	540	0.497835	0.28033	0.474484	0.511756
SGD	545	0.497835	0.28033	0.474484	0.511756
SGD	550	0.601732	0.369678	0.542841	0.582112
SGD	555	0.519481	0.246818	0.471704	0.526997
SGD	560	0.419913	0.138443	0.396019	0.446019
SGD	565	0.454545	0.161007	0.417166	0.470368
SGD	570	0.562771	0.287156	0.504204	0.55748
SGD	575	0.562771	0.287156	0.504204	0.55748
SGD	580	0.5671	0.295042	0.507051	0.562275
SGD	585	0.5671	0.30187	0.500328	0.565809
SGD	590	0.510823	0.265893	0.480032	0.535129
SGD	595	0.47619	0.198746	0.432277	0.480771
SGD	600	0.489177	0.195855	0.400573	0.4911
SGD	605	0.437229	0.132497	0.394099	0.451303
SGD	610	0.458874	0.146014	0.393734	0.466089
SGD	615	0.506494	0.265921	0.458337	0.51152
SGD	620	0.558442	0.310404	0.527434	0.566342
SGD	625	0.619048	0.402057	0.577855	0.624283
SGD	630	0.619048	0.402057	0.577855	0.624283
SGD	635	0.536797	0.306545	0.522094	0.54393
SGD	640	0.562771	0.331059	0.54189	0.572455
SGD	645	0.47619	0.18284	0.45815	0.480622
SGD	650	0.484848	0.224658	0.459989	0.494692
SGD	655	0.606061	0.368887	0.553855	0.608138
SGD	660	0.623377	0.395144	0.580727	0.625557
SGD	665	0.614719	0.419978	0.597088	0.620713
SGD	670	0.536797	0.291666	0.492473	0.539367
SGD	675	0.502165	0.209567	0.440558	0.501609
SGD	680	0.502165	0.209567	0.440558	0.501609
SGD	685	0.545455	0.254476	0.446891	0.527967
SGD	690	0.515152	0.26464	0.488646	0.521331
SGD	695	0.515152	0.26464	0.488646	0.521331
SGD	700	0.484848	0.186024	0.442315	0.489184
SGD	705	0.454545	0.181578	0.429092	0.47451
SGD	710	0.571429	0.331614	0.532278	0.57629
SGD	715	0.515152	0.281581	0.494894	0.535684
SGD	720	0.549784	0.309223	0.519553	0.560568
SGD	725	0.549784	0.309223	0.519553	0.560568
SGD	730	0.541126	0.289946	0.500875	0.551603
SGD	735	0.519481	0.252799	0.473553	0.533078
SGD	740	0.545455	0.287316	0.512534	0.550587
SGD	745	0.588745	0.343926	0.547377	0.592401
SGD	750	0.588745	0.343926	0.547377	0.592401
SGD	755	0.588745	0.343926	0.547377	0.592401
SGD	760	0.554113	0.31756	0.520269	0.568428
SGD	765	0.593074	0.366046	0.545679	0.603852
SGD	770	0.484848	0.243685	0.477695	0.494059
SGD	775	0.506494	0.304752	0.499481	0.525265
SGD	780	0.562771	0.351659	0.547394	0.575468
SGD	785	0.510823	0.274341	0.497754	0.523828
SGD	790	0.562771	0.324913	0.525254	0.573795
SGD	795	0.5671	0.339346	0.532225	0.575936
SGD	800	0.484848	0.20091	0.458923	0.492942
SGD	805	0.588745	0.385523	0.576667	0.595459
SGD	810	0.562771	0.305283	0.521472	0.563881
SGD	815	0.510823	0.257248	0.498509	0.517851
SGD	820	0.627706	0.396259	0.588463	0.625008
SGD	825	0.614719	0.414143	0.59148	0.62416
SGD	830	0.532468	0.250824	0.473083	0.529863
SGD	835	0.532468	0.250824	0.473083	0.529863
SGD	840	0.532468	0.250824	0.473083	0.529863
SGD	845	0.584416	0.337113	0.511026	0.581483
SGD	850	0.584416	0.347447	0.528462	0.586086
SGD	855	0.528139	0.268102	0.482896	0.539271
SGD	860	0.575758	0.344033	0.516913	0.577209
SGD	865	0.575758	0.320826	0.517628	0.57817
SGD	870	0.554113	0.311684	0.509499	0.565541
SGD	875	0.52381	0.241288	0.475008	0.526691
SGD	880	0.502165	0.210484	0.460242	0.506065
SGD	885	0.545455	0.288016	0.500573	0.554364
SGD	890	0.627706	0.390592	0.562765	0.617782
SGD	895	0.536797	0.299874	0.514498	0.550849
SGD	900	0.554113	0.321322	0.531489	0.560842
SGD	905	0.597403	0.373066	0.539875	0.594682
SGD	910	0.571429	0.334044	0.513589	0.568948
SGD	915	0.47619	0.232152	0.457113	0.502176
SGD	920	0.471861	0.230593	0.455026	0.498306
SGD	925	0.506494	0.258202	0.474271	0.495158
SGD	930	0.562771	0.348365	0.538566	0.572638
SGD	935	0.580087	0.36385	0.552687	0.588438
SGD	940	0.580087	0.36385	0.552687	0.588438
SGD	945	0.636364	0.437009	0.602267	0.64116
SGD	950	0.636364	0.428744	0.58996	0.63972
SGD	955	0.649351	0.455325	0.617123	0.656154
SGD	960	0.558442	0.314425	0.524969	0.565385
SGD	965	0.588745	0.400112	0.578872	0.60288
SGD	970	0.614719	0.389731	0.571668	0.618729
SGD	975	0.52381	0.280974	0.491846	0.53922
SGD	980	0.571429	0.388309	0.560496	0.576013
SGD	985	0.562771	0.316383	0.517249	0.573104
SGD	990	0.606061	0.377882	0.554256	0.610064
SGD	995	0.562771	0.29412	0.504937	0.559629
SGD	1000	0.575758	0.355715	0.552238	0.585278
SGD	1005	0.575758	0.355715	0.552238	0.585278
SGD	1010	0.575758	0.355715	0.552238	0.585278
SGD	1015	0.562771	0.338034	0.536135	0.57606
SGD	1020	0.562771	0.338034	0.536135	0.57606
SGD	1025	0.597403	0.382332	0.569742	0.607553
SGD	1030	0.515152	0.262919	0.498322	0.52262
SGD	1035	0.528139	0.284688	0.510533	0.529099
SGD	1040	0.593074	0.370737	0.567082	0.601316
SGD	1045	0.528139	0.291029	0.506384	0.540404
SGD	1050	0.528139	0.291029	0.506384	0.540404
SGD	1055	0.636364	0.417205	0.579006	0.632132
SGD	1060	0.502165	0.268409	0.492515	0.514615
SGD	1065	0.588745	0.357651	0.548506	0.594499
SGD	1070	0.554113	0.31195	0.523587	0.560863
SGD	1075	0.52381	0.253695	0.475271	0.531155
SGD	1080	0.575758	0.34566	0.533947	0.579959
SGD	1085	0.61039	0.394733	0.603174	0.613232
SGD	1090	0.463203	0.230386	0.450833	0.482508
SGD	1095	0.571429	0.364101	0.552003	0.586916
SGD	1100	0.549784	0.322145	0.52066	0.567126
SGD	1105	0.588745	0.346563	0.515464	0.580369
SGD	1110	0.558442	0.313759	0.528156	0.565857
SGD	1115	0.528139	0.269476	0.482361	0.531176
SGD	1120	0.658009	0.455391	0.6168	0.66088
SGD	1125	0.554113	0.352633	0.5458	0.561461
SGD	1130	0.519481	0.246503	0.470784	0.529049
SGD	1135	0.484848	0.203292	0.458706	0.488763
SGD	1140	0.580087	0.361087	0.560741	0.588901
SGD	1145	0.52381	0.28542	0.496993	0.542828
SGD	1150	0.52381	0.28542	0.496993	0.542828
SGD	1155	0.52381	0.28542	0.496993	0.542828
SGD	1160	0.52381	0.28542	0.496993	0.542828
SGD	1165	0.52381	0.28542	0.496993	0.542828
SGD	1170	0.52381	0.28542	0.496993	0.542828
SGD	1175	0.52381	0.28542	0.496993	0.542828
SGD	1180	0.52381	0.28542	0.496993	0.542828
SGD	1185	0.52381	0.28542	0.496993	0.542828
SGD	1190	0.52381	0.28542	0.496993	0.542828
SGD	1195	0.52381	0.28542	0.496993	0.542828
SGD	1200	0.619048	0.419697	0.602087	0.622516
SGD	1205	0.571429	0.343369	0.531987	0.582798
SGD	1210	0.532468	0.276569	0.502968	0.542003
SGD	1215	0.623377	0.426235	0.599668	0.633738
SGD	1220	0.545455	0.301594	0.518218	0.555787
SGD	1225	0.580087	0.414882	0.579007	0.590398
SGD	1230	0.588745	0.37388	0.571995	0.594403
SGD	1235	0.532468	0.315337	0.526278	0.539866
SGD	1240	0.597403	0.377004	0.570365	0.60333
SGD	1245	0.480519	0.270252	0.479317	0.499219
SGD	1250	0.545455	0.340698	0.540403	0.552296
SGD	1255	0.502165	0.256346	0.479958	0.513715
SGD	1260	0.541126	0.317016	0.525967	0.553015
SGD	1265	0.5671	0.321588	0.522756	0.576142
SGD	1270	0.497835	0.208958	0.434011	0.507819
SGD	1275	0.562771	0.358309	0.552006	0.574177
SGD	1280	0.627706	0.442822	0.616806	0.63467
SGD	1285	0.562771	0.350339	0.549762	0.574539
SGD	1290	0.541126	0.31423	0.513869	0.546128
SGD	1295	0.575758	0.35412	0.534313	0.584171
SGD	1300	0.541126	0.309941	0.492156	0.539727
SGD	1305	0.580087	0.376442	0.550077	0.590041
SGD	1310	0.580087	0.376442	0.550077	0.590041
SGD	1315	0.536797	0.316179	0.524559	0.550631
SGD	1320	0.632035	0.429451	0.591571	0.640038
SGD	1325	0.597403	0.402788	0.580234	0.611061
SGD	1330	0.636364	0.473215	0.627304	0.645397
SGD	1335	0.571429	0.360771	0.530604	0.579883
SGD	1340	0.558442	0.335234	0.536429	0.572558
SGD	1345	0.662338	0.463772	0.608373	0.666916
SGD	1350	0.683983	0.492226	0.630614	0.683348
SGD	1355	0.584416	0.349789	0.545916	0.589996
SGD	1360	0.601732	0.379539	0.586508	0.606597
SGD	1365	0.584416	0.361504	0.552858	0.593312
SGD	1370	0.658009	0.477686	0.640321	0.66288
SGD	1375	0.601732	0.395086	0.586147	0.609138
SGD	1380	0.662338	0.48801	0.646501	0.669648
SGD	1385	0.61039	0.434104	0.60441	0.613757
SGD	1390	0.662338	0.4816	0.646717	0.665455
SGD	1395	0.61039	0.403276	0.567912	0.615645
SGD	1400	0.645022	0.450609	0.595458	0.649023
SGD	1405	0.601732	0.431765	0.59844	0.607084
SGD	1410	0.640693	0.468734	0.623262	0.650871
SGD	1415	0.632035	0.426449	0.601393	0.638138
SGD	1420	0.606061	0.40168	0.595762	0.612132
SGD	1425	0.640693	0.441521	0.601093	0.648916
SGD	1430	0.69697	0.530527	0.680908	0.701183
SGD	1435	0.623377	0.407326	0.588317	0.627788
SGD	1440	0.683983	0.53864	0.678186	0.689001
SGD	1445	0.688312	0.516451	0.678808	0.689818
SGD	1450	0.649351	0.477469	0.625452	0.663939
SGD	1455	0.597403	0.400273	0.587792	0.604642
SGD	1460	0.666667	0.48418	0.660592	0.670401
SGD	1465	0.632035	0.440367	0.608274	0.635533
SGD	1470	0.627706	0.431062	0.597178	0.634633
SGD	1475	0.61039	0.419305	0.594327	0.615003
SGD	1480	0.623377	0.445094	0.607846	0.636113
SGD	1485	0.614719	0.414619	0.599687	0.620759
SGD	1490	0.619048	0.424798	0.609164	0.615774
SGD	1495	0.619048	0.424798	0.609164	0.615774
SGD	1500	0.597403	0.38804	0.58853	0.604782
SGD	1505	0.597403	0.38804	0.58853	0.604782
SGD	1510	0.597403	0.38804	0.58853	0.604782
SGD	1515	0.597403	0.38804	0.58853	0.604782
SGD	1520	0.597403	0.38804	0.58853	0.604782
SGD	1525	0.597403	0.38804	0.58853	0.604782
SGD	1530	0.597403	0.38804	0.58853	0.604782
SGD	1535	0.645022	0.491992	0.639221	0.652827
SGD	1540	0.636364	0.460201	0.609877	0.638031
SGD	1545	0.666667	0.521706	0.659827	0.673538
SGD	1550	0.69697	0.549612	0.686466	0.703282
SGD	1555	0.65368	0.49062	0.641973	0.659757
SGD	1560	0.627706	0.450676	0.615813	0.636103
SGD	1565	0.601732	0.383778	0.562689	0.61306
SGD	1570	0.558442	0.33508	0.550392	0.56105
SGD	1575	0.645022	0.459668	0.642142	0.645035
SGD	1580	0.619048	0.40515	0.597045	0.623219
SGD	1585	0.670996	0.503099	0.656414	0.6779
SGD	1590	0.658009	0.489955	0.643398	0.667278
SGD	1595	0.619048	0.402762	0.593904	0.623766
SGD	1600	0.658009	0.50633	0.652355	0.664029
SGD	1605	0.692641	0.542772	0.677835	0.697136
SGD	1610	0.683983	0.524356	0.671075	0.689765
SGD	1615	0.623377	0.455089	0.615874	0.628388
SGD	1620	0.619048	0.431489	0.606255	0.626011
SGD	1625	0.670996	0.507041	0.662563	0.674118
SGD	1630	0.593074	0.402642	0.578656	0.605751
SGD	1635	0.593074	0.402642	0.578656	0.605751
SGD	1640	0.593074	0.402642	0.578656	0.605751
SGD	1645	0.593074	0.402642	0.578656	0.605751
SGD	1650	0.593074	0.402642	0.578656	0.605751
SGD	1655	0.593074	0.402642	0.578656	0.605751
SGD	1660	0.69697	0.538833	0.67842	0.704484
SGD	1665	0.688312	0.520663	0.672699	0.693212
SGD	1670	0.701299	0.5449	0.681129	0.709389
SGD	1675	0.69697	0.539114	0.676285	0.705357
SGD	1680	0.662338	0.47769	0.650126	0.665734
SGD	1685	0.65368	0.483204	0.644612	0.658923
SGD	1690	0.627706	0.426807	0.599033	0.636838
SGD	1695	0.584416	0.370002	0.566347	0.591459
SGD	1700	0.580087	0.362514	0.561734	0.586406
SGD	1705	0.61039	0.392276	0.573999	0.611355
SGD	1710	0.666667	0.498304	0.648323	0.67767
SGD	1715	0.662338	0.490833	0.648764	0.669329
SGD	1720	0.662338	0.490833	0.648764	0.669329
SGD	1725	0.662338	0.490119	0.649216	0.668993
SGD	1730	0.662338	0.490119	0.649216	0.668993
SGD	1735	0.649351	0.466055	0.634208	0.655705
SGD	1740	0.554113	0.347018	0.540158	0.569933
SGD	1745	0.606061	0.424598	0.59035	0.618311
SGD	1750	0.61039	0.444984	0.603982	0.61979
SGD	1755	0.571429	0.386802	0.565236	0.579888
SGD	1760	0.61039	0.40017	0.572524	0.616296
SGD	1765	0.606061	0.384863	0.560346	0.611175
SGD	1770	0.571429	0.3604	0.559167	0.58173
SGD	1775	0.627706	0.45021	0.612057	0.640721
SGD	1780	0.619048	0.435765	0.594467	0.623773
SGD	1785	0.65368	0.471775	0.627992	0.662745
SGD	1790	0.606061	0.37436	0.564021	0.609018
SGD	1795	0.580087	0.339821	0.539449	0.585932
SGD	1800	0.619048	0.400676	0.5788	0.623166
SGD	1805	0.580087	0.372656	0.564124	0.591887
SGD	1810	0.623377	0.432133	0.607005	0.632492
SGD	1815	0.623377	0.432133	0.607005	0.632492
SGD	1820	0.692641	0.539362	0.675615	0.701899
SGD	1825	0.65368	0.483128	0.638448	0.663297
SGD	1830	0.623377	0.443072	0.609946	0.632721
SGD	1835	0.601732	0.407116	0.581169	0.613436
SGD	1840	0.666667	0.494303	0.641315	0.676647
SGD	1845	0.640693	0.45335	0.619356	0.650313
SGD	1850	0.636364	0.453954	0.616734	0.643357
SGD	1855	0.705628	0.544663	0.67643	0.701299
SGD	1860	0.683983	0.502072	0.662369	0.687103
SGD	1865	0.645022	0.463601	0.637765	0.647675
SGD	1870	0.614719	0.419837	0.604137	0.620133
SGD	1875	0.614719	0.419276	0.604752	0.619963
SGD	1880	0.588745	0.352688	0.558262	0.594684
SGD	1885	0.627706	0.416584	0.592645	0.632345
SGD	1890	0.606061	0.404621	0.594359	0.612626
SGD	1895	0.61039	0.412209	0.598599	0.617317
SGD	1900	0.554113	0.34869	0.543699	0.559018
SGD	1905	0.558442	0.356853	0.54748	0.563255
SGD	1910	0.562771	0.352185	0.544069	0.571202
SGD	1915	0.558442	0.357859	0.548533	0.565242
SGD	1920	0.558442	0.357859	0.548533	0.565242
SGD	1925	0.575758	0.373404	0.564695	0.588062
SGD	1930	0.575758	0.373404	0.564695	0.588062
SGD	1935	0.679654	0.510879	0.657172	0.689036
SGD	1940	0.666667	0.501044	0.652751	0.674333
SGD	1945	0.627706	0.451169	0.615041	0.638581
SGD	1950	0.649351	0.472087	0.631067	0.659658
SGD	1955	0.65368	0.509857	0.646612	0.664311
SGD	1960	0.649351	0.504582	0.637336	0.660496
SGD	1965	0.649351	0.504582	0.637336	0.660496
SGD	1970	0.649351	0.504582	0.637336	0.660496
SGD	1975	0.61039	0.444883	0.607333	0.616267
SGD	1980	0.61039	0.444883	0.607333	0.616267
SGD	1985	0.666667	0.5236	0.657448	0.675493
SGD	1990	0.662338	0.515224	0.653199	0.670127
SGD	1995	0.662338	0.515224	0.653199	0.670127
SGD	2000	0.623377	0.410425	0.597337	0.628329
DT	5	0.761905	0.628285	0.741187	0.76677
DT	10	0.779221	0.647419	0.757296	0.781176
DT	15	0.787879	0.660386	0.760907	0.789178
DT	20	0.805195	0.694866	0.786463	0.808085
DT	25	0.714286	0.55185	0.686714	0.72032
DT	30	0.779221	0.651158	0.746362	0.782991
DT	35	0.796537	0.678466	0.772448	0.799352
DT	40	0.779221	0.650175	0.747197	0.782321
DT	45	0.753247	0.613308	0.727117	0.758425
DT	50	0.779221	0.646785	0.750113	0.78128
DT	55	0.787879	0.659374	0.758849	0.787882
DT	60	0.761905	0.635234	0.742812	0.769033
DT	65	0.714286	0.549935	0.69245	0.717904
DT	70	0.744589	0.59898	0.723166	0.750208
DT	75	0.757576	0.619371	0.734977	0.762358
DT	80	0.78355	0.655701	0.76504	0.784783
DT	85	0.753247	0.612515	0.728903	0.757792
DT	90	0.731602	0.583768	0.711233	0.737955
DT	95	0.753247	0.609654	0.731161	0.756115
DT	100	0.753247	0.608065	0.738232	0.755931
DT	105	0.74026	0.595973	0.717145	0.748917
DT	110	0.718615	0.561246	0.695144	0.724147
DT	115	0.766234	0.64157	0.748741	0.773219
DT	120	0.735931	0.587287	0.714738	0.740651
DT	125	0.74026	0.593437	0.71355	0.745876
DT	130	0.735931	0.586573	0.706264	0.741117
DT	135	0.753247	0.619421	0.730302	0.760215
DT	140	0.787879	0.671452	0.769014	0.794165
DT	145	0.761905	0.63186	0.746732	0.766289
DT	150	0.735931	0.586681	0.710375	0.742371
DT	155	0.753247	0.606441	0.722861	0.754682
DT	160	0.722944	0.573396	0.708002	0.727857
DT	165	0.774892	0.643395	0.755306	0.77702
DT	170	0.796537	0.683027	0.772972	0.803348
DT	175	0.757576	0.614507	0.729635	0.760077
DT	180	0.735931	0.584365	0.712147	0.739871
DT	185	0.770563	0.640804	0.740822	0.776523
DT	190	0.74026	0.590442	0.716613	0.743412
DT	195	0.753247	0.612883	0.734912	0.755639
DT	200	0.766234	0.642508	0.757017	0.770062
DT	205	0.74026	0.595588	0.717862	0.74552
DT	210	0.770563	0.641246	0.742614	0.775433
DT	215	0.735931	0.587287	0.713912	0.741272
DT	220	0.766234	0.63257	0.736619	0.771044
DT	225	0.735931	0.583187	0.70868	0.738851
DT	230	0.748918	0.601348	0.720594	0.752721
DT	235	0.757576	0.622534	0.736678	0.762068
DT	240	0.722944	0.568278	0.706028	0.726662
DT	245	0.770563	0.641483	0.753779	0.774293
DT	250	0.74026	0.58934	0.714912	0.74348
DT	255	0.761905	0.626655	0.738936	0.766839
DT	260	0.74026	0.586708	0.711469	0.742088
DT	265	0.714286	0.552349	0.687346	0.71995
DT	270	0.753247	0.613874	0.735226	0.756712
DT	275	0.731602	0.575711	0.700601	0.735544
DT	280	0.818182	0.720909	0.803901	0.821966
DT	285	0.770563	0.635443	0.750822	0.772125
DT	290	0.787879	0.668551	0.77532	0.790362
DT	295	0.74026	0.589911	0.706351	0.744285
DT	300	0.78355	0.666767	0.757712	0.791427
DT	305	0.753247	0.61709	0.728452	0.759972
DT	310	0.757576	0.617409	0.743719	0.759202
DT	315	0.753247	0.606978	0.726828	0.754532
DT	320	0.714286	0.553122	0.685527	0.720477
DT	325	0.735931	0.591224	0.715593	0.742911
DT	330	0.761905	0.622868	0.74307	0.764998
DT	335	0.766234	0.637026	0.745933	0.771065
DT	340	0.78355	0.659129	0.766198	0.786555
DT	345	0.779221	0.645912	0.754397	0.77934
DT	350	0.766234	0.633084	0.754563	0.768598
DT	355	0.770563	0.645801	0.751702	0.777406
DT	360	0.761905	0.628285	0.742838	0.765528
DT	365	0.770563	0.635921	0.748805	0.772581
DT	370	0.792208	0.673197	0.77249	0.794671
DT	375	0.787879	0.66884	0.772722	0.790103
DT	380	0.757576	0.621975	0.736175	0.762406
DT	385	0.744589	0.601509	0.718373	0.750577
DT	390	0.787879	0.665391	0.767006	0.790488
DT	395	0.78355	0.659063	0.772544	0.785218
DT	400	0.774892	0.648784	0.762214	0.77743
DT	405	0.748918	0.601729	0.725102	0.75165
DT	410	0.818182	0.714397	0.806807	0.819706
DT	415	0.770563	0.637506	0.751654	0.772603
DT	420	0.809524	0.695505	0.794374	0.810095
DT	425	0.779221	0.647451	0.758001	0.780191
DT	430	0.774892	0.639042	0.754068	0.775413
DT	435	0.770563	0.638109	0.747124	0.773278
DT	440	0.822511	0.71787	0.807341	0.82384
DT	445	0.792208	0.669039	0.774597	0.793292
DT	450	0.779221	0.649052	0.754369	0.781574
DT	455	0.796537	0.672275	0.768401	0.796418
DT	460	0.774892	0.637765	0.745631	0.774598
DT	465	0.792208	0.668882	0.768987	0.793088
DT	470	0.774892	0.641557	0.756074	0.775959
DT	475	0.800866	0.681217	0.786002	0.801248
DT	480	0.766234	0.631687	0.747401	0.768581
DT	485	0.805195	0.689788	0.787514	0.806568
DT	490	0.787879	0.664987	0.766485	0.790127
DT	495	0.800866	0.683912	0.78422	0.802076
DT	500	0.770563	0.635921	0.753097	0.772029
DT	505	0.735931	0.5866	0.71194	0.73989
DT	510	0.748918	0.605142	0.7256	0.751961
DT	515	0.805195	0.687847	0.78202	0.805845
DT	520	0.731602	0.577525	0.701299	0.735451
DT	525	0.753247	0.60602	0.72805	0.754594
DT	530	0.78355	0.654824	0.760588	0.784744
DT	535	0.748918	0.596248	0.719503	0.748213
DT	540	0.78355	0.65239	0.758055	0.78377
DT	545	0.770563	0.630069	0.750327	0.77002
DT	550	0.78355	0.663437	0.765553	0.787335
DT	555	0.774892	0.640135	0.754506	0.775647
DT	560	0.718615	0.55626	0.694116	0.721751
DT	565	0.809524	0.698227	0.793307	0.810605
DT	570	0.787879	0.663837	0.767225	0.789397
DT	575	0.770563	0.632321	0.741306	0.770723
DT	580	0.796537	0.674458	0.771241	0.797082
DT	585	0.78355	0.661163	0.767756	0.786222
DT	590	0.761905	0.617317	0.725188	0.761723
DT	595	0.818182	0.714567	0.80822	0.819665
DT	600	0.779221	0.652978	0.760537	0.782137
DT	605	0.805195	0.695657	0.793058	0.807226
DT	610	0.761905	0.626432	0.732793	0.765699
DT	615	0.800866	0.686436	0.773901	0.803655
DT	620	0.757576	0.616535	0.729677	0.760318
DT	625	0.796537	0.674375	0.773993	0.797205
DT	630	0.787879	0.66034	0.774954	0.788373
DT	635	0.779221	0.655366	0.769393	0.781454
DT	640	0.748918	0.611517	0.732589	0.753109
DT	645	0.774892	0.641506	0.759834	0.775693
DT	650	0.770563	0.631565	0.738685	0.770775
DT	655	0.779221	0.656465	0.759147	0.782215
DT	660	0.761905	0.621808	0.738799	0.76397
DT	665	0.766234	0.630015	0.745408	0.769259
DT	670	0.800866	0.682075	0.785946	0.801549
DT	675	0.748918	0.599529	0.733691	0.749696
DT	680	0.774892	0.639776	0.750831	0.775594
DT	685	0.74026	0.586186	0.722224	0.741353
DT	690	0.770563	0.63744	0.761785	0.771327
DT	695	0.792208	0.668706	0.773219	0.793279
DT	700	0.718615	0.55132	0.685767	0.720511
DT	705	0.792208	0.672121	0.772542	0.794074
DT	710	0.766234	0.629531	0.753858	0.767402
DT	715	0.800866	0.687063	0.780265	0.804062
DT	720	0.74026	0.588811	0.708729	0.743509
DT	725	0.761905	0.614097	0.736992	0.760508
DT	730	0.792208	0.671378	0.766945	0.795121
DT	735	0.753247	0.607896	0.743242	0.754698
DT	740	0.761905	0.63002	0.737979	0.767202
DT	745	0.766234	0.634205	0.750451	0.76898
DT	750	0.809524	0.694264	0.79234	0.809299
DT	755	0.796537	0.680925	0.777789	0.799468
DT	760	0.766234	0.631065	0.740928	0.769558
DT	765	0.722944	0.559071	0.704026	0.724256
DT	770	0.779221	0.650696	0.752586	0.781235
DT	775	0.705628	0.543693	0.691328	0.708029
DT	780	0.779221	0.650292	0.760729	0.780769
DT	785	0.787879	0.665895	0.773298	0.789782
DT	790	0.774892	0.645876	0.763626	0.77649
DT	795	0.761905	0.621349	0.750213	0.762481
DT	800	0.774892	0.636022	0.757509	0.774166
DT	805	0.774892	0.642499	0.761793	0.776038
DT	810	0.792208	0.670997	0.775566	0.794115
DT	815	0.792208	0.669648	0.769673	0.793478
DT	820	0.770563	0.6346	0.755505	0.77142
DT	825	0.761905	0.631272	0.744092	0.766158
DT	830	0.761905	0.620068	0.735166	0.763179
DT	835	0.757576	0.616806	0.7436	0.759158
DT	840	0.761905	0.617892	0.725796	0.762091
DT	845	0.757576	0.612581	0.741713	0.758234
DT	850	0.753247	0.606478	0.720163	0.755206
DT	855	0.78355	0.655856	0.764453	0.782506
DT	860	0.753247	0.607549	0.72707	0.754989
DT	865	0.748918	0.599999	0.725375	0.750425
DT	870	0.774892	0.638485	0.747416	0.775161
DT	875	0.774892	0.640184	0.756711	0.775662
DT	880	0.78355	0.651753	0.770106	0.783276
DT	885	0.809524	0.697483	0.786527	0.811342
DT	890	0.744589	0.591451	0.72428	0.745109
DT	895	0.766234	0.62807	0.735713	0.768283
DT	900	0.718615	0.56114	0.697017	0.722882
DT	905	0.748918	0.602289	0.730057	0.750879
DT	910	0.744589	0.594593	0.712361	0.747609
DT	915	0.722944	0.563166	0.693434	0.726271
DT	920	0.779221	0.654349	0.764323	0.781824
DT	925	0.766234	0.62598	0.739348	0.767089
DT	930	0.766234	0.631065	0.748951	0.768192
DT	935	0.748918	0.604061	0.740111	0.75069
DT	940	0.753247	0.604497	0.722913	0.753555
DT	945	0.800866	0.68522	0.780748	0.802894
DT	950	0.748918	0.604747	0.729457	0.751638
DT	955	0.766234	0.62598	0.759976	0.76601
DT	960	0.731602	0.580553	0.716837	0.734133
DT	965	0.787879	0.660571	0.764527	0.788649
DT	970	0.766234	0.630031	0.744692	0.768461
DT	975	0.792208	0.665944	0.771092	0.792208
DT	980	0.744589	0.597664	0.720692	0.746591
DT	985	0.744589	0.594662	0.730357	0.746059
DT	990	0.727273	0.573713	0.707653	0.7295
DT	995	0.787879	0.663472	0.769476	0.789359
DT	1000	0.748918	0.597678	0.721176	0.7495
DT	1005	0.770563	0.640887	0.744985	0.773763
DT	1010	0.792208	0.672345	0.774976	0.794194
DT	1015	0.766234	0.629067	0.751911	0.767494
DT	1020	0.761905	0.615731	0.730383	0.761198
DT	1025	0.748918	0.604161	0.732311	0.751077
DT	1030	0.735931	0.580874	0.719463	0.737175
DT	1035	0.787879	0.664014	0.769598	0.787252
DT	1040	0.731602	0.571349	0.721076	0.732073
DT	1045	0.744589	0.592117	0.720466	0.744713
DT	1050	0.735931	0.583254	0.719894	0.736985
DT	1055	0.722944	0.561308	0.71506	0.723942
DT	1060	0.748918	0.596948	0.729979	0.74938
DT	1065	0.753247	0.609832	0.72656	0.75581
DT	1070	0.748918	0.601552	0.73175	0.750028
DT	1075	0.744589	0.588692	0.717394	0.744357
DT	1080	0.766234	0.629212	0.742652	0.768477
DT	1085	0.753247	0.611109	0.74416	0.754717
DT	1090	0.757576	0.621688	0.7346	0.762058
DT	1095	0.753247	0.61329	0.733208	0.756618
DT	1100	0.761905	0.617398	0.741546	0.7609
DT	1105	0.761905	0.62041	0.742106	0.763156
DT	1110	0.766234	0.623832	0.734154	0.766053
DT	1115	0.770563	0.636703	0.747104	0.772322
DT	1120	0.787879	0.663763	0.767035	0.789343
DT	1125	0.731602	0.573529	0.699276	0.734177
DT	1130	0.731602	0.577525	0.706591	0.734869
DT	1135	0.761905	0.624234	0.747815	0.763705
DT	1140	0.766234	0.623424	0.749115	0.765992
DT	1145	0.770563	0.63926	0.759096	0.771964
DT	1150	0.757576	0.615514	0.733212	0.759218
DT	1155	0.792208	0.665272	0.770083	0.791303
DT	1160	0.722944	0.557217	0.686835	0.724654
DT	1165	0.735931	0.576891	0.701228	0.736669
DT	1170	0.787879	0.660509	0.760604	0.788597
DT	1175	0.74026	0.591185	0.71834	0.743559
DT	1180	0.792208	0.676004	0.772465	0.794593
DT	1185	0.796537	0.678344	0.784927	0.797852
DT	1190	0.753247	0.603077	0.733452	0.753085
DT	1195	0.766234	0.630599	0.752048	0.766457
DT	1200	0.757576	0.614703	0.733005	0.758976
DT	1205	0.774892	0.637669	0.755832	0.774777
DT	1210	0.774892	0.64231	0.753127	0.776652
DT	1215	0.744589	0.591133	0.733692	0.745165
DT	1220	0.787879	0.670998	0.780061	0.789776
DT	1225	0.727273	0.567042	0.696161	0.729937
DT	1230	0.735931	0.579771	0.714501	0.737429
DT	1235	0.770563	0.637988	0.745134	0.772275
DT	1240	0.779221	0.654324	0.762082	0.782141
DT	1245	0.74026	0.585769	0.721719	0.740852
DT	1250	0.792208	0.669455	0.771873	0.791693
DT	1255	0.722944	0.557512	0.686463	0.724613
DT	1260	0.766234	0.635562	0.755702	0.768704
DT	1265	0.718615	0.55235	0.674228	0.721744
DT	1270	0.731602	0.572023	0.714512	0.733075
DT	1275	0.748918	0.607465	0.74117	0.750808
DT	1280	0.792208	0.668915	0.767147	0.793693
DT	1285	0.813853	0.704799	0.803	0.814813
DT	1290	0.770563	0.6361	0.746953	0.772723
DT	1295	0.78355	0.654242	0.766745	0.784331
DT	1300	0.722944	0.56106	0.706074	0.724769
DT	1305	0.731602	0.574758	0.702374	0.734522
DT	1310	0.714286	0.552819	0.688514	0.7174
DT	1315	0.718615	0.552171	0.69393	0.720265
DT	1320	0.761905	0.624461	0.731801	0.765372
DT	1325	0.69697	0.520623	0.666815	0.700368
DT	1330	0.74026	0.589197	0.720419	0.742225
DT	1335	0.766234	0.629552	0.749285	0.768137
DT	1340	0.688312	0.499609	0.653704	0.688648
DT	1345	0.722944	0.563648	0.70073	0.72587
DT	1350	0.78355	0.654824	0.766375	0.784412
DT	1355	0.735931	0.577774	0.707925	0.73701
DT	1360	0.78355	0.654396	0.756316	0.785003
DT	1365	0.757576	0.609868	0.735278	0.757342
DT	1370	0.779221	0.647477	0.75043	0.780597
DT	1375	0.774892	0.644896	0.752645	0.77726
DT	1380	0.792208	0.669499	0.771128	0.793639
DT	1385	0.757576	0.614275	0.727348	0.758318
DT	1390	0.748918	0.603515	0.717785	0.749686
DT	1395	0.766234	0.629212	0.734562	0.76858
DT	1400	0.774892	0.638765	0.751438	0.775011
DT	1405	0.735931	0.583241	0.722255	0.737059
DT	1410	0.731602	0.575059	0.710933	0.733728
DT	1415	0.757576	0.613457	0.7445	0.758123
DT	1420	0.78355	0.65947	0.767856	0.785458
DT	1425	0.779221	0.646246	0.763544	0.779586
DT	1430	0.766234	0.627301	0.744713	0.766407
DT	1435	0.709957	0.536763	0.671792	0.711466
DT	1440	0.761905	0.615028	0.737076	0.760769
DT	1445	0.69697	0.51237	0.662734	0.696675
DT	1450	0.761905	0.6203	0.734764	0.762696
DT	1455	0.753247	0.60891	0.729128	0.75399
DT	1460	0.705628	0.532249	0.668411	0.706543
DT	1465	0.718615	0.554153	0.691163	0.720491
DT	1470	0.779221	0.650469	0.757597	0.780947
DT	1475	0.744589	0.587751	0.708155	0.743564
DT	1480	0.78355	0.655317	0.778569	0.784189
DT	1485	0.757576	0.606674	0.727399	0.755544
DT	1490	0.731602	0.573403	0.710007	0.733262
DT	1495	0.74026	0.581994	0.722505	0.740067
DT	1500	0.709957	0.540344	0.69321	0.711913
DT	1505	0.761905	0.615791	0.722307	0.76046
DT	1510	0.731602	0.570947	0.723069	0.73239
DT	1515	0.78355	0.653985	0.769657	0.784108
DT	1520	0.809524	0.692629	0.785328	0.80885
DT	1525	0.761905	0.621971	0.746889	0.762766
DT	1530	0.735931	0.576863	0.700138	0.736708
DT	1535	0.766234	0.621759	0.736935	0.764831
DT	1540	0.792208	0.666296	0.770133	0.792406
DT	1545	0.722944	0.558877	0.70921	0.723566
DT	1550	0.753247	0.609581	0.72922	0.755682
DT	1555	0.753247	0.60372	0.732535	0.753516
DT	1560	0.757576	0.613498	0.739061	0.758728
DT	1565	0.770563	0.631712	0.744048	0.77084
DT	1570	0.69697	0.5214	0.665825	0.701108
DT	1575	0.735931	0.580296	0.709855	0.737968
DT	1580	0.805195	0.685124	0.787335	0.80436
DT	1585	0.766234	0.628249	0.750785	0.767335
DT	1590	0.748918	0.594356	0.719366	0.747911
DT	1595	0.761905	0.622145	0.740065	0.763695
DT	1600	0.770563	0.631612	0.74271	0.770987
DT	1605	0.731602	0.572072	0.711763	0.73235
DT	1610	0.766234	0.623424	0.756841	0.7661
DT	1615	0.761905	0.617317	0.75163	0.762063
DT	1620	0.705628	0.541373	0.685388	0.710153
DT	1625	0.744589	0.604625	0.730175	0.748225
DT	1630	0.779221	0.649928	0.772791	0.779867
DT	1635	0.731602	0.579206	0.701509	0.735297
DT	1640	0.779221	0.653854	0.767188	0.781116
DT	1645	0.796537	0.675975	0.77577	0.797797
DT	1650	0.74026	0.585668	0.717287	0.74143
DT	1655	0.748918	0.594393	0.721828	0.747761
DT	1660	0.78355	0.654133	0.759075	0.784321
DT	1665	0.787879	0.663017	0.775845	0.788826
DT	1670	0.766234	0.625836	0.74773	0.765743
DT	1675	0.761905	0.621204	0.73279	0.763899
DT	1680	0.744589	0.591532	0.715164	0.74541
DT	1685	0.766234	0.623514	0.734217	0.765653
DT	1690	0.757576	0.618855	0.737093	0.760198
DT	1695	0.709957	0.536426	0.677579	0.710987
DT	1700	0.761905	0.61685	0.739569	0.761065
DT	1705	0.748918	0.600976	0.736115	0.749905
DT	1710	0.714286	0.544609	0.678074	0.71627
DT	1715	0.731602	0.572641	0.711376	0.732758
DT	1720	0.770563	0.631352	0.738261	0.769547
DT	1725	0.774892	0.639398	0.749618	0.773087
DT	1730	0.766234	0.630031	0.754309	0.767307
DT	1735	0.727273	0.566509	0.709646	0.728637
DT	1740	0.722944	0.556429	0.711296	0.723587
DT	1745	0.735931	0.584217	0.713819	0.738686
DT	1750	0.731602	0.573059	0.712783	0.733507
DT	1755	0.766234	0.6327	0.74739	0.768072
DT	1760	0.748918	0.596974	0.727385	0.748581
DT	1765	0.731602	0.582988	0.715165	0.735521
DT	1770	0.766234	0.627411	0.757344	0.766314
DT	1775	0.74026	0.5886	0.717436	0.741651
DT	1780	0.761905	0.617485	0.739549	0.761638
DT	1785	0.761905	0.620789	0.739239	0.763209
DT	1790	0.766234	0.626286	0.753032	0.766714
DT	1795	0.753247	0.602501	0.7325	0.752954
DT	1800	0.748918	0.599982	0.724074	0.750457
DT	1805	0.774892	0.64231	0.758805	0.776136
DT	1810	0.705628	0.537459	0.679154	0.709924
DT	1815	0.766234	0.629309	0.748249	0.768085
DT	1820	0.766234	0.627896	0.74279	0.767666
DT	1825	0.727273	0.565155	0.701805	0.728733
DT	1830	0.735931	0.581897	0.708241	0.73884
DT	1835	0.761905	0.62013	0.747594	0.762864
DT	1840	0.74026	0.588811	0.713222	0.743169
DT	1845	0.779221	0.650789	0.75153	0.780906
DT	1850	0.714286	0.543957	0.681099	0.714807
DT	1855	0.770563	0.638616	0.750157	0.773972
DT	1860	0.774892	0.640184	0.756711	0.775662
DT	1865	0.753247	0.614807	0.727271	0.757411
DT	1870	0.722944	0.563166	0.700926	0.725854
DT	1875	0.753247	0.61329	0.744678	0.754705
DT	1880	0.744589	0.585291	0.710084	0.741938
DT	1885	0.727273	0.568244	0.702452	0.729
DT	1890	0.735931	0.584655	0.71701	0.738225
DT	1895	0.770563	0.641369	0.755895	0.773251
DT	1900	0.722944	0.566249	0.70454	0.727136
DT	1905	0.74026	0.581126	0.712171	0.739471
DT	1910	0.74026	0.589666	0.716429	0.742174
DT	1915	0.766234	0.631687	0.751852	0.76828
DT	1920	0.748918	0.601262	0.721665	0.750578
DT	1925	0.709957	0.548202	0.690658	0.714503
DT	1930	0.714286	0.55301	0.684039	0.71999
DT	1935	0.792208	0.667804	0.77505	0.792828
DT	1940	0.709957	0.541538	0.678753	0.712697
DT	1945	0.753247	0.606777	0.730376	0.752129
DT	1950	0.74026	0.587943	0.718109	0.74149
DT	1955	0.770563	0.632778	0.745736	0.771127
DT	1960	0.787879	0.66243	0.775279	0.788563
DT	1965	0.748918	0.598621	0.728453	0.749927
DT	1970	0.753247	0.609936	0.735117	0.755295
DT	1975	0.735931	0.573065	0.708213	0.734652
DT	1980	0.735931	0.581777	0.71642	0.737894
DT	1985	0.718615	0.552731	0.688986	0.720862
DT	1990	0.731602	0.574109	0.716846	0.732952
DT	1995	0.731602	0.572266	0.71229	0.732615
DT	2000	0.761905	0.629675	0.75207	0.764194
SVM	5	0.748918	0.613801	0.730398	0.755361
SVM	10	0.831169	0.741932	0.819986	0.83597
SVM	15	0.857143	0.780657	0.847164	0.86039
SVM	20	0.861472	0.78526	0.850445	0.864067
SVM	25	0.878788	0.812468	0.867313	0.882023
SVM	30	0.865801	0.79326	0.854637	0.869019
SVM	35	0.857143	0.783599	0.843159	0.862445
SVM	40	0.87013	0.800413	0.85647	0.874194
SVM	45	0.87013	0.800413	0.85647	0.874194
SVM	50	0.87013	0.800413	0.85647	0.874194
SVM	55	0.87013	0.800413	0.85647	0.874194
SVM	60	0.861472	0.788539	0.850585	0.865491
SVM	65	0.857143	0.780657	0.845225	0.861278
SVM	70	0.861472	0.787217	0.849038	0.865853
SVM	75	0.857143	0.783105	0.847565	0.861266
SVM	80	0.878788	0.810873	0.871984	0.880122
SVM	85	0.874459	0.804731	0.866536	0.875952
SVM	90	0.878788	0.810873	0.871984	0.880122
SVM	95	0.878788	0.810873	0.871984	0.880122
SVM	100	0.861472	0.785282	0.85552	0.863094
SVM	105	0.874459	0.80476	0.867495	0.876117
SVM	110	0.874459	0.80476	0.867495	0.876117
SVM	115	0.883117	0.81642	0.878316	0.883881
SVM	120	0.865801	0.791035	0.86102	0.866757
SVM	125	0.865801	0.791035	0.86102	0.866757
SVM	130	0.865801	0.791035	0.86102	0.866757
SVM	135	0.865801	0.791035	0.86102	0.866757
SVM	140	0.865801	0.791035	0.86102	0.866757
SVM	145	0.865801	0.791035	0.86102	0.866757
SVM	150	0.865801	0.790449	0.859566	0.867035
SVM	155	0.831169	0.733601	0.818626	0.832612
SVM	160	0.831169	0.733601	0.818626	0.832612
SVM	165	0.844156	0.755156	0.833379	0.845331
SVM	170	0.839827	0.748686	0.828172	0.841368
SVM	175	0.844156	0.755156	0.833379	0.845331
SVM	180	0.844156	0.756056	0.831967	0.845736
SVM	185	0.835498	0.744781	0.822381	0.837982
SVM	190	0.831169	0.738461	0.817391	0.834139
SVM	195	0.831169	0.738461	0.817391	0.834139
SVM	200	0.831169	0.738461	0.817391	0.834139
SVM	205	0.857143	0.777515	0.8463	0.858657
SVM	210	0.852814	0.771248	0.842587	0.854157
SVM	215	0.857143	0.777149	0.847135	0.858298
SVM	220	0.857143	0.777149	0.847135	0.858298
SVM	225	0.857143	0.777149	0.847135	0.858298
SVM	230	0.857143	0.777149	0.847135	0.858298
SVM	235	0.852814	0.769977	0.840886	0.853992
SVM	240	0.852814	0.769977	0.840886	0.853992
SVM	245	0.852814	0.769977	0.840886	0.853992
SVM	250	0.857143	0.777149	0.847135	0.858298
SVM	255	0.857143	0.777149	0.847135	0.858298
SVM	260	0.857143	0.777149	0.847135	0.858298
SVM	265	0.857143	0.777149	0.847135	0.858298
SVM	270	0.857143	0.777149	0.847135	0.858298
SVM	275	0.852814	0.769404	0.841443	0.853913
SVM	280	0.831169	0.736481	0.821235	0.832535
SVM	285	0.835498	0.744276	0.825408	0.8379
SVM	290	0.835498	0.744276	0.825408	0.8379
SVM	295	0.831169	0.736432	0.819826	0.833615
SVM	300	0.848485	0.764724	0.837361	0.850665
SVM	305	0.852814	0.77208	0.841113	0.854996
SVM	310	0.835498	0.746956	0.82482	0.837938
SVM	315	0.835498	0.746956	0.82482	0.837938
SVM	320	0.835498	0.746956	0.82482	0.837938
SVM	325	0.835498	0.746956	0.82482	0.837938
SVM	330	0.835498	0.746956	0.82482	0.837938
SVM	335	0.835498	0.745281	0.825435	0.837693
SVM	340	0.835498	0.745281	0.825435	0.837693
SVM	345	0.839827	0.751065	0.829845	0.841784
SVM	350	0.835498	0.744781	0.826109	0.837247
SVM	355	0.839827	0.75176	0.830618	0.841182
SVM	360	0.839827	0.75176	0.830618	0.841182
SVM	365	0.835498	0.74391	0.827695	0.836518
SVM	370	0.844156	0.760081	0.832942	0.846349
SVM	375	0.839827	0.752664	0.829198	0.842028
SVM	380	0.839827	0.752664	0.829198	0.842028
SVM	385	0.844156	0.760081	0.832942	0.846349
SVM	390	0.844156	0.760081	0.832942	0.846349
SVM	395	0.844156	0.760081	0.832942	0.846349
SVM	400	0.844156	0.760081	0.832942	0.846349
SVM	405	0.844156	0.760081	0.832942	0.846349
SVM	410	0.839827	0.75439	0.828561	0.842256
SVM	415	0.839827	0.75439	0.828561	0.842256
SVM	420	0.839827	0.75439	0.828561	0.842256
SVM	425	0.852814	0.773111	0.843517	0.854723
SVM	430	0.857143	0.778905	0.847986	0.858834
SVM	435	0.857143	0.778905	0.847986	0.858834
SVM	440	0.857143	0.778905	0.847986	0.858834
SVM	445	0.796537	0.688786	0.788346	0.799038
SVM	450	0.800866	0.694963	0.793413	0.802986
SVM	455	0.800866	0.694963	0.793413	0.802986
SVM	460	0.800866	0.694963	0.793413	0.802986
SVM	465	0.800866	0.694963	0.793413	0.802986
SVM	470	0.787879	0.678633	0.780409	0.790553
SVM	475	0.822511	0.730005	0.811925	0.826728
SVM	480	0.822511	0.730005	0.811925	0.826728
SVM	485	0.822511	0.730005	0.811925	0.826728
SVM	490	0.822511	0.730005	0.811925	0.826728
SVM	495	0.822511	0.730005	0.811925	0.826728
SVM	500	0.818182	0.722773	0.807953	0.822188
SVM	505	0.818182	0.722773	0.807953	0.822188
SVM	510	0.818182	0.722773	0.807953	0.822188
SVM	515	0.818182	0.722773	0.807953	0.822188
SVM	520	0.818182	0.722773	0.807953	0.822188
SVM	525	0.787879	0.685727	0.777357	0.794586
SVM	530	0.787879	0.685727	0.777357	0.794586
SVM	535	0.800866	0.706623	0.789184	0.80842
SVM	540	0.800866	0.706623	0.789184	0.80842
SVM	545	0.800866	0.706623	0.789184	0.80842
SVM	550	0.805195	0.711821	0.793191	0.812374
SVM	555	0.805195	0.711821	0.793191	0.812374
SVM	560	0.805195	0.710937	0.794657	0.811381
SVM	565	0.792208	0.697081	0.784541	0.797829
SVM	570	0.796537	0.703108	0.788384	0.802544
SVM	575	0.796537	0.703108	0.788384	0.802544
SVM	580	0.796537	0.703108	0.788384	0.802544
SVM	585	0.796537	0.703108	0.788384	0.802544
SVM	590	0.796537	0.703108	0.788384	0.802544
SVM	595	0.787879	0.688678	0.77942	0.793765
SVM	600	0.796537	0.699872	0.787317	0.802491
SVM	605	0.796537	0.699872	0.787317	0.802491
SVM	610	0.779221	0.673559	0.76974	0.785237
SVM	615	0.779221	0.673559	0.76974	0.785237
SVM	620	0.779221	0.675051	0.769921	0.785107
SVM	625	0.779221	0.675051	0.769921	0.785107
SVM	630	0.779221	0.675051	0.769921	0.785107
SVM	635	0.770563	0.668629	0.763343	0.776717
SVM	640	0.774892	0.669393	0.768145	0.779467
SVM	645	0.78355	0.67962	0.77638	0.787609
SVM	650	0.78355	0.67962	0.77638	0.787609
SVM	655	0.78355	0.67984	0.774827	0.790097
SVM	660	0.78355	0.67984	0.774827	0.790097
SVM	665	0.787879	0.685052	0.77882	0.79405
SVM	670	0.78355	0.676762	0.774932	0.788701
SVM	675	0.787879	0.680122	0.778183	0.792612
SVM	680	0.787879	0.680122	0.778183	0.792612
SVM	685	0.78355	0.674291	0.77323	0.788653
SVM	690	0.78355	0.674291	0.77323	0.788653
SVM	695	0.78355	0.674291	0.77323	0.788653
SVM	700	0.78355	0.673859	0.77443	0.788018
SVM	705	0.787879	0.679211	0.780115	0.790927
SVM	710	0.787879	0.679211	0.780115	0.790927
SVM	715	0.787879	0.679211	0.780115	0.790927
SVM	720	0.787879	0.679211	0.780115	0.790927
SVM	725	0.787879	0.679211	0.780115	0.790927
SVM	730	0.787879	0.679211	0.780115	0.790927
SVM	735	0.787879	0.679211	0.780115	0.790927
SVM	740	0.774892	0.660624	0.769043	0.777305
SVM	745	0.774892	0.660624	0.769043	0.777305
SVM	750	0.774892	0.660624	0.769043	0.777305
SVM	755	0.774892	0.660624	0.769043	0.777305
SVM	760	0.774892	0.660624	0.769043	0.777305
SVM	765	0.774892	0.660624	0.769043	0.777305
SVM	770	0.774892	0.660624	0.769043	0.777305
SVM	775	0.774892	0.660624	0.769043	0.777305
SVM	780	0.774892	0.660624	0.769043	0.777305
SVM	785	0.774892	0.660624	0.769043	0.777305
SVM	790	0.779221	0.668045	0.773088	0.781903
SVM	795	0.779221	0.668045	0.773088	0.781903
SVM	800	0.78355	0.675496	0.77711	0.786484
SVM	805	0.78355	0.675496	0.77711	0.786484
SVM	810	0.78355	0.675496	0.77711	0.786484
SVM	815	0.774892	0.659808	0.767871	0.77783
SVM	820	0.774892	0.667542	0.770053	0.777965
SVM	825	0.774892	0.665073	0.771433	0.776819
SVM	830	0.813853	0.715972	0.808311	0.815629
SVM	835	0.813853	0.715972	0.808311	0.815629
SVM	840	0.809524	0.710447	0.804008	0.81157
SVM	845	0.813853	0.715972	0.808311	0.815629
SVM	850	0.813853	0.715972	0.808311	0.815629
SVM	855	0.813853	0.715972	0.808311	0.815629
SVM	860	0.813853	0.715972	0.808311	0.815629
SVM	865	0.822511	0.726423	0.817754	0.823372
SVM	870	0.82684	0.730753	0.820573	0.827775
SVM	875	0.831169	0.739121	0.824084	0.832117
SVM	880	0.831169	0.739121	0.824084	0.832117
SVM	885	0.831169	0.739121	0.824084	0.832117
SVM	890	0.831169	0.739121	0.824084	0.832117
SVM	895	0.82684	0.732559	0.820443	0.827698
SVM	900	0.835498	0.746224	0.828159	0.836757
SVM	905	0.813853	0.711763	0.806742	0.814928
SVM	910	0.813853	0.711763	0.806742	0.814928
SVM	915	0.813853	0.712595	0.804453	0.815192
SVM	920	0.813853	0.712595	0.804453	0.815192
SVM	925	0.82684	0.734004	0.816768	0.829201
SVM	930	0.818182	0.721552	0.809365	0.820663
SVM	935	0.818182	0.721552	0.809365	0.820663
SVM	940	0.818182	0.721552	0.809365	0.820663
SVM	945	0.813853	0.713956	0.803524	0.816605
SVM	950	0.813853	0.713956	0.803524	0.816605
SVM	955	0.813853	0.713956	0.803524	0.816605
SVM	960	0.813853	0.713956	0.803524	0.816605
SVM	965	0.813853	0.713956	0.803524	0.816605
SVM	970	0.813853	0.713956	0.803524	0.816605
SVM	975	0.809524	0.710447	0.800878	0.812653
SVM	980	0.809524	0.711761	0.799851	0.813266
SVM	985	0.809524	0.711761	0.799851	0.813266
SVM	990	0.809524	0.711761	0.799851	0.813266
SVM	995	0.809524	0.711761	0.799851	0.813266
SVM	1000	0.809524	0.711761	0.799851	0.813266
SVM	1005	0.809524	0.711761	0.799851	0.813266
SVM	1010	0.809524	0.711761	0.799851	0.813266
SVM	1015	0.809524	0.711761	0.799851	0.813266
SVM	1020	0.809524	0.711761	0.799851	0.813266
SVM	1025	0.809524	0.711761	0.799851	0.813266
SVM	1030	0.809524	0.711761	0.799851	0.813266
SVM	1035	0.809524	0.711761	0.799851	0.813266
SVM	1040	0.809524	0.711761	0.799851	0.813266
SVM	1045	0.813853	0.719895	0.805053	0.817369
SVM	1050	0.813853	0.719895	0.805053	0.817369
SVM	1055	0.813853	0.719895	0.805053	0.817369
SVM	1060	0.813853	0.719895	0.805053	0.817369
SVM	1065	0.813853	0.719895	0.805053	0.817369
SVM	1070	0.813853	0.719895	0.805053	0.817369
SVM	1075	0.822511	0.730828	0.813486	0.825357
SVM	1080	0.82684	0.73722	0.817173	0.829839
SVM	1085	0.82684	0.73722	0.817173	0.829839
SVM	1090	0.822511	0.728997	0.81437	0.824933
SVM	1095	0.822511	0.728997	0.81437	0.824933
SVM	1100	0.822511	0.728319	0.815089	0.824555
SVM	1105	0.822511	0.728319	0.815089	0.824555
SVM	1110	0.822511	0.728319	0.815089	0.824555
SVM	1115	0.822511	0.728319	0.815089	0.824555
SVM	1120	0.822511	0.728319	0.815089	0.824555
SVM	1125	0.822511	0.728319	0.815089	0.824555
SVM	1130	0.800866	0.692771	0.794776	0.80252
SVM	1135	0.800866	0.692771	0.794776	0.80252
SVM	1140	0.796537	0.686446	0.791108	0.79803
SVM	1145	0.796537	0.686446	0.791108	0.79803
SVM	1150	0.796537	0.686446	0.791108	0.79803
SVM	1155	0.796537	0.686446	0.791108	0.79803
SVM	1160	0.796537	0.686446	0.791108	0.79803
SVM	1165	0.796537	0.686446	0.791108	0.79803
SVM	1170	0.796537	0.686446	0.791108	0.79803
SVM	1175	0.796537	0.686446	0.791108	0.79803
SVM	1180	0.796537	0.686446	0.791108	0.79803
SVM	1185	0.796537	0.686446	0.791108	0.79803
SVM	1190	0.796537	0.686446	0.791108	0.79803
SVM	1195	0.796537	0.686446	0.791108	0.79803
SVM	1200	0.796537	0.686446	0.791108	0.79803
SVM	1205	0.787879	0.675869	0.783353	0.789373
SVM	1210	0.787879	0.675869	0.783353	0.789373
SVM	1215	0.779221	0.659714	0.775167	0.780309
SVM	1220	0.78355	0.667209	0.775638	0.785724
SVM	1225	0.787879	0.673313	0.779237	0.790166
SVM	1230	0.809524	0.706112	0.806989	0.810196
SVM	1235	0.805195	0.700511	0.802427	0.805974
SVM	1240	0.805195	0.700511	0.802427	0.805974
SVM	1245	0.796537	0.686883	0.793113	0.797302
SVM	1250	0.796537	0.686883	0.793113	0.797302
SVM	1255	0.796537	0.685661	0.794459	0.796895
SVM	1260	0.800866	0.692469	0.801126	0.800618
SVM	1265	0.787879	0.673916	0.786355	0.78826
SVM	1270	0.787879	0.673916	0.786355	0.78826
SVM	1275	0.787879	0.673916	0.786355	0.78826
SVM	1280	0.787879	0.676539	0.787069	0.788093
SVM	1285	0.78355	0.671861	0.78221	0.78409
SVM	1290	0.78355	0.671861	0.78221	0.78409
SVM	1295	0.796537	0.687508	0.793931	0.797229
SVM	1300	0.796537	0.687508	0.793931	0.797229
SVM	1305	0.796537	0.687508	0.793931	0.797229
SVM	1310	0.796537	0.687508	0.793931	0.797229
SVM	1315	0.796537	0.687508	0.793931	0.797229
SVM	1320	0.818182	0.719799	0.815813	0.818615
SVM	1325	0.818182	0.719799	0.815813	0.818615
SVM	1330	0.818182	0.719799	0.815813	0.818615
SVM	1335	0.818182	0.719799	0.815813	0.818615
SVM	1340	0.818182	0.719799	0.815813	0.818615
SVM	1345	0.818182	0.719799	0.815813	0.818615
SVM	1350	0.818182	0.719799	0.815813	0.818615
SVM	1355	0.818182	0.719799	0.815813	0.818615
SVM	1360	0.818182	0.719799	0.815813	0.818615
SVM	1365	0.818182	0.719799	0.815813	0.818615
SVM	1370	0.818182	0.719799	0.815813	0.818615
SVM	1375	0.800866	0.691907	0.805073	0.799587
SVM	1380	0.800866	0.691907	0.805073	0.799587
SVM	1385	0.800866	0.691907	0.805073	0.799587
SVM	1390	0.800866	0.691907	0.805073	0.799587
SVM	1395	0.800866	0.691907	0.805073	0.799587
SVM	1400	0.800866	0.691907	0.805073	0.799587
SVM	1405	0.800866	0.691907	0.805073	0.799587
SVM	1410	0.800866	0.691907	0.805073	0.799587
SVM	1415	0.800866	0.691907	0.805073	0.799587
SVM	1420	0.800866	0.691907	0.805073	0.799587
SVM	1425	0.800866	0.691907	0.805073	0.799587
SVM	1430	0.800866	0.691907	0.805073	0.799587
SVM	1435	0.805195	0.699277	0.809048	0.804103
SVM	1440	0.792208	0.67894	0.796412	0.790756
SVM	1445	0.792208	0.67894	0.796412	0.790756
SVM	1450	0.792208	0.67894	0.796412	0.790756
SVM	1455	0.78355	0.664655	0.787673	0.782329
SVM	1460	0.78355	0.664655	0.787673	0.782329
SVM	1465	0.78355	0.664655	0.787673	0.782329
SVM	1470	0.78355	0.664655	0.787673	0.782329
SVM	1475	0.78355	0.664655	0.787673	0.782329
SVM	1480	0.78355	0.664655	0.787673	0.782329
SVM	1485	0.78355	0.664655	0.787673	0.782329
SVM	1490	0.779221	0.659765	0.778715	0.779164
SVM	1495	0.779221	0.659765	0.778715	0.779164
SVM	1500	0.774892	0.654615	0.773815	0.775142
SVM	1505	0.774892	0.654615	0.773815	0.775142
SVM	1510	0.774892	0.654615	0.773815	0.775142
SVM	1515	0.774892	0.654615	0.773815	0.775142
SVM	1520	0.774892	0.654615	0.773815	0.775142
SVM	1525	0.774892	0.654615	0.773815	0.775142
SVM	1530	0.774892	0.654615	0.773815	0.775142
SVM	1535	0.770563	0.652523	0.769269	0.770857
SVM	1540	0.748918	0.620167	0.746552	0.749729
SVM	1545	0.748918	0.620167	0.746552	0.749729
SVM	1550	0.748918	0.620167	0.746552	0.749729
SVM	1555	0.753247	0.626072	0.750227	0.754315
SVM	1560	0.757576	0.632018	0.753903	0.758891
SVM	1565	0.757576	0.632018	0.753903	0.758891
SVM	1570	0.748918	0.618481	0.746306	0.749865
SVM	1575	0.748918	0.620167	0.746552	0.749729
SVM	1580	0.748918	0.620167	0.746552	0.749729
SVM	1585	0.744589	0.6143	0.745041	0.744524
SVM	1590	0.744589	0.6143	0.745041	0.744524
SVM	1595	0.744589	0.61254	0.744751	0.744627
SVM	1600	0.744589	0.61254	0.744751	0.744627
SVM	1605	0.744589	0.61254	0.744751	0.744627
SVM	1610	0.744589	0.61254	0.744751	0.744627
SVM	1615	0.744589	0.61254	0.744751	0.744627
SVM	1620	0.744589	0.61254	0.744751	0.744627
SVM	1625	0.744589	0.61254	0.744751	0.744627
SVM	1630	0.744589	0.61254	0.744751	0.744627
SVM	1635	0.744589	0.61254	0.744751	0.744627
SVM	1640	0.744589	0.61254	0.744751	0.744627
SVM	1645	0.744589	0.61254	0.744751	0.744627
SVM	1650	0.744589	0.61254	0.744751	0.744627
SVM	1655	0.744589	0.61254	0.744751	0.744627
SVM	1660	0.744589	0.61254	0.744751	0.744627
SVM	1665	0.744589	0.61254	0.744751	0.744627
SVM	1670	0.744589	0.61254	0.744751	0.744627
SVM	1675	0.744589	0.61254	0.744751	0.744627
SVM	1680	0.766234	0.636794	0.765953	0.766349
SVM	1685	0.766234	0.636794	0.765953	0.766349
SVM	1690	0.766234	0.636794	0.765953	0.766349
SVM	1695	0.766234	0.636794	0.765953	0.766349
SVM	1700	0.766234	0.636794	0.765953	0.766349
SVM	1705	0.766234	0.636794	0.765953	0.766349
SVM	1710	0.766234	0.636794	0.765953	0.766349
SVM	1715	0.766234	0.636794	0.765953	0.766349
SVM	1720	0.766234	0.636794	0.765953	0.766349
SVM	1725	0.766234	0.636794	0.765953	0.766349
SVM	1730	0.766234	0.636794	0.765953	0.766349
SVM	1735	0.766234	0.636794	0.765953	0.766349
SVM	1740	0.753247	0.616489	0.754552	0.753023
SVM	1745	0.753247	0.616489	0.754552	0.753023
SVM	1750	0.761905	0.628904	0.763472	0.761614
SVM	1755	0.761905	0.628904	0.763472	0.761614
SVM	1760	0.761905	0.628904	0.763472	0.761614
SVM	1765	0.761905	0.628904	0.763472	0.761614
SVM	1770	0.761905	0.628904	0.763472	0.761614
SVM	1775	0.761905	0.628904	0.763472	0.761614
SVM	1780	0.761905	0.628904	0.763472	0.761614
SVM	1785	0.761905	0.628904	0.763472	0.761614
SVM	1790	0.761905	0.628904	0.763472	0.761614
SVM	1795	0.761905	0.628904	0.763472	0.761614
SVM	1800	0.761905	0.628904	0.763472	0.761614
SVM	1805	0.766234	0.634556	0.76813	0.765964
SVM	1810	0.766234	0.634556	0.76813	0.765964
SVM	1815	0.766234	0.634556	0.76813	0.765964
SVM	1820	0.766234	0.634556	0.76813	0.765964
SVM	1825	0.757576	0.623305	0.758853	0.757268
SVM	1830	0.761905	0.628904	0.763472	0.761614
SVM	1835	0.761905	0.628904	0.763472	0.761614
SVM	1840	0.757576	0.620886	0.757967	0.757471
SVM	1845	0.757576	0.620886	0.757967	0.757471
SVM	1850	0.757576	0.620886	0.757967	0.757471
SVM	1855	0.757576	0.620886	0.757967	0.757471
SVM	1860	0.761905	0.628904	0.763472	0.761614
SVM	1865	0.761905	0.628904	0.763472	0.761614
SVM	1870	0.761905	0.628904	0.763472	0.761614
SVM	1875	0.761905	0.628904	0.763472	0.761614
SVM	1880	0.757576	0.621393	0.759599	0.757233
SVM	1885	0.753247	0.615783	0.754983	0.752893
SVM	1890	0.753247	0.615783	0.754983	0.752893
SVM	1895	0.753247	0.615783	0.754983	0.752893
SVM	1900	0.757576	0.621393	0.759599	0.757233
SVM	1905	0.757576	0.621393	0.759599	0.757233
SVM	1910	0.757576	0.621393	0.759599	0.757233
SVM	1915	0.757576	0.621393	0.759599	0.757233
SVM	1920	0.757576	0.621393	0.759599	0.757233
SVM	1925	0.757576	0.621393	0.759599	0.757233
SVM	1930	0.757576	0.621393	0.759599	0.757233
SVM	1935	0.757576	0.621393	0.759599	0.757233
SVM	1940	0.753247	0.615783	0.754983	0.752893
SVM	1945	0.753247	0.615783	0.754983	0.752893
SVM	1950	0.753247	0.615783	0.754983	0.752893
SVM	1955	0.753247	0.615783	0.754983	0.752893
SVM	1960	0.753247	0.615783	0.754983	0.752893
SVM	1965	0.753247	0.615783	0.754983	0.752893
SVM	1970	0.753247	0.615783	0.754983	0.752893
SVM	1975	0.753247	0.615783	0.754983	0.752893
SVM	1980	0.753247	0.615783	0.754983	0.752893
SVM	1985	0.753247	0.615783	0.754983	0.752893
SVM	1990	0.753247	0.615783	0.754983	0.752893
SVM	1995	0.753247	0.615783	0.754983	0.752893
SVM	2000	0.753247	0.615783	0.754983	0.752893
Bayes	5	0.722944	0.57626	0.698911	0.729661
Bayes	10	0.796537	0.682461	0.775279	0.80243
Bayes	15	0.770563	0.652756	0.746179	0.780896
Bayes	20	0.78355	0.677837	0.763223	0.793746
Bayes	25	0.770563	0.659765	0.753383	0.783445
Bayes	30	0.748918	0.627402	0.729723	0.762984
Bayes	35	0.779221	0.672576	0.760611	0.792507
Bayes	40	0.766234	0.653858	0.748975	0.779388
Bayes	45	0.757576	0.646509	0.739245	0.77545
Bayes	50	0.757576	0.650675	0.740402	0.775934
Bayes	55	0.770563	0.660443	0.751167	0.784951
Bayes	60	0.774892	0.66605	0.754132	0.788618
Bayes	65	0.761905	0.64659	0.739199	0.776127
Bayes	70	0.761905	0.643412	0.737694	0.774929
Bayes	75	0.770563	0.660314	0.749143	0.783956
Bayes	80	0.753247	0.63169	0.731212	0.765875
Bayes	85	0.766234	0.651709	0.74311	0.779027
Bayes	90	0.770563	0.663245	0.751213	0.782962
Bayes	95	0.774892	0.672532	0.757338	0.787015
Bayes	100	0.78355	0.686026	0.764855	0.795888
Bayes	105	0.779221	0.680141	0.760383	0.792273
Bayes	110	0.761905	0.657757	0.744943	0.775888
Bayes	115	0.766234	0.668306	0.750576	0.780159
Bayes	120	0.792208	0.695243	0.772319	0.803766
Bayes	125	0.78355	0.684305	0.764696	0.795218
Bayes	130	0.766234	0.659068	0.746673	0.779919
Bayes	135	0.774892	0.672532	0.755905	0.788107
Bayes	140	0.78355	0.686872	0.7682	0.794302
Bayes	145	0.766234	0.663584	0.752023	0.778176
Bayes	150	0.761905	0.659636	0.748746	0.773786
Bayes	155	0.792208	0.69949	0.779522	0.800537
Bayes	160	0.787879	0.693603	0.775033	0.796949
Bayes	165	0.787879	0.690165	0.773667	0.796741
Bayes	170	0.787879	0.690165	0.773667	0.796741
Bayes	175	0.779221	0.680141	0.765784	0.788736
Bayes	180	0.779221	0.680141	0.765784	0.788736
Bayes	185	0.774892	0.674296	0.761346	0.785162
Bayes	190	0.770563	0.66849	0.756907	0.781573
Bayes	195	0.779221	0.679265	0.765248	0.789151
Bayes	200	0.770563	0.66668	0.757012	0.780078
Bayes	205	0.774892	0.671692	0.76129	0.784606
Bayes	210	0.774892	0.672532	0.760833	0.784794
Bayes	215	0.774892	0.672532	0.760833	0.784794
Bayes	220	0.774892	0.673411	0.760413	0.785025
Bayes	225	0.774892	0.673411	0.760413	0.785025
Bayes	230	0.770563	0.667597	0.756612	0.780328
Bayes	235	0.770563	0.668552	0.757143	0.779896
Bayes	240	0.766234	0.662023	0.753496	0.77451
Bayes	245	0.761905	0.656088	0.749017	0.77091
Bayes	250	0.761905	0.656342	0.749694	0.769782
Bayes	255	0.766234	0.662023	0.753496	0.77451
Bayes	260	0.757576	0.651458	0.74567	0.765645
Bayes	265	0.748918	0.641006	0.737811	0.756691
Bayes	270	0.753247	0.645833	0.741846	0.760874
Bayes	275	0.748918	0.637649	0.737093	0.755437
Bayes	280	0.748918	0.638359	0.736874	0.756034
Bayes	285	0.74026	0.627957	0.728966	0.746985
Bayes	290	0.744589	0.634279	0.732706	0.752488
Bayes	295	0.74026	0.62949	0.728712	0.74829
Bayes	300	0.748918	0.639105	0.736709	0.75667
Bayes	305	0.744589	0.633159	0.732352	0.753154
Bayes	310	0.744589	0.633159	0.732352	0.753154
Bayes	315	0.748918	0.638002	0.736332	0.757302
Bayes	320	0.748918	0.638002	0.736332	0.757302
Bayes	325	0.744589	0.633159	0.732352	0.753154
Bayes	330	0.74026	0.626187	0.728363	0.74936
Bayes	335	0.735931	0.619462	0.724061	0.745115
Bayes	340	0.735931	0.621628	0.724134	0.744799
Bayes	345	0.735931	0.622466	0.724054	0.745477
Bayes	350	0.735931	0.621978	0.72462	0.74348
Bayes	355	0.722944	0.606964	0.712673	0.730072
Bayes	360	0.714286	0.596816	0.704697	0.72079
Bayes	365	0.714286	0.596039	0.704825	0.720171
Bayes	370	0.709957	0.589304	0.699127	0.716989
Bayes	375	0.718615	0.600003	0.707411	0.724762
Bayes	380	0.718615	0.600003	0.707411	0.724762
Bayes	385	0.722944	0.604196	0.71108	0.730515
Bayes	390	0.722944	0.604196	0.71108	0.730515
Bayes	395	0.722944	0.604196	0.71108	0.730515
Bayes	400	0.722944	0.604196	0.71108	0.730515
Bayes	405	0.718615	0.598716	0.707203	0.725628
Bayes	410	0.722944	0.60545	0.713	0.728866
Bayes	415	0.722944	0.60619	0.712811	0.72945
Bayes	420	0.714286	0.594651	0.705974	0.717098
Bayes	425	0.718615	0.60065	0.709549	0.722521
Bayes	430	0.718615	0.596689	0.708361	0.722757
Bayes	435	0.727273	0.605785	0.717085	0.731037
Bayes	440	0.727273	0.604281	0.718581	0.729917
Bayes	445	0.735931	0.601952	0.724101	0.741178
Bayes	450	0.74026	0.610292	0.72956	0.745345
Bayes	455	0.74026	0.609552	0.729882	0.744797
Bayes	460	0.753247	0.628255	0.741621	0.758005
Bayes	465	0.74026	0.611909	0.730597	0.745186
Bayes	470	0.744589	0.617813	0.734345	0.749847
Bayes	475	0.731602	0.603266	0.722516	0.738349
Bayes	480	0.735931	0.608981	0.727289	0.742245
Bayes	485	0.735931	0.608981	0.727289	0.742245
Bayes	490	0.735931	0.607983	0.727489	0.741615
Bayes	495	0.735931	0.607983	0.727489	0.741615
Bayes	500	0.731602	0.601964	0.723728	0.736943
Bayes	505	0.735931	0.608707	0.728263	0.74142
Bayes	510	0.735931	0.60776	0.728514	0.740824
Bayes	515	0.731602	0.601236	0.721641	0.738349
Bayes	520	0.731602	0.602234	0.721492	0.739008
Bayes	525	0.727273	0.596518	0.716769	0.735139
Bayes	530	0.727273	0.594489	0.717075	0.733842
Bayes	535	0.722944	0.589458	0.713141	0.729806
Bayes	540	0.722944	0.588478	0.713345	0.729201
Bayes	545	0.722944	0.588478	0.713345	0.729201
Bayes	550	0.722944	0.588478	0.713345	0.729201
Bayes	555	0.722944	0.588478	0.713345	0.729201
Bayes	560	0.722944	0.589458	0.713141	0.729806
Bayes	565	0.718615	0.579616	0.707531	0.725763
Bayes	570	0.709957	0.567503	0.70006	0.716469
Bayes	575	0.709957	0.567503	0.70006	0.716469
Bayes	580	0.714286	0.573539	0.703794	0.721119
Bayes	585	0.718615	0.579616	0.707531	0.725763
Bayes	590	0.714286	0.569968	0.701829	0.721666
Bayes	595	0.718615	0.577787	0.706089	0.725647
Bayes	600	0.718615	0.57943	0.708055	0.724952
Bayes	605	0.722944	0.586783	0.712283	0.7297
Bayes	610	0.718615	0.581711	0.708409	0.725723
Bayes	615	0.722944	0.587866	0.712165	0.730377
Bayes	620	0.718615	0.582809	0.708323	0.726417
Bayes	625	0.705628	0.564279	0.695558	0.714514
Bayes	630	0.705628	0.564279	0.695558	0.714514
Bayes	635	0.718615	0.580647	0.70881	0.726283
Bayes	640	0.714286	0.575598	0.703572	0.722456
Bayes	645	0.714286	0.574552	0.703656	0.721767
Bayes	650	0.709957	0.568197	0.699394	0.71776
Bayes	655	0.709957	0.570588	0.700775	0.717046
Bayes	660	0.709957	0.570588	0.700775	0.717046
Bayes	665	0.709957	0.570588	0.700775	0.717046
Bayes	670	0.705628	0.565615	0.696903	0.713015
Bayes	675	0.701299	0.55709	0.691777	0.709064
Bayes	680	0.705628	0.563171	0.695565	0.713775
Bayes	685	0.705628	0.563171	0.695565	0.713775
Bayes	690	0.705628	0.562094	0.695626	0.713078
Bayes	695	0.705628	0.562094	0.695626	0.713078
Bayes	700	0.705628	0.562094	0.695626	0.713078
Bayes	705	0.714286	0.577724	0.704653	0.721252
Bayes	710	0.714286	0.578752	0.704504	0.721884
Bayes	715	0.709957	0.571284	0.700323	0.717176
Bayes	720	0.709957	0.571284	0.700323	0.717176
Bayes	725	0.709957	0.571284	0.700323	0.717176
Bayes	730	0.714286	0.576984	0.705078	0.72109
Bayes	735	0.714286	0.576984	0.705078	0.72109
Bayes	740	0.714286	0.578497	0.705448	0.721057
Bayes	745	0.714286	0.578497	0.705448	0.721057
Bayes	750	0.714286	0.578497	0.705448	0.721057
Bayes	755	0.714286	0.578497	0.705448	0.721057
Bayes	760	0.718615	0.584255	0.710147	0.724903
Bayes	765	0.727273	0.596201	0.717707	0.734313
Bayes	770	0.722944	0.590208	0.713926	0.729612
Bayes	775	0.718615	0.584255	0.710147	0.724903
Bayes	780	0.714286	0.578339	0.706369	0.720185
Bayes	785	0.714286	0.578339	0.706369	0.720185
Bayes	790	0.714286	0.578339	0.706369	0.720185
Bayes	795	0.714286	0.578339	0.706369	0.720185
Bayes	800	0.709957	0.569835	0.701167	0.716174
Bayes	805	0.705628	0.568509	0.698408	0.711891
Bayes	810	0.709957	0.573406	0.702384	0.716045
Bayes	815	0.709957	0.574384	0.702229	0.716671
Bayes	820	0.709957	0.574278	0.703029	0.715673
Bayes	825	0.709957	0.574278	0.703029	0.715673
Bayes	830	0.705628	0.564871	0.697205	0.712051
Bayes	835	0.705628	0.564871	0.697205	0.712051
Bayes	840	0.705628	0.564871	0.697205	0.712051
Bayes	845	0.701299	0.556361	0.691969	0.708035
Bayes	850	0.705628	0.561355	0.695908	0.712141
Bayes	855	0.705628	0.561355	0.695908	0.712141
Bayes	860	0.705628	0.561355	0.695908	0.712141
Bayes	865	0.705628	0.561355	0.695908	0.712141
Bayes	870	0.705628	0.561355	0.695908	0.712141
Bayes	875	0.701299	0.556361	0.691969	0.708035
Bayes	880	0.701299	0.556361	0.691969	0.708035
Bayes	885	0.701299	0.556361	0.691969	0.708035
Bayes	890	0.69697	0.547823	0.686413	0.703535
Bayes	895	0.69697	0.547823	0.686413	0.703535
Bayes	900	0.705628	0.564871	0.697205	0.712051
Bayes	905	0.69697	0.551403	0.688041	0.703916
Bayes	910	0.69697	0.548807	0.687922	0.703476
Bayes	915	0.69697	0.548807	0.687922	0.703476
Bayes	920	0.69697	0.548807	0.687922	0.703476
Bayes	925	0.692641	0.541135	0.682201	0.699582
Bayes	930	0.692641	0.541135	0.682201	0.699582
Bayes	935	0.692641	0.541135	0.682201	0.699582
Bayes	940	0.701299	0.557308	0.693145	0.707474
Bayes	945	0.69697	0.551403	0.689364	0.702737
Bayes	950	0.692641	0.543738	0.683736	0.698904
Bayes	955	0.688312	0.537935	0.679092	0.695083
Bayes	960	0.688312	0.535233	0.678446	0.694873
Bayes	965	0.688312	0.537935	0.679092	0.695083
Bayes	970	0.688312	0.534395	0.677726	0.695165
Bayes	975	0.683983	0.527651	0.675189	0.689097
Bayes	980	0.692641	0.540317	0.683213	0.697796
Bayes	985	0.688312	0.53523	0.680866	0.69293
Bayes	990	0.692641	0.542879	0.684871	0.697443
Bayes	995	0.701299	0.55899	0.695698	0.705248
Bayes	1000	0.701299	0.560819	0.695183	0.706339
Bayes	1005	0.701299	0.559889	0.695414	0.705774
Bayes	1010	0.701299	0.560819	0.695183	0.706339
Bayes	1015	0.701299	0.560819	0.695183	0.706339
Bayes	1020	0.69697	0.553159	0.689616	0.702537
Bayes	1025	0.69697	0.553159	0.689616	0.702537
Bayes	1030	0.69697	0.55226	0.68985	0.701982
Bayes	1035	0.701299	0.5572	0.693888	0.706187
Bayes	1040	0.69697	0.55226	0.68985	0.701982
Bayes	1045	0.692641	0.544618	0.684391	0.698535
Bayes	1050	0.692641	0.544618	0.684391	0.698535
Bayes	1055	0.692641	0.544618	0.684391	0.698535
Bayes	1060	0.692641	0.543733	0.684604	0.69797
Bayes	1065	0.692641	0.544618	0.684391	0.698535
Bayes	1070	0.688312	0.538802	0.679785	0.694752
Bayes	1075	0.701299	0.556307	0.694272	0.705999
Bayes	1080	0.701299	0.553708	0.692644	0.70633
Bayes	1085	0.69697	0.546145	0.686918	0.702457
Bayes	1090	0.701299	0.553708	0.692644	0.70633
Bayes	1095	0.692641	0.542837	0.683958	0.698346
Bayes	1100	0.688312	0.540726	0.680754	0.694753
Bayes	1105	0.688312	0.540726	0.680754	0.694753
Bayes	1110	0.692641	0.545631	0.684693	0.698897
Bayes	1115	0.688312	0.540726	0.680754	0.694753
Bayes	1120	0.692641	0.542887	0.683021	0.699203
Bayes	1125	0.688312	0.535327	0.678913	0.694584
Bayes	1130	0.683983	0.531339	0.674833	0.691067
Bayes	1135	0.679654	0.526421	0.670948	0.686957
Bayes	1140	0.679654	0.526421	0.670948	0.686957
Bayes	1145	0.679654	0.526421	0.670948	0.686957
Bayes	1150	0.679654	0.526421	0.670948	0.686957
Bayes	1155	0.679654	0.526421	0.670948	0.686957
Bayes	1160	0.679654	0.526421	0.670948	0.686957
Bayes	1165	0.679654	0.526421	0.670948	0.686957
Bayes	1170	0.679654	0.526421	0.670948	0.686957
Bayes	1175	0.679654	0.526421	0.670948	0.686957
Bayes	1180	0.679654	0.526421	0.670948	0.686957
Bayes	1185	0.679654	0.526421	0.670948	0.686957
Bayes	1190	0.679654	0.526421	0.670948	0.686957
Bayes	1195	0.679654	0.526421	0.670948	0.686957
Bayes	1200	0.679654	0.526421	0.670948	0.686957
Bayes	1205	0.679654	0.526421	0.670948	0.686957
Bayes	1210	0.679654	0.526421	0.670948	0.686957
Bayes	1215	0.679654	0.526286	0.669425	0.68774
Bayes	1220	0.679654	0.526286	0.669425	0.68774
Bayes	1225	0.679654	0.526286	0.669425	0.68774
Bayes	1230	0.679654	0.53205	0.671725	0.687577
Bayes	1235	0.679654	0.53205	0.671725	0.687577
Bayes	1240	0.683983	0.539661	0.675852	0.692219
Bayes	1245	0.683983	0.539661	0.675852	0.692219
Bayes	1250	0.679654	0.533847	0.672024	0.6874
Bayes	1255	0.683983	0.537648	0.676059	0.69097
Bayes	1260	0.688312	0.545366	0.681533	0.694704
Bayes	1265	0.688312	0.545366	0.681533	0.694704
Bayes	1270	0.692641	0.551199	0.685338	0.69949
Bayes	1275	0.692641	0.551199	0.685338	0.69949
Bayes	1280	0.688312	0.543464	0.682073	0.693917
Bayes	1285	0.692641	0.5511	0.686153	0.698512
Bayes	1290	0.692641	0.5511	0.686153	0.698512
Bayes	1295	0.688312	0.54437	0.680312	0.694998
Bayes	1300	0.688312	0.54437	0.680312	0.694998
Bayes	1305	0.688312	0.54437	0.680312	0.694998
Bayes	1310	0.688312	0.54437	0.680312	0.694998
Bayes	1315	0.688312	0.54437	0.680312	0.694998
Bayes	1320	0.692641	0.54921	0.684288	0.699197
Bayes	1325	0.692641	0.54921	0.684288	0.699197
Bayes	1330	0.692641	0.54921	0.684288	0.699197
Bayes	1335	0.692641	0.54921	0.684288	0.699197
Bayes	1340	0.69697	0.55417	0.689171	0.70246
Bayes	1345	0.69697	0.55417	0.689171	0.70246
Bayes	1350	0.69697	0.55417	0.689171	0.70246
Bayes	1355	0.692641	0.545617	0.683901	0.698412
Bayes	1360	0.692641	0.545617	0.683901	0.698412
Bayes	1365	0.692641	0.545617	0.683901	0.698412
Bayes	1370	0.692641	0.545617	0.683901	0.698412
Bayes	1375	0.69697	0.5532	0.689494	0.702202
Bayes	1380	0.69697	0.5532	0.689494	0.702202
Bayes	1385	0.69697	0.5532	0.689494	0.702202
Bayes	1390	0.69697	0.5532	0.689494	0.702202
Bayes	1395	0.69697	0.5532	0.689494	0.702202
Bayes	1400	0.69697	0.5532	0.689494	0.702202
Bayes	1405	0.692641	0.54466	0.684236	0.698172
Bayes	1410	0.692641	0.54466	0.684236	0.698172
Bayes	1415	0.688312	0.537	0.680218	0.693641
Bayes	1420	0.688312	0.539741	0.680227	0.693964
Bayes	1425	0.688312	0.539741	0.680227	0.693964
Bayes	1430	0.688312	0.538061	0.679139	0.693874
Bayes	1435	0.679654	0.524596	0.668885	0.686304
Bayes	1440	0.683983	0.531196	0.676478	0.688924
Bayes	1445	0.679654	0.523621	0.670841	0.685121
Bayes	1450	0.679654	0.523621	0.670841	0.685121
Bayes	1455	0.679654	0.523621	0.670841	0.685121
Bayes	1460	0.679654	0.523621	0.670841	0.685121
Bayes	1465	0.679654	0.523621	0.670841	0.685121
Bayes	1470	0.679654	0.523621	0.670841	0.685121
Bayes	1475	0.679654	0.523621	0.670841	0.685121
Bayes	1480	0.679654	0.523621	0.670841	0.685121
Bayes	1485	0.679654	0.523621	0.670841	0.685121
Bayes	1490	0.683983	0.531196	0.676478	0.688924
Bayes	1495	0.683983	0.531196	0.676478	0.688924
Bayes	1500	0.683983	0.531196	0.676478	0.688924
Bayes	1505	0.683983	0.531196	0.676478	0.688924
Bayes	1510	0.683983	0.531196	0.676478	0.688924
Bayes	1515	0.683983	0.531196	0.676478	0.688924
Bayes	1520	0.683983	0.531196	0.676478	0.688924
Bayes	1525	0.683983	0.531196	0.676478	0.688924
Bayes	1530	0.683983	0.531196	0.676478	0.688924
Bayes	1535	0.679654	0.523533	0.672448	0.68439
Bayes	1540	0.679654	0.523533	0.672448	0.68439
Bayes	1545	0.679654	0.523533	0.672448	0.68439
Bayes	1550	0.679654	0.523533	0.672448	0.68439
Bayes	1555	0.679654	0.523533	0.672448	0.68439
Bayes	1560	0.675325	0.517689	0.667761	0.68054
Bayes	1565	0.679654	0.523533	0.672448	0.68439
Bayes	1570	0.683983	0.529409	0.67713	0.68822
Bayes	1575	0.675325	0.51594	0.66682	0.680596
Bayes	1580	0.675325	0.51594	0.66682	0.680596
Bayes	1585	0.683983	0.531196	0.676478	0.688924
Bayes	1590	0.683983	0.531196	0.676478	0.688924
Bayes	1595	0.683983	0.531196	0.676478	0.688924
Bayes	1600	0.679654	0.525337	0.671828	0.685111
Bayes	1605	0.679654	0.525339	0.673309	0.684294
Bayes	1610	0.683983	0.531154	0.678024	0.688163
Bayes	1615	0.675325	0.517689	0.667761	0.68054
Bayes	1620	0.675325	0.517689	0.667761	0.68054
Bayes	1625	0.675325	0.517689	0.667761	0.68054
Bayes	1630	0.675325	0.522394	0.668917	0.681199
Bayes	1635	0.675325	0.522394	0.668917	0.681199
Bayes	1640	0.675325	0.521403	0.669083	0.680618
Bayes	1645	0.675325	0.521403	0.669083	0.680618
Bayes	1650	0.675325	0.521403	0.669083	0.680618
Bayes	1655	0.675325	0.521403	0.669083	0.680618
Bayes	1660	0.675325	0.521403	0.669083	0.680618
Bayes	1665	0.675325	0.521403	0.669083	0.680618
Bayes	1670	0.675325	0.521403	0.669083	0.680618
Bayes	1675	0.675325	0.522394	0.668917	0.681199
Bayes	1680	0.670996	0.51278	0.663772	0.676331
Bayes	1685	0.670996	0.51278	0.663772	0.676331
Bayes	1690	0.675325	0.518607	0.667512	0.681057
Bayes	1695	0.670996	0.51278	0.663772	0.676331
Bayes	1700	0.670996	0.51278	0.663772	0.676331
Bayes	1705	0.675325	0.520442	0.6693	0.680075
Bayes	1710	0.675325	0.520442	0.6693	0.680075
Bayes	1715	0.670996	0.51278	0.663772	0.676331
Bayes	1720	0.670996	0.51278	0.663772	0.676331
Bayes	1725	0.670996	0.51278	0.663772	0.676331
Bayes	1730	0.670996	0.51278	0.663772	0.676331
Bayes	1735	0.670996	0.51278	0.663772	0.676331
Bayes	1740	0.670996	0.511001	0.662819	0.676381
Bayes	1745	0.670996	0.511001	0.662819	0.676381
Bayes	1750	0.670996	0.511001	0.662819	0.676381
Bayes	1755	0.670996	0.511001	0.662819	0.676381
Bayes	1760	0.670996	0.511001	0.662819	0.676381
Bayes	1765	0.670996	0.511001	0.662819	0.676381
Bayes	1770	0.670996	0.511001	0.662819	0.676381
Bayes	1775	0.670996	0.511001	0.662819	0.676381
Bayes	1780	0.670996	0.511001	0.662819	0.676381
Bayes	1785	0.670996	0.511001	0.662819	0.676381
Bayes	1790	0.670996	0.511001	0.662819	0.676381
Bayes	1795	0.666667	0.503421	0.657158	0.672577
Bayes	1800	0.666667	0.503421	0.657158	0.672577
Bayes	1805	0.670996	0.511001	0.662819	0.676381
Bayes	1810	0.670996	0.511001	0.662819	0.676381
Bayes	1815	0.670996	0.511001	0.662819	0.676381
Bayes	1820	0.670996	0.511001	0.662819	0.676381
Bayes	1825	0.670996	0.510154	0.663111	0.675901
Bayes	1830	0.670996	0.510154	0.663111	0.675901
Bayes	1835	0.666667	0.503334	0.658779	0.671844
Bayes	1840	0.666667	0.503334	0.658779	0.671844
Bayes	1845	0.662338	0.494091	0.653774	0.667157
Bayes	1850	0.662338	0.494091	0.653774	0.667157
Bayes	1855	0.662338	0.494091	0.653774	0.667157
Bayes	1860	0.662338	0.4949	0.653425	0.667585
Bayes	1865	0.662338	0.4949	0.653425	0.667585
Bayes	1870	0.662338	0.4949	0.653425	0.667585
Bayes	1875	0.662338	0.4949	0.653425	0.667585
Bayes	1880	0.666667	0.503334	0.658779	0.671844
Bayes	1885	0.666667	0.503334	0.658779	0.671844
Bayes	1890	0.666667	0.503334	0.658779	0.671844
Bayes	1895	0.662338	0.495736	0.653127	0.668049
Bayes	1900	0.662338	0.495736	0.653127	0.668049
Bayes	1905	0.662338	0.495736	0.653127	0.668049
Bayes	1910	0.662338	0.495736	0.653127	0.668049
Bayes	1915	0.666667	0.503334	0.658779	0.671844
Bayes	1920	0.666667	0.503334	0.658779	0.671844
Bayes	1925	0.662338	0.495736	0.653127	0.668049
Bayes	1930	0.666667	0.503334	0.658779	0.671844
Bayes	1935	0.662338	0.495736	0.653127	0.668049
Bayes	1940	0.662338	0.495736	0.653127	0.668049
Bayes	1945	0.670996	0.510067	0.664678	0.675138
Bayes	1950	0.670996	0.510067	0.664678	0.675138
Bayes	1955	0.670996	0.510067	0.664678	0.675138
Bayes	1960	0.670996	0.510067	0.664678	0.675138
Bayes	1965	0.662338	0.497492	0.654114	0.667994
Bayes	1970	0.662338	0.4966	0.654393	0.667515
Bayes	1975	0.662338	0.4966	0.654393	0.667515
Bayes	1980	0.666667	0.504224	0.659962	0.67126
Bayes	1985	0.666667	0.504224	0.659962	0.67126
Bayes	1990	0.666667	0.504224	0.659962	0.67126
Bayes	1995	0.666667	0.504224	0.659962	0.67126
[truncated: 2,801 more rows]

## Sheet: ExtraTrees
Classification algorithm	Number of features	ACC	MCC	Macro F1	Weighted F1
Ncentroid	5	0.640693	0.424759	0.566395	0.640466
Ncentroid	10	0.471861	0.294227	0.478427	0.513046
Ncentroid	15	0.675325	0.494336	0.627013	0.678775
Ncentroid	20	0.658009	0.469038	0.59894	0.656868
Ncentroid	25	0.662338	0.477257	0.604944	0.660792
Ncentroid	30	0.722944	0.56144	0.680061	0.72375
Ncentroid	35	0.722944	0.56144	0.680061	0.72375
Ncentroid	40	0.722944	0.56144	0.680061	0.72375
Ncentroid	45	0.722944	0.56144	0.680061	0.72375
Ncentroid	50	0.722944	0.56144	0.680061	0.72375
Ncentroid	55	0.727273	0.566643	0.68348	0.728459
Ncentroid	60	0.727273	0.566824	0.687125	0.728286
Ncentroid	65	0.727273	0.566824	0.687125	0.728286
Ncentroid	70	0.727273	0.566824	0.687125	0.728286
Ncentroid	75	0.727273	0.566824	0.687125	0.728286
Ncentroid	80	0.727273	0.566824	0.687125	0.728286
Ncentroid	85	0.731602	0.574603	0.693664	0.732623
Ncentroid	90	0.640693	0.474812	0.583868	0.630719
Ncentroid	95	0.666667	0.476276	0.615375	0.662929
Ncentroid	100	0.658009	0.464549	0.604276	0.653401
Ncentroid	105	0.658009	0.464549	0.604276	0.653401
Ncentroid	110	0.662338	0.470399	0.609839	0.658186
Ncentroid	115	0.662338	0.470399	0.609839	0.658186
Ncentroid	120	0.666667	0.476276	0.615375	0.662929
Ncentroid	125	0.545455	0.282411	0.483949	0.536015
Ncentroid	130	0.545455	0.282411	0.483949	0.536015
Ncentroid	135	0.532468	0.299721	0.509829	0.537008
Ncentroid	140	0.536797	0.302212	0.511068	0.540226
Ncentroid	145	0.532468	0.297251	0.507229	0.535773
Ncentroid	150	0.532468	0.297251	0.507229	0.535773
Ncentroid	155	0.532468	0.297251	0.507229	0.535773
Ncentroid	160	0.532468	0.297251	0.507229	0.535773
Ncentroid	165	0.532468	0.297251	0.507229	0.535773
Ncentroid	170	0.532468	0.297251	0.507229	0.535773
Ncentroid	175	0.532468	0.297251	0.507229	0.535773
Ncentroid	180	0.532468	0.297251	0.507229	0.535773
Ncentroid	185	0.532468	0.297251	0.507229	0.535773
Ncentroid	190	0.532468	0.297251	0.507229	0.535773
Ncentroid	195	0.532468	0.297251	0.507229	0.535773
Ncentroid	200	0.532468	0.297251	0.507229	0.535773
Ncentroid	205	0.532468	0.297251	0.507229	0.535773
Ncentroid	210	0.532468	0.297251	0.507229	0.535773
Ncentroid	215	0.532468	0.297251	0.507229	0.535773
Ncentroid	220	0.532468	0.297251	0.507229	0.535773
Ncentroid	225	0.532468	0.297251	0.507229	0.535773
Ncentroid	230	0.532468	0.297251	0.507229	0.535773
Ncentroid	235	0.532468	0.297251	0.507229	0.535773
Ncentroid	240	0.532468	0.297251	0.507229	0.535773
Ncentroid	245	0.532468	0.297251	0.507229	0.535773
Ncentroid	250	0.532468	0.297251	0.507229	0.535773
Ncentroid	255	0.532468	0.297251	0.507229	0.535773
Ncentroid	260	0.536797	0.299306	0.508293	0.540026
Ncentroid	265	0.536797	0.299306	0.508293	0.540026
Ncentroid	270	0.536797	0.299306	0.508293	0.540026
Ncentroid	275	0.536797	0.299306	0.508293	0.540026
Ncentroid	280	0.536797	0.300353	0.511182	0.540978
Ncentroid	285	0.528139	0.285575	0.497517	0.53243
Ncentroid	290	0.528139	0.285575	0.497517	0.53243
Ncentroid	295	0.528139	0.285575	0.497517	0.53243
Ncentroid	300	0.528139	0.285575	0.497517	0.53243
Ncentroid	305	0.528139	0.285575	0.497517	0.53243
Ncentroid	310	0.528139	0.285575	0.497517	0.53243
Ncentroid	315	0.536797	0.300353	0.511182	0.540978
Ncentroid	320	0.536797	0.300353	0.511182	0.540978
Ncentroid	325	0.536797	0.300353	0.511182	0.540978
Ncentroid	330	0.536797	0.300353	0.511182	0.540978
Ncentroid	335	0.536797	0.300353	0.511182	0.540978
Ncentroid	340	0.528139	0.285575	0.497517	0.53243
Ncentroid	345	0.532468	0.292966	0.504404	0.536732
Ncentroid	350	0.532468	0.292966	0.504404	0.536732
Ncentroid	355	0.528139	0.285575	0.497517	0.53243
Ncentroid	360	0.528139	0.285575	0.497517	0.53243
Ncentroid	365	0.528139	0.285575	0.497517	0.53243
Ncentroid	370	0.528139	0.285575	0.497517	0.53243
Ncentroid	375	0.528139	0.285575	0.497517	0.53243
Ncentroid	380	0.528139	0.285575	0.497517	0.53243
Ncentroid	385	0.528139	0.285575	0.497517	0.53243
Ncentroid	390	0.528139	0.285575	0.497517	0.53243
Ncentroid	395	0.536797	0.299306	0.508293	0.540026
Ncentroid	400	0.536797	0.300353	0.511182	0.540978
Ncentroid	405	0.536797	0.300353	0.511182	0.540978
Ncentroid	410	0.536797	0.300353	0.511182	0.540978
Ncentroid	415	0.536797	0.300353	0.511182	0.540978
Ncentroid	420	0.536797	0.300353	0.511182	0.540978
Ncentroid	425	0.536797	0.300353	0.511182	0.540978
Ncentroid	430	0.536797	0.300353	0.511182	0.540978
Ncentroid	435	0.536797	0.300353	0.511182	0.540978
Ncentroid	440	0.541126	0.306171	0.515385	0.543986
Ncentroid	445	0.541126	0.306171	0.515385	0.543986
Ncentroid	450	0.541126	0.306171	0.515385	0.543986
Ncentroid	455	0.536797	0.300353	0.511182	0.540978
Ncentroid	460	0.541126	0.306171	0.515385	0.543986
Ncentroid	465	0.541126	0.306171	0.515385	0.543986
Ncentroid	470	0.541126	0.306171	0.515385	0.543986
Ncentroid	475	0.541126	0.306171	0.515385	0.543986
Ncentroid	480	0.541126	0.306171	0.515385	0.543986
Ncentroid	485	0.541126	0.306171	0.515385	0.543986
Ncentroid	490	0.549784	0.310124	0.513394	0.548375
Ncentroid	495	0.549784	0.310124	0.513394	0.548375
Ncentroid	500	0.549784	0.310124	0.513394	0.548375
Ncentroid	505	0.549784	0.311866	0.513106	0.549126
Ncentroid	510	0.549784	0.311866	0.513106	0.549126
Ncentroid	515	0.549784	0.311866	0.513106	0.549126
Ncentroid	520	0.549784	0.311866	0.513106	0.549126
Ncentroid	525	0.549784	0.311866	0.513106	0.549126
Ncentroid	530	0.549784	0.311866	0.513106	0.549126
Ncentroid	535	0.549784	0.311866	0.513106	0.549126
Ncentroid	540	0.549784	0.311866	0.513106	0.549126
Ncentroid	545	0.549784	0.311866	0.513106	0.549126
Ncentroid	550	0.549784	0.311866	0.513106	0.549126
Ncentroid	555	0.549784	0.311866	0.513106	0.549126
Ncentroid	560	0.549784	0.311866	0.513106	0.549126
Ncentroid	565	0.549784	0.311866	0.513106	0.549126
Ncentroid	570	0.549784	0.311866	0.513106	0.549126
Ncentroid	575	0.549784	0.311866	0.513106	0.549126
Ncentroid	580	0.549784	0.311866	0.513106	0.549126
Ncentroid	585	0.549784	0.311866	0.513106	0.549126
Ncentroid	590	0.549784	0.311866	0.513106	0.549126
Ncentroid	595	0.549784	0.311866	0.513106	0.549126
Ncentroid	600	0.549784	0.311866	0.513106	0.549126
Ncentroid	605	0.549784	0.311866	0.513106	0.549126
Ncentroid	610	0.549784	0.311866	0.513106	0.549126
Ncentroid	615	0.549784	0.311866	0.513106	0.549126
Ncentroid	620	0.549784	0.311866	0.513106	0.549126
Ncentroid	625	0.549784	0.311866	0.513106	0.549126
Ncentroid	630	0.549784	0.311866	0.513106	0.549126
Ncentroid	635	0.549784	0.311866	0.513106	0.549126
Ncentroid	640	0.554113	0.322717	0.523538	0.555716
Ncentroid	645	0.554113	0.322717	0.523538	0.555716
Ncentroid	650	0.554113	0.322717	0.523538	0.555716
Ncentroid	655	0.554113	0.322717	0.523538	0.555716
Ncentroid	660	0.554113	0.322717	0.523538	0.555716
Ncentroid	665	0.554113	0.322717	0.523538	0.555716
Ncentroid	670	0.554113	0.322717	0.523538	0.555716
Ncentroid	675	0.554113	0.322717	0.523538	0.555716
Ncentroid	680	0.554113	0.322717	0.523538	0.555716
Ncentroid	685	0.562771	0.33926	0.538113	0.56481
Ncentroid	690	0.571429	0.350661	0.552127	0.573741
Ncentroid	695	0.571429	0.350661	0.552127	0.573741
Ncentroid	700	0.571429	0.350661	0.552127	0.573741
Ncentroid	705	0.571429	0.350661	0.552127	0.573741
Ncentroid	710	0.571429	0.350661	0.552127	0.573741
Ncentroid	715	0.571429	0.350661	0.552127	0.573741
Ncentroid	720	0.5671	0.340279	0.545996	0.56843
Ncentroid	725	0.5671	0.340279	0.545996	0.56843
Ncentroid	730	0.571429	0.347167	0.549679	0.572065
Ncentroid	735	0.571429	0.347167	0.549679	0.572065
Ncentroid	740	0.571429	0.347167	0.549679	0.572065
Ncentroid	745	0.571429	0.347167	0.549679	0.572065
Ncentroid	750	0.571429	0.347167	0.549679	0.572065
Ncentroid	755	0.571429	0.347167	0.549679	0.572065
Ncentroid	760	0.571429	0.347167	0.549679	0.572065
Ncentroid	765	0.571429	0.347167	0.549679	0.572065
Ncentroid	770	0.571429	0.347167	0.549679	0.572065
Ncentroid	775	0.571429	0.347167	0.549679	0.572065
Ncentroid	780	0.5671	0.34069	0.545473	0.568612
Ncentroid	785	0.5671	0.34069	0.545473	0.568612
Ncentroid	790	0.5671	0.34069	0.545473	0.568612
Ncentroid	795	0.5671	0.34069	0.545473	0.568612
Ncentroid	800	0.5671	0.34069	0.545473	0.568612
Ncentroid	805	0.5671	0.34069	0.545473	0.568612
Ncentroid	810	0.5671	0.34069	0.545473	0.568612
Ncentroid	815	0.5671	0.34069	0.545473	0.568612
Ncentroid	820	0.5671	0.339515	0.543257	0.56753
Ncentroid	825	0.5671	0.339515	0.543257	0.56753
Ncentroid	830	0.5671	0.339515	0.543257	0.56753
Ncentroid	835	0.5671	0.339515	0.543257	0.56753
Ncentroid	840	0.5671	0.339515	0.543257	0.56753
Ncentroid	845	0.5671	0.339515	0.543257	0.56753
Ncentroid	850	0.5671	0.339515	0.543257	0.56753
Ncentroid	855	0.5671	0.339515	0.543257	0.56753
Ncentroid	860	0.5671	0.339515	0.543257	0.56753
Ncentroid	865	0.5671	0.339515	0.543257	0.56753
Ncentroid	870	0.5671	0.339515	0.543257	0.56753
Ncentroid	875	0.5671	0.339515	0.543257	0.56753
Ncentroid	880	0.5671	0.339515	0.543257	0.56753
Ncentroid	885	0.5671	0.339515	0.543257	0.56753
Ncentroid	890	0.5671	0.339515	0.543257	0.56753
Ncentroid	895	0.5671	0.339515	0.543257	0.56753
Ncentroid	900	0.5671	0.339515	0.543257	0.56753
Ncentroid	905	0.5671	0.339515	0.543257	0.56753
Ncentroid	910	0.5671	0.339515	0.543257	0.56753
Ncentroid	915	0.5671	0.339515	0.543257	0.56753
Ncentroid	920	0.571429	0.350267	0.549044	0.57312
Ncentroid	925	0.571429	0.350267	0.549044	0.57312
Ncentroid	930	0.571429	0.350267	0.549044	0.57312
Ncentroid	935	0.571429	0.350267	0.549044	0.57312
Ncentroid	940	0.571429	0.350267	0.549044	0.57312
Ncentroid	945	0.571429	0.350267	0.549044	0.57312
Ncentroid	950	0.571429	0.350267	0.549044	0.57312
Ncentroid	955	0.571429	0.350267	0.549044	0.57312
Ncentroid	960	0.571429	0.350267	0.549044	0.57312
Ncentroid	965	0.571429	0.350267	0.549044	0.57312
Ncentroid	970	0.571429	0.350267	0.549044	0.57312
Ncentroid	975	0.571429	0.350267	0.549044	0.57312
Ncentroid	980	0.571429	0.350267	0.549044	0.57312
Ncentroid	985	0.571429	0.350267	0.549044	0.57312
Ncentroid	990	0.571429	0.350267	0.549044	0.57312
Ncentroid	995	0.571429	0.350267	0.549044	0.57312
Ncentroid	1000	0.571429	0.350267	0.549044	0.57312
Ncentroid	1005	0.571429	0.350267	0.549044	0.57312
Ncentroid	1010	0.571429	0.350267	0.549044	0.57312
Ncentroid	1015	0.571429	0.350267	0.549044	0.57312
Ncentroid	1020	0.571429	0.350267	0.549044	0.57312
Ncentroid	1025	0.571429	0.350267	0.549044	0.57312
Ncentroid	1030	0.571429	0.350267	0.549044	0.57312
Ncentroid	1035	0.571429	0.346428	0.546747	0.572607
Ncentroid	1040	0.571429	0.346428	0.546747	0.572607
Ncentroid	1045	0.571429	0.346428	0.546747	0.572607
Ncentroid	1050	0.571429	0.346428	0.546747	0.572607
Ncentroid	1055	0.571429	0.346428	0.546747	0.572607
Ncentroid	1060	0.571429	0.346428	0.546747	0.572607
Ncentroid	1065	0.571429	0.346428	0.546747	0.572607
Ncentroid	1070	0.571429	0.346428	0.546747	0.572607
Ncentroid	1075	0.571429	0.346428	0.546747	0.572607
Ncentroid	1080	0.571429	0.346428	0.546747	0.572607
Ncentroid	1085	0.571429	0.346428	0.546747	0.572607
Ncentroid	1090	0.571429	0.346428	0.546747	0.572607
Ncentroid	1095	0.571429	0.346428	0.546747	0.572607
Ncentroid	1100	0.571429	0.346428	0.546747	0.572607
Ncentroid	1105	0.571429	0.346428	0.546747	0.572607
Ncentroid	1110	0.571429	0.346428	0.546747	0.572607
Ncentroid	1115	0.571429	0.346428	0.546747	0.572607
Ncentroid	1120	0.571429	0.346428	0.546747	0.572607
Ncentroid	1125	0.571429	0.346428	0.546747	0.572607
Ncentroid	1130	0.571429	0.346428	0.546747	0.572607
Ncentroid	1135	0.571429	0.346428	0.546747	0.572607
Ncentroid	1140	0.571429	0.346428	0.546747	0.572607
Ncentroid	1145	0.571429	0.346428	0.546747	0.572607
Ncentroid	1150	0.571429	0.346428	0.546747	0.572607
Ncentroid	1155	0.571429	0.346428	0.546747	0.572607
Ncentroid	1160	0.571429	0.346428	0.546747	0.572607
Ncentroid	1165	0.571429	0.346428	0.546747	0.572607
Ncentroid	1170	0.584416	0.369198	0.567937	0.585867
Ncentroid	1175	0.584416	0.368868	0.568667	0.585803
Ncentroid	1180	0.584416	0.368868	0.568667	0.585803
Ncentroid	1185	0.584416	0.369198	0.567937	0.585867
Ncentroid	1190	0.584416	0.369198	0.567937	0.585867
Ncentroid	1195	0.584416	0.369198	0.567937	0.585867
Ncentroid	1200	0.584416	0.369198	0.567937	0.585867
Ncentroid	1205	0.584416	0.369198	0.567937	0.585867
Ncentroid	1210	0.584416	0.369198	0.567937	0.585867
Ncentroid	1215	0.584416	0.369198	0.567937	0.585867
Ncentroid	1220	0.584416	0.369198	0.567937	0.585867
Ncentroid	1225	0.584416	0.369198	0.567937	0.585867
Ncentroid	1230	0.584416	0.369198	0.567937	0.585867
Ncentroid	1235	0.584416	0.369198	0.567937	0.585867
Ncentroid	1240	0.584416	0.369198	0.567937	0.585867
Ncentroid	1245	0.584416	0.369198	0.567937	0.585867
Ncentroid	1250	0.584416	0.369198	0.567937	0.585867
Ncentroid	1255	0.584416	0.369198	0.567937	0.585867
Ncentroid	1260	0.584416	0.369198	0.567937	0.585867
Ncentroid	1265	0.584416	0.369198	0.567937	0.585867
Ncentroid	1270	0.580087	0.363691	0.564385	0.581216
Ncentroid	1275	0.580087	0.363691	0.564385	0.581216
Ncentroid	1280	0.580087	0.363691	0.564385	0.581216
Ncentroid	1285	0.580087	0.363691	0.564385	0.581216
Ncentroid	1290	0.580087	0.363691	0.564385	0.581216
Ncentroid	1295	0.580087	0.363691	0.564385	0.581216
Ncentroid	1300	0.580087	0.363691	0.564385	0.581216
Ncentroid	1305	0.580087	0.363691	0.564385	0.581216
Ncentroid	1310	0.580087	0.363691	0.564385	0.581216
Ncentroid	1315	0.580087	0.363691	0.564385	0.581216
Ncentroid	1320	0.580087	0.363691	0.564385	0.581216
Ncentroid	1325	0.580087	0.363691	0.564385	0.581216
Ncentroid	1330	0.580087	0.363691	0.564385	0.581216
Ncentroid	1335	0.580087	0.363691	0.564385	0.581216
Ncentroid	1340	0.580087	0.363691	0.564385	0.581216
Ncentroid	1345	0.580087	0.363691	0.564385	0.581216
Ncentroid	1350	0.580087	0.363691	0.564385	0.581216
Ncentroid	1355	0.580087	0.363691	0.564385	0.581216
Ncentroid	1360	0.580087	0.363691	0.564385	0.581216
Ncentroid	1365	0.580087	0.363691	0.564385	0.581216
Ncentroid	1370	0.575758	0.35996	0.560091	0.577083
Ncentroid	1375	0.575758	0.35996	0.560091	0.577083
Ncentroid	1380	0.580087	0.365438	0.563664	0.581771
Ncentroid	1385	0.580087	0.365438	0.563664	0.581771
Ncentroid	1390	0.580087	0.365438	0.563664	0.581771
Ncentroid	1395	0.580087	0.365438	0.563664	0.581771
Ncentroid	1400	0.580087	0.365438	0.563664	0.581771
Ncentroid	1405	0.580087	0.365438	0.563664	0.581771
Ncentroid	1410	0.580087	0.365438	0.563664	0.581771
Ncentroid	1415	0.580087	0.365438	0.563664	0.581771
Ncentroid	1420	0.580087	0.365438	0.563664	0.581771
Ncentroid	1425	0.580087	0.365438	0.563664	0.581771
Ncentroid	1430	0.580087	0.365438	0.563664	0.581771
Ncentroid	1435	0.580087	0.365438	0.563664	0.581771
Ncentroid	1440	0.580087	0.365438	0.563664	0.581771
Ncentroid	1445	0.580087	0.365438	0.563664	0.581771
Ncentroid	1450	0.580087	0.365438	0.563664	0.581771
Ncentroid	1455	0.571429	0.35129	0.553412	0.572402
Ncentroid	1460	0.571429	0.35129	0.553412	0.572402
Ncentroid	1465	0.571429	0.35129	0.553412	0.572402
Ncentroid	1470	0.571429	0.35129	0.553412	0.572402
Ncentroid	1475	0.571429	0.35129	0.553412	0.572402
Ncentroid	1480	0.571429	0.35129	0.553412	0.572402
Ncentroid	1485	0.571429	0.35129	0.553412	0.572402
Ncentroid	1490	0.571429	0.35129	0.553412	0.572402
Ncentroid	1495	0.571429	0.35129	0.553412	0.572402
Ncentroid	1500	0.571429	0.35129	0.553412	0.572402
Ncentroid	1505	0.571429	0.35129	0.553412	0.572402
Ncentroid	1510	0.571429	0.35129	0.553412	0.572402
Ncentroid	1515	0.571429	0.35129	0.553412	0.572402
Ncentroid	1520	0.571429	0.35129	0.553412	0.572402
Ncentroid	1525	0.571429	0.35129	0.553412	0.572402
Ncentroid	1530	0.571429	0.35129	0.553412	0.572402
Ncentroid	1535	0.571429	0.35129	0.553412	0.572402
Ncentroid	1540	0.519481	0.250242	0.481799	0.524211
Ncentroid	1545	0.519481	0.250242	0.481799	0.524211
Ncentroid	1550	0.519481	0.250242	0.481799	0.524211
Ncentroid	1555	0.519481	0.250242	0.481799	0.524211
Ncentroid	1560	0.519481	0.250242	0.481799	0.524211
Ncentroid	1565	0.519481	0.250242	0.481799	0.524211
Ncentroid	1570	0.519481	0.250242	0.481799	0.524211
Ncentroid	1575	0.519481	0.250242	0.481799	0.524211
Ncentroid	1580	0.519481	0.250242	0.481799	0.524211
Ncentroid	1585	0.519481	0.250242	0.481799	0.524211
Ncentroid	1590	0.519481	0.250242	0.481799	0.524211
Ncentroid	1595	0.519481	0.250242	0.481799	0.524211
Ncentroid	1600	0.519481	0.250242	0.481799	0.524211
Ncentroid	1605	0.519481	0.250242	0.481799	0.524211
Ncentroid	1610	0.519481	0.250242	0.481799	0.524211
Ncentroid	1615	0.519481	0.250242	0.481799	0.524211
Ncentroid	1620	0.519481	0.250242	0.481799	0.524211
Ncentroid	1625	0.519481	0.250242	0.481799	0.524211
Ncentroid	1630	0.519481	0.250242	0.481799	0.524211
Ncentroid	1635	0.519481	0.250242	0.481799	0.524211
Ncentroid	1640	0.519481	0.250242	0.481799	0.524211
Ncentroid	1645	0.519481	0.250242	0.481799	0.524211
Ncentroid	1650	0.519481	0.250242	0.481799	0.524211
Ncentroid	1655	0.519481	0.250242	0.481799	0.524211
Ncentroid	1660	0.519481	0.250242	0.481799	0.524211
Ncentroid	1665	0.519481	0.250242	0.481799	0.524211
Ncentroid	1670	0.519481	0.250242	0.481799	0.524211
Ncentroid	1675	0.519481	0.250242	0.481799	0.524211
Ncentroid	1680	0.519481	0.250242	0.481799	0.524211
Ncentroid	1685	0.519481	0.250242	0.481799	0.524211
Ncentroid	1690	0.519481	0.250242	0.481799	0.524211
Ncentroid	1695	0.528139	0.264584	0.493017	0.532584
Ncentroid	1700	0.528139	0.264584	0.493017	0.532584
Ncentroid	1705	0.528139	0.264584	0.493017	0.532584
Ncentroid	1710	0.528139	0.264584	0.493017	0.532584
Ncentroid	1715	0.528139	0.264584	0.493017	0.532584
Ncentroid	1720	0.528139	0.264584	0.493017	0.532584
Ncentroid	1725	0.528139	0.264584	0.493017	0.532584
Ncentroid	1730	0.528139	0.263991	0.493251	0.532268
Ncentroid	1735	0.528139	0.263991	0.493251	0.532268
Ncentroid	1740	0.528139	0.263991	0.493251	0.532268
Ncentroid	1745	0.528139	0.263991	0.493251	0.532268
Ncentroid	1750	0.528139	0.263991	0.493251	0.532268
Ncentroid	1755	0.528139	0.263991	0.493251	0.532268
Ncentroid	1760	0.528139	0.263991	0.493251	0.532268
Ncentroid	1765	0.528139	0.263991	0.493251	0.532268
Ncentroid	1770	0.528139	0.263991	0.493251	0.532268
Ncentroid	1775	0.528139	0.263991	0.493251	0.532268
Ncentroid	1780	0.528139	0.263991	0.493251	0.532268
Ncentroid	1785	0.528139	0.263991	0.493251	0.532268
Ncentroid	1790	0.528139	0.263991	0.493251	0.532268
Ncentroid	1795	0.528139	0.263991	0.493251	0.532268
Ncentroid	1800	0.528139	0.263991	0.493251	0.532268
Ncentroid	1805	0.528139	0.263991	0.493251	0.532268
Ncentroid	1810	0.528139	0.263991	0.493251	0.532268
Ncentroid	1815	0.528139	0.263991	0.493251	0.532268
Ncentroid	1820	0.528139	0.263991	0.493251	0.532268
Ncentroid	1825	0.528139	0.263991	0.493251	0.532268
Ncentroid	1830	0.528139	0.263991	0.493251	0.532268
Ncentroid	1835	0.528139	0.263991	0.493251	0.532268
Ncentroid	1840	0.528139	0.263991	0.493251	0.532268
Ncentroid	1845	0.528139	0.263991	0.493251	0.532268
Ncentroid	1850	0.528139	0.263991	0.493251	0.532268
Ncentroid	1855	0.528139	0.263991	0.493251	0.532268
Ncentroid	1860	0.528139	0.263991	0.493251	0.532268
Ncentroid	1865	0.528139	0.263991	0.493251	0.532268
Ncentroid	1870	0.528139	0.263991	0.493251	0.532268
Ncentroid	1875	0.528139	0.263991	0.493251	0.532268
Ncentroid	1880	0.528139	0.263991	0.493251	0.532268
Ncentroid	1885	0.528139	0.263991	0.493251	0.532268
Ncentroid	1890	0.528139	0.263991	0.493251	0.532268
Ncentroid	1895	0.528139	0.263991	0.493251	0.532268
Ncentroid	1900	0.528139	0.263991	0.493251	0.532268
Ncentroid	1905	0.528139	0.263991	0.493251	0.532268
Ncentroid	1910	0.528139	0.263991	0.493251	0.532268
Ncentroid	1915	0.528139	0.263991	0.493251	0.532268
Ncentroid	1920	0.528139	0.263991	0.493251	0.532268
Ncentroid	1925	0.528139	0.263991	0.493251	0.532268
Ncentroid	1930	0.528139	0.263991	0.493251	0.532268
Ncentroid	1935	0.532468	0.270347	0.496364	0.536959
Ncentroid	1940	0.532468	0.270347	0.496364	0.536959
Ncentroid	1945	0.532468	0.270347	0.496364	0.536959
Ncentroid	1950	0.532468	0.270347	0.496364	0.536959
Ncentroid	1955	0.532468	0.270347	0.496364	0.536959
Ncentroid	1960	0.532468	0.270347	0.496364	0.536959
Ncentroid	1965	0.532468	0.270347	0.496364	0.536959
Ncentroid	1970	0.532468	0.270347	0.496364	0.536959
Ncentroid	1975	0.532468	0.270347	0.496364	0.536959
Ncentroid	1980	0.532468	0.270347	0.496364	0.536959
Ncentroid	1985	0.532468	0.270347	0.496364	0.536959
Ncentroid	1990	0.532468	0.270347	0.496364	0.536959
Ncentroid	1995	0.532468	0.270347	0.496364	0.536959
Ncentroid	2000	0.532468	0.270347	0.496364	0.536959
SGD	5	0.34632	0.024961	0.29622	0.300442
SGD	10	0.558442	0.298899	0.465942	0.548802
SGD	15	0.497835	0.233407	0.458939	0.517866
SGD	20	0.588745	0.36962	0.527367	0.594765
SGD	25	0.549784	0.271842	0.457867	0.535285
SGD	30	0.597403	0.338282	0.539534	0.591277
SGD	35	0.541126	0.322627	0.515307	0.562338
SGD	40	0.658009	0.462517	0.625999	0.662018
SGD	45	0.623377	0.456525	0.615098	0.634472
SGD	50	0.679654	0.505451	0.652023	0.686222
SGD	55	0.666667	0.475391	0.630971	0.672962
SGD	60	0.627706	0.389573	0.577396	0.619134
SGD	65	0.709957	0.545064	0.693474	0.710631
SGD	70	0.714286	0.578318	0.708369	0.718238
SGD	75	0.670996	0.473913	0.622652	0.667539
SGD	80	0.619048	0.414918	0.582696	0.62117
SGD	85	0.597403	0.350082	0.563332	0.596504
SGD	90	0.714286	0.562737	0.703107	0.718308
SGD	95	0.683983	0.544513	0.660876	0.688264
SGD	100	0.675325	0.473541	0.64373	0.672353
SGD	105	0.709957	0.575648	0.697658	0.7194
SGD	110	0.718615	0.587817	0.710457	0.719333
SGD	115	0.692641	0.521558	0.666251	0.698181
SGD	120	0.74026	0.622747	0.725077	0.746904
SGD	125	0.645022	0.467137	0.626855	0.655157
SGD	130	0.645022	0.44257	0.624807	0.649303
SGD	135	0.675325	0.492597	0.643882	0.681739
SGD	140	0.649351	0.467716	0.630552	0.656736
SGD	145	0.623377	0.442647	0.610244	0.635246
SGD	150	0.584416	0.425643	0.580206	0.579962
SGD	155	0.709957	0.544495	0.679332	0.710878
SGD	160	0.554113	0.30976	0.520863	0.564834
SGD	165	0.692641	0.523535	0.665172	0.699208
SGD	170	0.614719	0.439571	0.598722	0.630387
SGD	175	0.692641	0.540329	0.682847	0.698683
SGD	180	0.645022	0.468218	0.618754	0.655137
SGD	185	0.662338	0.471407	0.62984	0.668047
SGD	190	0.675325	0.514823	0.653571	0.685487
SGD	195	0.670996	0.520716	0.66224	0.674815
SGD	200	0.640693	0.502585	0.631911	0.656973
SGD	205	0.571429	0.38667	0.564181	0.583144
SGD	210	0.701299	0.542992	0.681702	0.706093
SGD	215	0.65368	0.461841	0.612921	0.663565
SGD	220	0.688312	0.545509	0.683953	0.693285
SGD	225	0.623377	0.426279	0.597081	0.628656
SGD	230	0.692641	0.509082	0.631899	0.689864
SGD	235	0.688312	0.522625	0.664261	0.691875
SGD	240	0.670996	0.537644	0.666043	0.679575
SGD	245	0.688312	0.502095	0.646385	0.691705
SGD	250	0.606061	0.439388	0.596164	0.623604
SGD	255	0.5671	0.388066	0.557567	0.583697
SGD	260	0.658009	0.464682	0.620914	0.66696
SGD	265	0.636364	0.436162	0.594443	0.650241
SGD	270	0.632035	0.501319	0.633042	0.628476
SGD	275	0.670996	0.497734	0.666702	0.673284
SGD	280	0.636364	0.46388	0.629814	0.641794
SGD	285	0.493506	0.260695	0.471505	0.493407
SGD	290	0.666667	0.530356	0.666352	0.66911
SGD	295	0.714286	0.56405	0.69727	0.717326
SGD	300	0.735931	0.578281	0.701421	0.737536
SGD	305	0.709957	0.546687	0.678747	0.714582
SGD	310	0.744589	0.618955	0.734338	0.749613
SGD	315	0.601732	0.375462	0.587236	0.604604
SGD	320	0.718615	0.59159	0.704767	0.728436
SGD	325	0.753247	0.61616	0.733468	0.752178
SGD	330	0.709957	0.58065	0.699711	0.711766
SGD	335	0.627706	0.448824	0.59933	0.637139
SGD	340	0.588745	0.383096	0.566188	0.602507
SGD	345	0.571429	0.383665	0.561508	0.583206
SGD	350	0.601732	0.426515	0.587843	0.616306
SGD	355	0.69697	0.538131	0.679385	0.705633
SGD	360	0.666667	0.506441	0.664656	0.667545
SGD	365	0.675325	0.494229	0.633104	0.685282
SGD	370	0.588745	0.404042	0.573539	0.605759
SGD	375	0.718615	0.571808	0.692655	0.728841
SGD	380	0.65368	0.455315	0.627327	0.658096
SGD	385	0.692641	0.527354	0.67859	0.697249
SGD	390	0.601732	0.392944	0.584756	0.610252
SGD	395	0.619048	0.427622	0.606144	0.625766
SGD	400	0.580087	0.411822	0.573875	0.588373
SGD	405	0.549784	0.344085	0.540688	0.55249
SGD	410	0.705628	0.542693	0.671736	0.71419
SGD	415	0.679654	0.522811	0.657277	0.695133
SGD	420	0.658009	0.483088	0.64486	0.665884
SGD	425	0.683983	0.494213	0.649815	0.685259
SGD	430	0.666667	0.488632	0.646838	0.673597
SGD	435	0.675325	0.488235	0.630367	0.681576
SGD	440	0.718615	0.570662	0.698886	0.725807
SGD	445	0.718615	0.560651	0.690964	0.724219
SGD	450	0.69697	0.561986	0.680967	0.712996
SGD	455	0.718615	0.5965	0.713263	0.724985
SGD	460	0.74026	0.61551	0.725599	0.749892
SGD	465	0.770563	0.653231	0.75743	0.776192
SGD	470	0.731602	0.574158	0.704963	0.732964
SGD	475	0.744589	0.615456	0.728397	0.750947
SGD	480	0.714286	0.562335	0.69537	0.713249
SGD	485	0.683983	0.528741	0.663709	0.699476
SGD	490	0.688312	0.535499	0.680097	0.694888
SGD	495	0.683983	0.495341	0.64434	0.683041
SGD	500	0.645022	0.483823	0.635297	0.652125
SGD	505	0.69697	0.512365	0.655295	0.696675
SGD	510	0.683983	0.52728	0.670277	0.691414
SGD	515	0.718615	0.566624	0.705206	0.722867
SGD	520	0.645022	0.482984	0.638012	0.652123
SGD	525	0.606061	0.426603	0.595999	0.613367
SGD	530	0.675325	0.477532	0.607726	0.674646
SGD	535	0.61039	0.390013	0.580994	0.613381
SGD	540	0.623377	0.432914	0.588116	0.629667
SGD	545	0.69697	0.524745	0.664857	0.699386
SGD	550	0.705628	0.540941	0.682357	0.710384
SGD	555	0.727273	0.575452	0.703531	0.732453
SGD	560	0.675325	0.498351	0.655781	0.681589
SGD	565	0.632035	0.450668	0.618056	0.640452
SGD	570	0.701299	0.542913	0.680789	0.707122
SGD	575	0.597403	0.367175	0.558261	0.603698
SGD	580	0.722944	0.582153	0.705138	0.729195
SGD	585	0.714286	0.58315	0.702688	0.725723
SGD	590	0.692641	0.519565	0.669469	0.697384
SGD	595	0.74026	0.618715	0.727053	0.750605
SGD	600	0.675325	0.528607	0.664709	0.685939
SGD	605	0.701299	0.521809	0.669895	0.703128
SGD	610	0.722944	0.573024	0.710304	0.727411
SGD	615	0.718615	0.575869	0.705862	0.727713
SGD	620	0.688312	0.494096	0.638513	0.685016
SGD	625	0.593074	0.373166	0.572206	0.600921
SGD	630	0.65368	0.494176	0.638552	0.667845
SGD	635	0.670996	0.526546	0.657833	0.68546
SGD	640	0.692641	0.532803	0.674903	0.700076
SGD	645	0.65368	0.46677	0.635506	0.65822
SGD	650	0.679654	0.505017	0.652277	0.683325
SGD	655	0.645022	0.440166	0.613375	0.645674
SGD	660	0.69697	0.517715	0.664422	0.699155
SGD	665	0.731602	0.579221	0.711431	0.734438
SGD	670	0.744589	0.602701	0.723122	0.745342
SGD	675	0.74026	0.586261	0.712556	0.741869
SGD	680	0.692641	0.525555	0.670098	0.696839
SGD	685	0.683983	0.518937	0.669979	0.684245
SGD	690	0.718615	0.564035	0.687069	0.717724
SGD	695	0.718615	0.555748	0.685699	0.721489
SGD	700	0.735931	0.584655	0.702627	0.739892
SGD	705	0.722944	0.582406	0.701888	0.730492
SGD	710	0.65368	0.457249	0.616768	0.656749
SGD	715	0.722944	0.570935	0.709592	0.726056
SGD	720	0.705628	0.545703	0.690561	0.710379
SGD	725	0.748918	0.631328	0.741431	0.753577
SGD	730	0.722944	0.572927	0.704763	0.727359
SGD	735	0.692641	0.51272	0.656447	0.694264
SGD	740	0.627706	0.415886	0.589962	0.626341
SGD	745	0.709957	0.548937	0.68858	0.713527
SGD	750	0.744589	0.625682	0.727287	0.751674
SGD	755	0.766234	0.64412	0.750817	0.771362
SGD	760	0.770563	0.65058	0.756492	0.774635
SGD	765	0.766234	0.653184	0.75553	0.771465
SGD	770	0.701299	0.571582	0.695685	0.707372
SGD	775	0.692641	0.543325	0.679989	0.700933
SGD	780	0.796537	0.678256	0.765699	0.799584
SGD	785	0.662338	0.499673	0.655732	0.669562
SGD	790	0.705628	0.528161	0.669203	0.705309
SGD	795	0.718615	0.56621	0.70245	0.722572
SGD	800	0.69697	0.556919	0.689967	0.703306
SGD	805	0.757576	0.625055	0.744901	0.760427
SGD	810	0.722944	0.602032	0.714722	0.730332
SGD	815	0.727273	0.591059	0.708113	0.731166
SGD	820	0.766234	0.659495	0.755936	0.772093
SGD	825	0.74026	0.591073	0.720763	0.742564
SGD	830	0.735931	0.579836	0.718429	0.737221
SGD	835	0.774892	0.659028	0.756181	0.777513
SGD	840	0.757576	0.618209	0.726951	0.759645
SGD	845	0.731602	0.588843	0.718076	0.730621
SGD	850	0.770563	0.653248	0.749544	0.769745
SGD	855	0.701299	0.518384	0.658499	0.701054
SGD	860	0.718615	0.574738	0.706723	0.722766
SGD	865	0.753247	0.623529	0.741084	0.756151
SGD	870	0.714286	0.566596	0.702863	0.719157
SGD	875	0.683983	0.520896	0.678731	0.686428
SGD	880	0.709957	0.557477	0.709686	0.709899
SGD	885	0.735931	0.591684	0.730948	0.73701
SGD	890	0.753247	0.622308	0.747137	0.754666
SGD	895	0.722944	0.573396	0.71486	0.725021
SGD	900	0.679654	0.525339	0.67766	0.680232
SGD	905	0.727273	0.584675	0.708879	0.733861
SGD	910	0.744589	0.60346	0.727106	0.748693
SGD	915	0.714286	0.564333	0.696003	0.721283
SGD	920	0.658009	0.475791	0.63803	0.662903
SGD	925	0.701299	0.559296	0.693873	0.705527
SGD	930	0.701299	0.559296	0.693873	0.705527
SGD	935	0.727273	0.563133	0.703623	0.72701
SGD	940	0.692641	0.527988	0.668829	0.694544
SGD	945	0.709957	0.555249	0.688051	0.710973
SGD	950	0.683983	0.523187	0.663463	0.685111
SGD	955	0.74026	0.603197	0.712785	0.749276
SGD	960	0.692641	0.551211	0.674536	0.704657
SGD	965	0.692641	0.551211	0.674536	0.704657
SGD	970	0.675325	0.517676	0.671738	0.678467
SGD	975	0.74026	0.617198	0.726651	0.75078
SGD	980	0.714286	0.56744	0.702757	0.719255
SGD	985	0.735931	0.598175	0.721811	0.741261
SGD	990	0.718615	0.577787	0.699327	0.728503
SGD	995	0.748918	0.62071	0.74007	0.751959
SGD	1000	0.705628	0.541256	0.675654	0.711188
SGD	1005	0.662338	0.490291	0.659136	0.665915
SGD	1010	0.714286	0.56506	0.703158	0.718586
SGD	1015	0.748918	0.61646	0.741328	0.75036
SGD	1020	0.757576	0.628374	0.753658	0.758565
SGD	1025	0.757576	0.628374	0.753658	0.758565
SGD	1030	0.753247	0.623243	0.747618	0.753872
SGD	1035	0.69697	0.553604	0.69811	0.697487
SGD	1040	0.701299	0.56515	0.689876	0.713771
SGD	1045	0.735931	0.600592	0.717939	0.744672
SGD	1050	0.69697	0.553212	0.682596	0.70883
SGD	1055	0.69697	0.524652	0.673263	0.701442
SGD	1060	0.670996	0.485788	0.641721	0.676937
SGD	1065	0.692641	0.539553	0.679667	0.698628
SGD	1070	0.688312	0.532668	0.680443	0.691969
SGD	1075	0.670996	0.518811	0.662642	0.677986
SGD	1080	0.679654	0.52624	0.670943	0.685696
SGD	1085	0.705628	0.556325	0.688179	0.710898
SGD	1090	0.705628	0.565729	0.698148	0.711072
SGD	1095	0.688312	0.508129	0.658462	0.692248
SGD	1100	0.666667	0.49286	0.650965	0.672371
SGD	1105	0.74026	0.599702	0.724914	0.744936
SGD	1110	0.727273	0.574347	0.710323	0.730038
SGD	1115	0.606061	0.428652	0.602385	0.609008
SGD	1120	0.787879	0.665752	0.759776	0.79
SGD	1125	0.688312	0.538307	0.673617	0.698724
SGD	1130	0.774892	0.647887	0.755355	0.775091
SGD	1135	0.770563	0.635373	0.740978	0.770726
SGD	1140	0.722944	0.571649	0.704731	0.727558
SGD	1145	0.692641	0.527377	0.66837	0.700822
SGD	1150	0.714286	0.559397	0.704104	0.7159
SGD	1155	0.770563	0.656608	0.758923	0.776617
SGD	1160	0.770563	0.650718	0.752104	0.773388
SGD	1165	0.666667	0.469298	0.632389	0.670557
SGD	1170	0.74026	0.609789	0.722398	0.748352
SGD	1175	0.688312	0.516181	0.662094	0.695292
SGD	1180	0.705628	0.562533	0.691709	0.713988
SGD	1185	0.709957	0.567275	0.698413	0.716497
SGD	1190	0.735931	0.587775	0.719008	0.739296
SGD	1195	0.722944	0.576725	0.713213	0.725981
SGD	1200	0.692641	0.542772	0.672876	0.703448
SGD	1205	0.748918	0.619296	0.73464	0.754244
SGD	1210	0.727273	0.566599	0.696743	0.729544
SGD	1215	0.748918	0.610776	0.72423	0.75337
SGD	1220	0.744589	0.61228	0.73078	0.74927
SGD	1225	0.735931	0.610445	0.728805	0.738073
SGD	1230	0.779221	0.655452	0.75975	0.782918
SGD	1235	0.757576	0.621452	0.738334	0.761082
SGD	1240	0.774892	0.659072	0.762459	0.777433
SGD	1245	0.731602	0.560922	0.666825	0.722316
SGD	1250	0.748918	0.599164	0.717598	0.750697
SGD	1255	0.679654	0.500828	0.650186	0.686651
SGD	1260	0.675325	0.496394	0.642237	0.682386
SGD	1265	0.722944	0.593575	0.712436	0.730332
SGD	1270	0.69697	0.531772	0.677418	0.701538
SGD	1275	0.692641	0.517545	0.665154	0.697313
SGD	1280	0.718615	0.551733	0.694765	0.72004
SGD	1285	0.675325	0.485205	0.634132	0.674799
SGD	1290	0.74026	0.596644	0.721227	0.744354
SGD	1295	0.744589	0.612321	0.725987	0.750449
SGD	1300	0.683983	0.521029	0.660412	0.69381
SGD	1305	0.722944	0.573661	0.703527	0.728207
SGD	1310	0.722944	0.578711	0.706447	0.729122
SGD	1315	0.683983	0.498866	0.665035	0.686279
SGD	1320	0.683983	0.506568	0.662588	0.688498
SGD	1325	0.722944	0.564229	0.68254	0.725005
SGD	1330	0.714286	0.553122	0.694197	0.718914
SGD	1335	0.731602	0.596236	0.723338	0.735351
SGD	1340	0.744589	0.603902	0.717536	0.750779
SGD	1345	0.69697	0.540946	0.674076	0.706577
SGD	1350	0.757576	0.6123	0.720485	0.758515
SGD	1355	0.701299	0.534877	0.676341	0.704791
SGD	1360	0.766234	0.64382	0.748234	0.768405
SGD	1365	0.709957	0.552112	0.69206	0.718187
SGD	1370	0.731602	0.59693	0.720858	0.736927
SGD	1375	0.722944	0.591734	0.700791	0.731967
SGD	1380	0.675325	0.51483	0.659392	0.686052
SGD	1385	0.731602	0.603688	0.721915	0.737203
SGD	1390	0.74026	0.603168	0.713225	0.749127
SGD	1395	0.796537	0.678707	0.762783	0.798873
SGD	1400	0.753247	0.619016	0.730099	0.760526
SGD	1405	0.727273	0.606684	0.709439	0.738272
SGD	1410	0.761905	0.62704	0.732309	0.767427
SGD	1415	0.731602	0.58494	0.706408	0.737408
SGD	1420	0.787879	0.666443	0.764955	0.789879
SGD	1425	0.774892	0.655719	0.766112	0.776068
SGD	1430	0.761905	0.636938	0.745545	0.766451
SGD	1435	0.748918	0.603083	0.719517	0.752135
SGD	1440	0.714286	0.569792	0.698745	0.721772
SGD	1445	0.744589	0.611641	0.731787	0.749319
SGD	1450	0.779221	0.663337	0.756762	0.783124
SGD	1455	0.796537	0.694818	0.786192	0.800441
SGD	1460	0.748918	0.617305	0.7218	0.759395
SGD	1465	0.714286	0.584606	0.698288	0.726213
SGD	1470	0.718615	0.567521	0.703855	0.723656
SGD	1475	0.744589	0.616916	0.724226	0.755182
SGD	1480	0.705628	0.52822	0.648861	0.707064
SGD	1485	0.757576	0.64163	0.746409	0.762411
SGD	1490	0.748918	0.631451	0.740003	0.75451
SGD	1495	0.748918	0.631451	0.740003	0.75451
SGD	1500	0.761905	0.626227	0.737255	0.76598
SGD	1505	0.735931	0.609916	0.720789	0.745909
SGD	1510	0.735931	0.609916	0.720789	0.745909
SGD	1515	0.74026	0.616213	0.724526	0.750504
SGD	1520	0.718615	0.542731	0.662558	0.715051
SGD	1525	0.748918	0.593739	0.70293	0.74804
SGD	1530	0.761905	0.651352	0.746441	0.773499
SGD	1535	0.727273	0.60004	0.711817	0.73766
SGD	1540	0.727273	0.573315	0.700391	0.733079
SGD	1545	0.727273	0.573315	0.700391	0.733079
SGD	1550	0.753247	0.621623	0.736762	0.758438
SGD	1555	0.640693	0.436998	0.616068	0.6454
SGD	1560	0.748918	0.613127	0.721893	0.756134
SGD	1565	0.753247	0.616512	0.723128	0.759283
SGD	1570	0.744589	0.603902	0.718551	0.750282
SGD	1575	0.74026	0.601187	0.712607	0.741596
SGD	1580	0.735931	0.611082	0.727329	0.741351
SGD	1585	0.679654	0.536671	0.670135	0.686662
SGD	1590	0.705628	0.545731	0.669603	0.708398
SGD	1595	0.727273	0.578084	0.703097	0.733776
SGD	1600	0.757576	0.639033	0.746815	0.762968
SGD	1605	0.757576	0.630571	0.745353	0.762007
SGD	1610	0.757576	0.630571	0.745353	0.762007
SGD	1615	0.714286	0.547184	0.698437	0.714331
SGD	1620	0.683983	0.521407	0.667292	0.693157
SGD	1625	0.744589	0.615456	0.718506	0.754678
SGD	1630	0.757576	0.634743	0.731345	0.76806
SGD	1635	0.748918	0.62159	0.724603	0.75907
SGD	1640	0.735931	0.599717	0.714021	0.744271
SGD	1645	0.714286	0.570466	0.688613	0.727849
SGD	1650	0.714286	0.570466	0.688613	0.727849
SGD	1655	0.705628	0.549223	0.681274	0.711472
SGD	1660	0.735931	0.589788	0.705916	0.74276
SGD	1665	0.748918	0.611541	0.714564	0.754508
SGD	1670	0.670996	0.54136	0.660009	0.684287
SGD	1675	0.65368	0.522579	0.644138	0.66589
SGD	1680	0.688312	0.508455	0.65556	0.691764
SGD	1685	0.675325	0.491289	0.644315	0.679654
SGD	1690	0.675325	0.499849	0.649225	0.683764
SGD	1695	0.735931	0.580276	0.709215	0.737652
SGD	1700	0.757576	0.622898	0.730266	0.763561
SGD	1705	0.770563	0.650966	0.74814	0.778648
SGD	1710	0.701299	0.565542	0.690992	0.708747
SGD	1715	0.714286	0.557113	0.69578	0.71786
SGD	1720	0.727273	0.560417	0.685112	0.725421
SGD	1725	0.709957	0.541059	0.680398	0.713634
SGD	1730	0.722944	0.559944	0.698249	0.724587
SGD	1735	0.69697	0.506805	0.646649	0.691347
SGD	1740	0.69697	0.528483	0.670254	0.703054
SGD	1745	0.688312	0.531319	0.666756	0.698724
SGD	1750	0.675325	0.494999	0.632604	0.68101
SGD	1755	0.701299	0.531222	0.66392	0.707671
SGD	1760	0.701299	0.536679	0.672818	0.708448
SGD	1765	0.65368	0.467884	0.635243	0.659796
SGD	1770	0.597403	0.37473	0.578544	0.602677
SGD	1775	0.675325	0.498977	0.656199	0.681325
SGD	1780	0.735931	0.597637	0.720246	0.741653
SGD	1785	0.731602	0.591886	0.716793	0.737306
SGD	1790	0.688312	0.525318	0.672168	0.695193
SGD	1795	0.705628	0.542111	0.671082	0.71063
SGD	1800	0.731602	0.603688	0.720653	0.738442
SGD	1805	0.731602	0.603688	0.720653	0.738442
SGD	1810	0.727273	0.579112	0.703879	0.733265
SGD	1815	0.670996	0.477311	0.652801	0.674994
SGD	1820	0.670996	0.477311	0.652801	0.674994
SGD	1825	0.65368	0.467081	0.62441	0.660328
SGD	1830	0.645022	0.456118	0.617139	0.651877
SGD	1835	0.701299	0.537479	0.671591	0.710002
SGD	1840	0.779221	0.654022	0.761121	0.781164
SGD	1845	0.779221	0.654022	0.761121	0.781164
SGD	1850	0.757576	0.61463	0.724937	0.760381
SGD	1855	0.74026	0.598275	0.719312	0.745697
SGD	1860	0.727273	0.595207	0.709272	0.733577
SGD	1865	0.709957	0.532759	0.676435	0.709473
SGD	1870	0.727273	0.573498	0.707195	0.731101
SGD	1875	0.705628	0.526256	0.67152	0.705521
SGD	1880	0.675325	0.480933	0.620053	0.671619
SGD	1885	0.679654	0.493433	0.645448	0.682204
SGD	1890	0.679654	0.493433	0.645448	0.682204
SGD	1895	0.701299	0.541458	0.683701	0.706755
SGD	1900	0.701299	0.541458	0.683701	0.706755
SGD	1905	0.69697	0.530948	0.672972	0.701133
SGD	1910	0.705628	0.538745	0.675846	0.711593
SGD	1915	0.69697	0.539629	0.683358	0.701896
SGD	1920	0.658009	0.473095	0.643547	0.662412
SGD	1925	0.662338	0.47246	0.643862	0.665946
SGD	1930	0.683983	0.510821	0.664926	0.68924
SGD	1935	0.65368	0.445127	0.607317	0.655476
SGD	1940	0.65368	0.445127	0.607317	0.655476
SGD	1945	0.65368	0.445127	0.607317	0.655476
SGD	1950	0.636364	0.416017	0.586516	0.637297
SGD	1955	0.727273	0.571167	0.710798	0.7294
SGD	1960	0.731602	0.579221	0.716565	0.733704
SGD	1965	0.666667	0.468193	0.648424	0.667882
SGD	1970	0.666667	0.475675	0.640558	0.670747
SGD	1975	0.69697	0.531476	0.678671	0.70223
SGD	1980	0.731602	0.575059	0.705474	0.734318
SGD	1985	0.714286	0.54407	0.668438	0.715303
SGD	1990	0.722944	0.569383	0.705958	0.726357
SGD	1995	0.675325	0.49089	0.640824	0.681391
SGD	2000	0.640693	0.435744	0.597568	0.646627
DT	5	0.679654	0.49596	0.651328	0.682767
DT	10	0.675325	0.495203	0.63384	0.684353
DT	15	0.666667	0.474527	0.639096	0.670646
DT	20	0.701299	0.535927	0.670707	0.70875
DT	25	0.727273	0.573498	0.704657	0.731504
DT	30	0.753247	0.613575	0.724303	0.7577
DT	35	0.744589	0.605352	0.731297	0.747845
DT	40	0.718615	0.556706	0.696977	0.721469
DT	45	0.714286	0.554452	0.685546	0.719008
DT	50	0.74026	0.592683	0.725839	0.742704
DT	55	0.718615	0.552587	0.679315	0.72078
DT	60	0.753247	0.613667	0.736079	0.756244
DT	65	0.74026	0.59852	0.730216	0.742896
DT	70	0.722944	0.576561	0.708648	0.727456
DT	75	0.718615	0.551643	0.697439	0.719918
DT	80	0.82684	0.730063	0.813472	0.82941
DT	85	0.766234	0.635176	0.743835	0.769653
DT	90	0.753247	0.609399	0.728244	0.754343
DT	95	0.78355	0.662884	0.769912	0.786206
DT	100	0.761905	0.617703	0.739886	0.762182
DT	105	0.74026	0.601652	0.727441	0.743822
DT	110	0.727273	0.573044	0.717801	0.729723
DT	115	0.753247	0.614619	0.735233	0.756571
DT	120	0.748918	0.604716	0.734093	0.750852
DT	125	0.796537	0.676548	0.798787	0.796882
DT	130	0.761905	0.631231	0.751906	0.764322
DT	135	0.779221	0.651477	0.763196	0.78048
DT	140	0.770563	0.636	0.755371	0.771688
DT	145	0.774892	0.649957	0.76467	0.77714
DT	150	0.766234	0.635552	0.750834	0.769266
DT	155	0.770563	0.65304	0.759884	0.775287
DT	160	0.701299	0.522551	0.677435	0.70226
DT	165	0.770563	0.646892	0.759674	0.774031
DT	170	0.718615	0.555588	0.691188	0.721918
DT	175	0.731602	0.575926	0.707034	0.734801
DT	180	0.766234	0.629212	0.759345	0.766811
DT	185	0.787879	0.664375	0.777381	0.788954
DT	190	0.744589	0.595828	0.723048	0.746704
DT	195	0.766234	0.635562	0.761709	0.767141
DT	200	0.774892	0.638967	0.756143	0.774933
DT	205	0.761905	0.625836	0.739066	0.765367
DT	210	0.757576	0.620797	0.748107	0.758874
DT	215	0.761905	0.621349	0.733726	0.763339
DT	220	0.766234	0.62643	0.742428	0.765851
DT	225	0.748918	0.599923	0.726899	0.749894
DT	230	0.705628	0.533338	0.677366	0.707727
DT	235	0.796537	0.673969	0.785213	0.796913
DT	240	0.770563	0.638737	0.754565	0.772199
DT	245	0.753247	0.612741	0.745529	0.75448
DT	250	0.727273	0.565544	0.698977	0.72883
DT	255	0.805195	0.689788	0.790396	0.806273
DT	260	0.705628	0.542106	0.692435	0.708886
DT	265	0.74026	0.587706	0.722013	0.741867
DT	270	0.770563	0.63321	0.757389	0.771015
DT	275	0.766234	0.635176	0.754798	0.768288
DT	280	0.770563	0.633614	0.753703	0.771328
DT	285	0.74026	0.592169	0.725076	0.742885
DT	290	0.744589	0.599936	0.731805	0.747079
DT	295	0.766234	0.634516	0.743165	0.768621
DT	300	0.792208	0.684974	0.78356	0.795283
DT	305	0.787879	0.670257	0.776013	0.790359
DT	310	0.753247	0.608462	0.729585	0.754742
DT	315	0.770563	0.637708	0.756336	0.772168
DT	320	0.805195	0.685638	0.782008	0.804815
DT	325	0.766234	0.641864	0.754554	0.76994
DT	330	0.787879	0.669765	0.773816	0.790927
DT	335	0.727273	0.580935	0.708966	0.731595
DT	340	0.761905	0.624997	0.753672	0.763505
DT	345	0.800866	0.690643	0.782771	0.802325
DT	350	0.766234	0.640191	0.758882	0.766884
DT	355	0.731602	0.575021	0.709293	0.733947
DT	360	0.770563	0.635443	0.755104	0.771788
DT	365	0.731602	0.577298	0.71394	0.734211
DT	370	0.727273	0.5712	0.711406	0.728733
DT	375	0.744589	0.594772	0.725414	0.746019
DT	380	0.748918	0.609157	0.73138	0.752803
DT	385	0.774892	0.641902	0.766365	0.775472
DT	390	0.757576	0.6174	0.7316	0.759924
DT	395	0.761905	0.621808	0.738799	0.76397
DT	400	0.770563	0.642647	0.759201	0.772609
DT	405	0.761905	0.623421	0.741697	0.763541
DT	410	0.748918	0.610135	0.736814	0.751728
DT	415	0.796537	0.682268	0.78495	0.797638
DT	420	0.779221	0.657293	0.770871	0.780991
DT	425	0.727273	0.574144	0.706498	0.731718
DT	430	0.796537	0.679422	0.783111	0.798288
DT	435	0.722944	0.565427	0.699778	0.727046
DT	440	0.744589	0.594593	0.727888	0.745983
DT	445	0.748918	0.601909	0.731265	0.749882
DT	450	0.787879	0.669139	0.769444	0.79141
DT	455	0.796537	0.678329	0.787001	0.796966
DT	460	0.74026	0.59604	0.720585	0.744592
DT	465	0.748918	0.606528	0.728379	0.751981
DT	470	0.774892	0.641147	0.764072	0.775498
DT	475	0.809524	0.700708	0.790945	0.812153
DT	480	0.727273	0.571055	0.711451	0.729718
DT	485	0.727273	0.563963	0.719179	0.727659
DT	490	0.748918	0.607734	0.731695	0.75196
DT	495	0.748918	0.603083	0.727585	0.75116
DT	500	0.744589	0.599748	0.722108	0.747863
DT	505	0.761905	0.623189	0.754594	0.762731
DT	510	0.779221	0.661798	0.763716	0.784025
DT	515	0.744589	0.600382	0.729573	0.747356
DT	520	0.787879	0.668002	0.774683	0.790146
DT	525	0.792208	0.671378	0.775041	0.794186
DT	530	0.774892	0.645341	0.759539	0.776691
DT	535	0.770563	0.640646	0.75331	0.773483
DT	540	0.78355	0.656669	0.761768	0.785324
DT	545	0.766234	0.639239	0.751499	0.769514
DT	550	0.774892	0.645233	0.763317	0.776508
DT	555	0.792208	0.674385	0.760632	0.795291
DT	560	0.761905	0.625225	0.751548	0.764331
DT	565	0.779221	0.657035	0.761234	0.782813
DT	570	0.770563	0.636435	0.749528	0.772647
DT	575	0.779221	0.648323	0.756475	0.780091
DT	580	0.761905	0.637346	0.746461	0.767396
DT	585	0.748918	0.60711	0.735514	0.751528
DT	590	0.792208	0.672345	0.780351	0.793632
DT	595	0.727273	0.574124	0.712749	0.73019
DT	600	0.787879	0.664499	0.779851	0.788392
DT	605	0.753247	0.612883	0.736981	0.755992
DT	610	0.805195	0.698985	0.794165	0.807559
DT	615	0.787879	0.663503	0.759965	0.790302
DT	620	0.761905	0.627135	0.749281	0.763222
DT	625	0.770563	0.633177	0.747984	0.771533
DT	630	0.753247	0.607896	0.731406	0.754425
DT	635	0.792208	0.673292	0.786524	0.793012
DT	640	0.718615	0.550252	0.694189	0.719762
DT	645	0.774892	0.647485	0.765354	0.776506
DT	650	0.748918	0.605378	0.735386	0.750916
DT	655	0.779221	0.650789	0.758072	0.780943
DT	660	0.748918	0.609495	0.737203	0.751534
DT	665	0.744589	0.601462	0.731819	0.747142
DT	670	0.744589	0.595718	0.730115	0.745573
DT	675	0.770563	0.642198	0.746819	0.775561
DT	680	0.78355	0.656213	0.769485	0.784838
DT	685	0.731602	0.586258	0.713209	0.736782
DT	690	0.727273	0.573283	0.715333	0.729909
DT	695	0.761905	0.627577	0.755692	0.763118
DT	700	0.792208	0.669217	0.770923	0.793508
DT	705	0.787879	0.667365	0.781088	0.788891
DT	710	0.748918	0.607217	0.738903	0.750617
DT	715	0.774892	0.650394	0.753752	0.779575
DT	720	0.774892	0.647485	0.757696	0.777812
DT	725	0.735931	0.577954	0.713935	0.736418
DT	730	0.800866	0.679848	0.787505	0.800577
DT	735	0.805195	0.70237	0.795315	0.809494
DT	740	0.796537	0.677197	0.775323	0.796776
DT	745	0.748918	0.595125	0.721064	0.748428
DT	750	0.757576	0.621137	0.752508	0.75896
DT	755	0.735931	0.594859	0.716808	0.73876
DT	760	0.805195	0.691946	0.785964	0.807086
DT	765	0.757576	0.627188	0.749251	0.760135
DT	770	0.757576	0.622848	0.736482	0.760951
DT	775	0.779221	0.644736	0.774437	0.780025
DT	780	0.744589	0.589405	0.711826	0.744642
DT	785	0.774892	0.645607	0.745926	0.777585
DT	790	0.727273	0.572905	0.708993	0.730492
DT	795	0.813853	0.702505	0.794902	0.813669
DT	800	0.74026	0.59791	0.728614	0.743317
DT	805	0.74026	0.589608	0.715385	0.742857
DT	810	0.787879	0.662357	0.773802	0.788822
DT	815	0.787879	0.671468	0.770985	0.791823
DT	820	0.800866	0.679565	0.778089	0.800724
DT	825	0.813853	0.707437	0.797608	0.81565
DT	830	0.792208	0.671768	0.773432	0.794349
DT	835	0.748918	0.595306	0.728235	0.748283
DT	840	0.779221	0.652876	0.759227	0.78214
DT	845	0.735931	0.58213	0.717008	0.737722
DT	850	0.766234	0.633417	0.748713	0.769035
DT	855	0.731602	0.572934	0.709868	0.733573
DT	860	0.757576	0.61958	0.746055	0.759016
DT	865	0.761905	0.618192	0.743499	0.761753
DT	870	0.748918	0.602013	0.724475	0.751201
DT	875	0.714286	0.557274	0.703798	0.716748
DT	880	0.735931	0.585366	0.720296	0.738502
DT	885	0.753247	0.603521	0.723088	0.752446
DT	890	0.766234	0.633285	0.750392	0.767872
DT	895	0.748918	0.609151	0.737503	0.751423
DT	900	0.714286	0.548683	0.687956	0.717441
DT	905	0.792208	0.67082	0.778846	0.793495
DT	910	0.757576	0.61737	0.733754	0.760486
DT	915	0.74026	0.587743	0.712594	0.742676
DT	920	0.822511	0.72077	0.808601	0.824319
DT	925	0.796537	0.6817	0.789625	0.797996
DT	930	0.774892	0.64187	0.754519	0.776315
DT	935	0.761905	0.622938	0.752279	0.763289
DT	940	0.792208	0.67082	0.77905	0.793451
DT	945	0.753247	0.606441	0.727801	0.754553
DT	950	0.753247	0.60737	0.729392	0.754959
DT	955	0.688312	0.517616	0.671882	0.692969
DT	960	0.792208	0.665401	0.772823	0.791727
DT	965	0.757576	0.615915	0.735829	0.759556
DT	970	0.796537	0.679614	0.778065	0.798969
DT	975	0.770563	0.636987	0.747434	0.773017
DT	980	0.770563	0.642951	0.76253	0.772058
DT	985	0.82684	0.729553	0.812903	0.829263
DT	990	0.779221	0.64923	0.752629	0.781317
DT	995	0.709957	0.536847	0.670346	0.711641
DT	1000	0.727273	0.572822	0.717382	0.729408
DT	1005	0.796537	0.678779	0.786643	0.797455
DT	1010	0.779221	0.648322	0.761129	0.78034
DT	1015	0.800866	0.682939	0.773061	0.802284
DT	1020	0.766234	0.623424	0.743623	0.765909
DT	1025	0.744589	0.597452	0.725791	0.747567
DT	1030	0.757576	0.609271	0.740324	0.757505
DT	1035	0.766234	0.638005	0.747793	0.770834
DT	1040	0.779221	0.645091	0.760255	0.779306
DT	1045	0.779221	0.650137	0.759358	0.781291
DT	1050	0.774892	0.649341	0.757591	0.77675
DT	1055	0.792208	0.665269	0.777465	0.791997
DT	1060	0.731602	0.574433	0.700126	0.731746
DT	1065	0.779221	0.656061	0.778023	0.780132
DT	1070	0.792208	0.665795	0.765652	0.791043
DT	1075	0.766234	0.642374	0.757197	0.769182
DT	1080	0.727273	0.563172	0.696659	0.728362
DT	1085	0.744589	0.596113	0.714882	0.746441
DT	1090	0.757576	0.616314	0.737396	0.759614
DT	1095	0.753247	0.610697	0.733363	0.752924
DT	1100	0.770563	0.638748	0.756863	0.772721
DT	1105	0.766234	0.631687	0.748629	0.768344
DT	1110	0.735931	0.599008	0.725678	0.739862
DT	1115	0.796537	0.677338	0.771053	0.798977
DT	1120	0.774892	0.640135	0.74941	0.7757
DT	1125	0.770563	0.636	0.749983	0.772514
DT	1130	0.709957	0.544999	0.685344	0.713722
DT	1135	0.770563	0.633177	0.753884	0.771337
DT	1140	0.800866	0.684114	0.790609	0.801838
DT	1145	0.727273	0.562229	0.693115	0.727981
DT	1150	0.757576	0.615857	0.738627	0.759538
DT	1155	0.701299	0.531222	0.685642	0.703907
DT	1160	0.766234	0.633805	0.753548	0.767787
DT	1165	0.792208	0.663854	0.764117	0.790981
DT	1170	0.748918	0.599112	0.722944	0.750155
DT	1175	0.792208	0.665944	0.767726	0.792208
DT	1180	0.744589	0.591165	0.725189	0.745168
DT	1185	0.82684	0.729393	0.818594	0.827841
DT	1190	0.735931	0.580578	0.708845	0.737924
DT	1195	0.761905	0.614497	0.731065	0.760521
DT	1200	0.787879	0.664444	0.762756	0.790391
DT	1205	0.748918	0.601262	0.724882	0.750543
DT	1210	0.774892	0.640184	0.761093	0.775035
DT	1215	0.727273	0.571167	0.704629	0.730639
DT	1220	0.78355	0.659731	0.775688	0.784801
DT	1225	0.787879	0.664375	0.770281	0.789185
DT	1230	0.800866	0.682678	0.793857	0.802128
DT	1235	0.757576	0.612249	0.733371	0.758333
DT	1240	0.800866	0.68237	0.784602	0.801938
DT	1245	0.800866	0.67925	0.773164	0.800555
DT	1250	0.748918	0.602562	0.724826	0.751516
DT	1255	0.731602	0.567235	0.698189	0.730779
DT	1260	0.757576	0.617944	0.746517	0.757713
DT	1265	0.753247	0.602501	0.728431	0.75289
DT	1270	0.787879	0.666955	0.778581	0.789914
DT	1275	0.748918	0.603604	0.727288	0.75162
DT	1280	0.761905	0.616471	0.745154	0.760858
DT	1285	0.748918	0.600507	0.734545	0.750086
DT	1290	0.805195	0.688505	0.783717	0.805085
DT	1295	0.757576	0.611186	0.745673	0.757955
DT	1300	0.714286	0.549843	0.692757	0.717304
DT	1305	0.744589	0.592104	0.719443	0.745733
DT	1310	0.757576	0.614344	0.743429	0.758506
DT	1315	0.809524	0.698973	0.796615	0.810832
DT	1320	0.757576	0.617306	0.733773	0.759599
DT	1325	0.744589	0.594772	0.731627	0.745802
DT	1330	0.753247	0.602332	0.730236	0.752039
DT	1335	0.861472	0.778556	0.854029	0.861841
DT	1340	0.761905	0.625987	0.726838	0.766996
DT	1345	0.757576	0.617899	0.741932	0.759448
DT	1350	0.761905	0.622256	0.75633	0.76362
DT	1355	0.822511	0.713823	0.804967	0.822106
DT	1360	0.766234	0.627177	0.747619	0.767317
DT	1365	0.766234	0.629212	0.746339	0.767807
DT	1370	0.766234	0.627322	0.746407	0.767402
DT	1375	0.766234	0.625913	0.748132	0.766825
DT	1380	0.796537	0.678937	0.782684	0.797934
DT	1385	0.744589	0.596981	0.718134	0.747613
DT	1390	0.796537	0.6748	0.778947	0.796822
DT	1395	0.818182	0.712309	0.800758	0.820191
DT	1400	0.774892	0.641833	0.740431	0.777575
DT	1405	0.822511	0.718601	0.809667	0.82366
DT	1410	0.78355	0.65294	0.764522	0.783906
DT	1415	0.774892	0.64382	0.75428	0.776256
DT	1420	0.770563	0.637446	0.751416	0.772426
DT	1425	0.744589	0.595892	0.727056	0.746048
DT	1430	0.796537	0.677432	0.781805	0.797626
DT	1435	0.761905	0.625314	0.741092	0.764818
DT	1440	0.753247	0.610412	0.727096	0.754829
DT	1445	0.805195	0.693843	0.803219	0.8048
DT	1450	0.770563	0.63793	0.745334	0.773741
DT	1455	0.735931	0.581897	0.715104	0.738041
DT	1460	0.779221	0.647912	0.748637	0.780786
DT	1465	0.757576	0.610268	0.725906	0.757576
DT	1470	0.714286	0.546419	0.692946	0.716134
DT	1475	0.779221	0.64923	0.758253	0.780881
DT	1480	0.813853	0.700497	0.793873	0.813247
DT	1485	0.813853	0.700741	0.812671	0.813853
DT	1490	0.757576	0.613392	0.746162	0.757817
DT	1495	0.822511	0.717794	0.809467	0.823378
DT	1500	0.770563	0.637018	0.759532	0.771614
DT	1505	0.809524	0.702049	0.801329	0.811282
DT	1510	0.757576	0.625036	0.748964	0.759683
DT	1515	0.753247	0.603331	0.742964	0.752827
DT	1520	0.766234	0.625279	0.740925	0.766068
DT	1525	0.753247	0.608441	0.732086	0.754849
DT	1530	0.744589	0.595116	0.721472	0.746833
DT	1535	0.770563	0.641885	0.750265	0.773855
DT	1540	0.757576	0.617591	0.737476	0.759198
DT	1545	0.753247	0.603901	0.729792	0.75311
DT	1550	0.78355	0.654878	0.768594	0.78417
DT	1555	0.766234	0.633829	0.742361	0.770433
DT	1560	0.757576	0.617072	0.741089	0.758958
DT	1565	0.761905	0.620379	0.741703	0.762974
DT	1570	0.792208	0.669499	0.775492	0.793347
DT	1575	0.78355	0.656276	0.764943	0.784691
DT	1580	0.774892	0.640557	0.747347	0.776517
DT	1585	0.792208	0.668706	0.774691	0.793327
DT	1590	0.796537	0.675254	0.788042	0.797139
DT	1595	0.800866	0.682621	0.790639	0.801319
DT	1600	0.787879	0.658815	0.763926	0.787356
DT	1605	0.770563	0.639022	0.75402	0.772948
DT	1610	0.787879	0.666585	0.773068	0.789817
DT	1615	0.753247	0.610222	0.720462	0.756807
DT	1620	0.792208	0.667712	0.773273	0.792488
DT	1625	0.78355	0.654563	0.763276	0.784201
DT	1630	0.753247	0.608369	0.731056	0.755321
DT	1635	0.766234	0.624579	0.74615	0.766454
DT	1640	0.796537	0.673694	0.774581	0.79683
DT	1645	0.792208	0.664638	0.770538	0.791527
DT	1650	0.78355	0.66492	0.771282	0.786427
DT	1655	0.753247	0.608405	0.723067	0.755873
DT	1660	0.792208	0.67	0.774528	0.793306
DT	1665	0.74026	0.589681	0.715473	0.742988
DT	1670	0.757576	0.614344	0.732054	0.759132
DT	1675	0.770563	0.635735	0.755901	0.771528
DT	1680	0.766234	0.630133	0.756431	0.767104
DT	1685	0.82684	0.72134	0.812537	0.826722
DT	1690	0.748918	0.601552	0.726361	0.750854
DT	1695	0.787879	0.66243	0.765372	0.788526
DT	1700	0.766234	0.632168	0.747963	0.768699
DT	1705	0.735931	0.577812	0.704561	0.736943
DT	1710	0.774892	0.636022	0.764801	0.774479
DT	1715	0.774892	0.64095	0.756335	0.774826
DT	1720	0.787879	0.658295	0.775925	0.787707
DT	1725	0.761905	0.627614	0.743535	0.764629
DT	1730	0.813853	0.705671	0.798804	0.815513
DT	1735	0.722944	0.566032	0.699264	0.727075
DT	1740	0.787879	0.663764	0.753582	0.788324
DT	1745	0.805195	0.692468	0.788393	0.806983
DT	1750	0.753247	0.611256	0.734579	0.755647
DT	1755	0.818182	0.71127	0.799837	0.819623
DT	1760	0.774892	0.64289	0.750125	0.776905
DT	1765	0.766234	0.62643	0.746149	0.767071
DT	1770	0.757576	0.617969	0.735903	0.760305
DT	1775	0.78355	0.656763	0.767298	0.785018
DT	1780	0.818182	0.710895	0.803796	0.819205
DT	1785	0.744589	0.606511	0.720644	0.74965
DT	1790	0.796537	0.681257	0.788822	0.797945
DT	1795	0.757576	0.614763	0.734981	0.759335
DT	1800	0.82684	0.729693	0.810597	0.829221
DT	1805	0.844156	0.753369	0.830146	0.845118
DT	1810	0.805195	0.689755	0.787755	0.806279
DT	1815	0.800866	0.683697	0.797823	0.801099
DT	1820	0.705628	0.535686	0.673448	0.70972
DT	1825	0.787879	0.665834	0.786426	0.788441
DT	1830	0.809524	0.69365	0.789523	0.809857
DT	1835	0.748918	0.595816	0.722767	0.748276
DT	1840	0.727273	0.561318	0.72335	0.726771
DT	1845	0.727273	0.565352	0.688437	0.729357
DT	1850	0.770563	0.641951	0.764976	0.771485
DT	1855	0.722944	0.558059	0.690554	0.724587
DT	1860	0.761905	0.620265	0.753509	0.76246
DT	1865	0.779221	0.652477	0.760825	0.781304
DT	1870	0.779221	0.646298	0.759555	0.779578
DT	1875	0.770563	0.635049	0.751164	0.772068
DT	1880	0.761905	0.617097	0.742362	0.761641
DT	1885	0.744589	0.594772	0.724185	0.746243
DT	1890	0.757576	0.613392	0.723166	0.759574
DT	1895	0.800866	0.688519	0.77637	0.805046
DT	1900	0.770563	0.640646	0.75331	0.773483
DT	1905	0.766234	0.63021	0.751198	0.767956
DT	1910	0.774892	0.645317	0.757434	0.777164
DT	1915	0.744589	0.604641	0.724228	0.749861
DT	1920	0.714286	0.546952	0.680998	0.717474
DT	1925	0.787879	0.670551	0.770788	0.791683
DT	1930	0.744589	0.594772	0.72852	0.745911
DT	1935	0.787879	0.66557	0.786801	0.788007
DT	1940	0.774892	0.637539	0.755265	0.77463
DT	1945	0.822511	0.718754	0.81164	0.823569
DT	1950	0.757576	0.608428	0.723042	0.756754
DT	1955	0.761905	0.624844	0.750588	0.764289
DT	1960	0.757576	0.61111	0.729603	0.757214
DT	1965	0.74026	0.586186	0.716486	0.741651
DT	1970	0.761905	0.61727	0.732639	0.761388
DT	1975	0.753247	0.604748	0.73971	0.753306
DT	1980	0.766234	0.624658	0.752074	0.766333
DT	1985	0.748918	0.601517	0.725576	0.75092
DT	1990	0.835498	0.737479	0.821212	0.836167
DT	1995	0.839827	0.745668	0.828951	0.840108
DT	2000	0.753247	0.607175	0.719191	0.754501
SVM	5	0.649351	0.454744	0.59747	0.644423
SVM	10	0.714286	0.563114	0.68296	0.720401
SVM	15	0.761905	0.634587	0.738466	0.765503
SVM	20	0.766234	0.642021	0.753319	0.76902
SVM	25	0.779221	0.661643	0.765865	0.781052
SVM	30	0.813853	0.710972	0.807485	0.814552
SVM	35	0.844156	0.756789	0.833809	0.845731
SVM	40	0.839827	0.752144	0.83647	0.840443
SVM	45	0.839827	0.751583	0.837462	0.840215
SVM	50	0.82684	0.730665	0.823435	0.82752
SVM	55	0.818182	0.719701	0.813027	0.819556
SVM	60	0.818182	0.720022	0.812107	0.819751
SVM	65	0.835498	0.745848	0.833424	0.836015
SVM	70	0.839827	0.751107	0.836627	0.840225
SVM	75	0.844156	0.762881	0.844747	0.844003
SVM	80	0.848485	0.768482	0.847688	0.848619
SVM	85	0.831169	0.7463	0.833952	0.830455
SVM	90	0.835498	0.751779	0.831985	0.836795
SVM	95	0.848485	0.771521	0.845342	0.849598
SVM	100	0.852814	0.776555	0.850385	0.853643
SVM	105	0.852814	0.775897	0.851204	0.853282
SVM	110	0.865801	0.794287	0.863196	0.866435
SVM	115	0.865801	0.794287	0.863196	0.866435
SVM	120	0.865801	0.791949	0.861752	0.866434
SVM	125	0.865801	0.792653	0.860658	0.866634
SVM	130	0.865801	0.792653	0.860658	0.866634
SVM	135	0.852814	0.770813	0.848314	0.853406
SVM	140	0.848485	0.764258	0.844595	0.849204
SVM	145	0.835498	0.743732	0.832134	0.836047
SVM	150	0.835498	0.743231	0.833197	0.835869
SVM	155	0.835498	0.742773	0.834343	0.835747
SVM	160	0.844156	0.755967	0.842289	0.844423
SVM	165	0.848485	0.761616	0.845568	0.848684
SVM	170	0.844156	0.754432	0.841626	0.844179
SVM	175	0.818182	0.717456	0.816855	0.818401
SVM	180	0.818182	0.717456	0.816855	0.818401
SVM	185	0.818182	0.717555	0.815075	0.818677
SVM	190	0.822511	0.724382	0.81819	0.823208
SVM	195	0.822511	0.723948	0.8187	0.823102
SVM	200	0.822511	0.723948	0.8187	0.823102
SVM	205	0.822511	0.723948	0.8187	0.823102
SVM	210	0.822511	0.723948	0.8187	0.823102
SVM	215	0.831169	0.736242	0.82686	0.831648
SVM	220	0.82684	0.729758	0.823243	0.827247
SVM	225	0.835498	0.744074	0.832154	0.835777
SVM	230	0.835498	0.744074	0.832154	0.835777
SVM	235	0.835498	0.744074	0.832154	0.835777
SVM	240	0.835498	0.744074	0.832154	0.835777
SVM	245	0.835498	0.744074	0.832154	0.835777
SVM	250	0.835498	0.745492	0.831597	0.836195
SVM	255	0.839827	0.752748	0.835558	0.840727
SVM	260	0.818182	0.719799	0.815813	0.818615
SVM	265	0.818182	0.719799	0.815813	0.818615
SVM	270	0.818182	0.720481	0.814974	0.818924
SVM	275	0.818182	0.721522	0.815275	0.81897
SVM	280	0.822511	0.727125	0.819779	0.823143
SVM	285	0.835498	0.750091	0.83105	0.836969
SVM	290	0.835498	0.750091	0.83105	0.836969
SVM	295	0.831169	0.743824	0.827337	0.832445
SVM	300	0.844156	0.758421	0.838909	0.845071
SVM	305	0.848485	0.766275	0.844139	0.849187
SVM	310	0.831169	0.74208	0.82782	0.832035
SVM	315	0.835498	0.744937	0.832028	0.835378
SVM	320	0.835498	0.744937	0.832028	0.835378
SVM	325	0.835498	0.744937	0.832028	0.835378
SVM	330	0.835498	0.744937	0.832028	0.835378
SVM	335	0.835498	0.744937	0.832028	0.835378
SVM	340	0.835498	0.744276	0.834841	0.835549
SVM	345	0.839827	0.752748	0.839095	0.839897
SVM	350	0.839827	0.752748	0.839095	0.839897
SVM	355	0.839827	0.752144	0.840074	0.839651
SVM	360	0.835498	0.74641	0.83543	0.83543
SVM	365	0.848485	0.763282	0.846825	0.848627
SVM	370	0.839827	0.74877	0.838893	0.839555
SVM	375	0.844156	0.75601	0.84287	0.844099
SVM	380	0.835498	0.742481	0.833267	0.83526
SVM	385	0.835498	0.742481	0.833267	0.83526
SVM	390	0.857143	0.778383	0.859798	0.856601
SVM	395	0.857143	0.777656	0.857415	0.856558
SVM	400	0.852814	0.77158	0.850335	0.852262
SVM	405	0.852814	0.77158	0.850335	0.852262
SVM	410	0.852814	0.770871	0.851347	0.852019
SVM	415	0.857143	0.777656	0.857415	0.856558
SVM	420	0.861472	0.785501	0.858985	0.861426
SVM	425	0.857143	0.77893	0.855329	0.857006
SVM	430	0.857143	0.77893	0.855329	0.857006
SVM	435	0.857143	0.77893	0.855329	0.857006
SVM	440	0.857143	0.77802	0.858294	0.856606
SVM	445	0.857143	0.77802	0.858294	0.856606
SVM	450	0.857143	0.77802	0.858294	0.856606
SVM	455	0.857143	0.77802	0.858294	0.856606
SVM	460	0.861472	0.783052	0.864803	0.860612
SVM	465	0.857143	0.776561	0.861204	0.856242
SVM	470	0.861472	0.783052	0.864803	0.860612
SVM	475	0.861472	0.783052	0.864803	0.860612
SVM	480	0.861472	0.783052	0.864803	0.860612
SVM	485	0.861472	0.783052	0.864803	0.860612
SVM	490	0.857143	0.777905	0.852768	0.857837
SVM	495	0.857143	0.777905	0.852768	0.857837
SVM	500	0.857143	0.777905	0.852768	0.857837
SVM	505	0.861472	0.784313	0.856361	0.862196
SVM	510	0.857143	0.777905	0.852768	0.857837
SVM	515	0.857143	0.777905	0.852768	0.857837
SVM	520	0.857143	0.777905	0.852768	0.857837
SVM	525	0.857143	0.777905	0.852768	0.857837
SVM	530	0.857143	0.777905	0.852768	0.857837
SVM	535	0.848485	0.764768	0.844187	0.849143
SVM	540	0.848485	0.764768	0.844187	0.849143
SVM	545	0.848485	0.764768	0.844187	0.849143
SVM	550	0.848485	0.764768	0.844187	0.849143
SVM	555	0.848485	0.764768	0.844187	0.849143
SVM	560	0.848485	0.764768	0.844187	0.849143
SVM	565	0.848485	0.764768	0.844187	0.849143
SVM	570	0.844156	0.758408	0.840592	0.844768
SVM	575	0.844156	0.758408	0.840592	0.844768
SVM	580	0.844156	0.758408	0.840592	0.844768
SVM	585	0.844156	0.758408	0.840592	0.844768
SVM	590	0.857143	0.778429	0.851746	0.858061
SVM	595	0.848485	0.764768	0.844187	0.849143
SVM	600	0.848485	0.764768	0.844187	0.849143
SVM	605	0.848485	0.764768	0.844187	0.849143
SVM	610	0.848485	0.764768	0.844187	0.849143
SVM	615	0.848485	0.764768	0.844187	0.849143
SVM	620	0.848485	0.764768	0.844187	0.849143
SVM	625	0.848485	0.764768	0.844187	0.849143
SVM	630	0.848485	0.764768	0.844187	0.849143
SVM	635	0.844156	0.758408	0.840592	0.844768
SVM	640	0.865801	0.788801	0.861227	0.866372
SVM	645	0.865801	0.788801	0.861227	0.866372
SVM	650	0.865801	0.788801	0.861227	0.866372
SVM	655	0.831169	0.736897	0.829019	0.831516
SVM	660	0.831169	0.736897	0.829019	0.831516
SVM	665	0.831169	0.736897	0.829019	0.831516
SVM	670	0.831169	0.736897	0.829019	0.831516
SVM	675	0.831169	0.736897	0.829019	0.831516
SVM	680	0.831169	0.736897	0.829019	0.831516
SVM	685	0.831169	0.739557	0.829225	0.8316
SVM	690	0.822511	0.729349	0.81944	0.82348
SVM	695	0.822511	0.729349	0.81944	0.82348
SVM	700	0.822511	0.729349	0.81944	0.82348
SVM	705	0.82684	0.73538	0.823058	0.827928
SVM	710	0.82684	0.73538	0.823058	0.827928
SVM	715	0.82684	0.73538	0.823058	0.827928
SVM	720	0.831169	0.742522	0.827924	0.832189
SVM	725	0.835498	0.74537	0.835715	0.835566
SVM	730	0.857143	0.778383	0.854825	0.857583
SVM	735	0.857143	0.778383	0.854825	0.857583
SVM	740	0.857143	0.778383	0.854825	0.857583
SVM	745	0.857143	0.780993	0.856124	0.857374
SVM	750	0.857143	0.780993	0.856124	0.857374
SVM	755	0.857143	0.780993	0.856124	0.857374
SVM	760	0.857143	0.780993	0.856124	0.857374
SVM	765	0.857143	0.780993	0.856124	0.857374
SVM	770	0.857143	0.780993	0.856124	0.857374
SVM	775	0.857143	0.780993	0.856124	0.857374
SVM	780	0.857143	0.780993	0.856124	0.857374
SVM	785	0.857143	0.780993	0.856124	0.857374
SVM	790	0.857143	0.780993	0.856124	0.857374
SVM	795	0.857143	0.780993	0.856124	0.857374
SVM	800	0.844156	0.763035	0.844064	0.844102
SVM	805	0.848485	0.769144	0.847766	0.848624
SVM	810	0.848485	0.769144	0.847766	0.848624
SVM	815	0.848485	0.769144	0.847766	0.848624
SVM	820	0.835498	0.748259	0.83451	0.835716
SVM	825	0.839827	0.755552	0.840231	0.839689
SVM	830	0.835498	0.748259	0.83451	0.835716
SVM	835	0.835498	0.748259	0.83451	0.835716
SVM	840	0.835498	0.748974	0.834065	0.835907
SVM	845	0.835498	0.748974	0.834065	0.835907
SVM	850	0.835498	0.748974	0.834065	0.835907
SVM	855	0.835498	0.748974	0.834065	0.835907
SVM	860	0.844156	0.761859	0.844449	0.844139
SVM	865	0.844156	0.761859	0.844449	0.844139
SVM	870	0.835498	0.748757	0.835902	0.835416
SVM	875	0.835498	0.747109	0.834882	0.835743
SVM	880	0.835498	0.747109	0.834882	0.835743
SVM	885	0.835498	0.747109	0.834882	0.835743
SVM	890	0.835498	0.747109	0.834882	0.835743
SVM	895	0.835498	0.747109	0.834882	0.835743
SVM	900	0.835498	0.747109	0.834882	0.835743
SVM	905	0.831169	0.740999	0.831262	0.831302
SVM	910	0.835498	0.747109	0.834882	0.835743
SVM	915	0.835498	0.747109	0.834882	0.835743
SVM	920	0.839827	0.752664	0.838979	0.84002
SVM	925	0.839827	0.752664	0.838979	0.84002
SVM	930	0.839827	0.752664	0.838979	0.84002
SVM	935	0.839827	0.752664	0.838979	0.84002
SVM	940	0.839827	0.752664	0.838979	0.84002
SVM	945	0.839827	0.752664	0.838979	0.84002
SVM	950	0.839827	0.752664	0.838979	0.84002
SVM	955	0.839827	0.752664	0.838979	0.84002
SVM	960	0.839827	0.752664	0.838979	0.84002
SVM	965	0.839827	0.752664	0.838979	0.84002
SVM	970	0.852814	0.773616	0.852276	0.852943
SVM	975	0.852814	0.773616	0.852276	0.852943
SVM	980	0.852814	0.773616	0.852276	0.852943
SVM	985	0.848485	0.767378	0.848592	0.848456
SVM	990	0.848485	0.767378	0.848592	0.848456
SVM	995	0.848485	0.767378	0.848592	0.848456
SVM	1000	0.844156	0.759992	0.844731	0.844018
SVM	1005	0.844156	0.759992	0.844731	0.844018
SVM	1010	0.844156	0.759992	0.844731	0.844018
SVM	1015	0.844156	0.759992	0.844731	0.844018
SVM	1020	0.844156	0.759992	0.844731	0.844018
SVM	1025	0.844156	0.759992	0.844731	0.844018
SVM	1030	0.844156	0.759992	0.844731	0.844018
SVM	1035	0.835498	0.746369	0.834837	0.835662
SVM	1040	0.835498	0.746369	0.834837	0.835662
SVM	1045	0.835498	0.746369	0.834837	0.835662
SVM	1050	0.835498	0.746369	0.834837	0.835662
SVM	1055	0.835498	0.746369	0.834837	0.835662
SVM	1060	0.835498	0.746369	0.834837	0.835662
SVM	1065	0.835498	0.746369	0.834837	0.835662
SVM	1070	0.839827	0.754301	0.840067	0.839769
SVM	1075	0.839827	0.754301	0.840067	0.839769
SVM	1080	0.839827	0.754301	0.840067	0.839769
SVM	1085	0.839827	0.754301	0.840067	0.839769
SVM	1090	0.839827	0.754301	0.840067	0.839769
SVM	1095	0.852814	0.773616	0.852276	0.852943
SVM	1100	0.844156	0.75948	0.843337	0.844321
SVM	1105	0.844156	0.75948	0.843337	0.844321
SVM	1110	0.844156	0.75948	0.843337	0.844321
SVM	1115	0.844156	0.75948	0.843337	0.844321
SVM	1120	0.848485	0.765742	0.847018	0.848805
SVM	1125	0.844156	0.75948	0.843337	0.844321
SVM	1130	0.848485	0.765742	0.847018	0.848805
SVM	1135	0.848485	0.765742	0.847018	0.848805
SVM	1140	0.848485	0.765742	0.847018	0.848805
SVM	1145	0.848485	0.765742	0.847018	0.848805
SVM	1150	0.848485	0.765742	0.847018	0.848805
SVM	1155	0.848485	0.766295	0.846496	0.848917
SVM	1160	0.848485	0.766295	0.846496	0.848917
SVM	1165	0.848485	0.766295	0.846496	0.848917
SVM	1170	0.805195	0.69698	0.803792	0.805497
SVM	1175	0.809524	0.703292	0.807445	0.809971
SVM	1180	0.831169	0.736922	0.828261	0.831669
SVM	1185	0.831169	0.736922	0.828261	0.831669
SVM	1190	0.831169	0.736922	0.828261	0.831669
SVM	1195	0.831169	0.736922	0.828261	0.831669
SVM	1200	0.831169	0.736922	0.828261	0.831669
SVM	1205	0.831169	0.736922	0.828261	0.831669
SVM	1210	0.831169	0.736922	0.828261	0.831669
SVM	1215	0.831169	0.736922	0.828261	0.831669
SVM	1220	0.831169	0.736922	0.828261	0.831669
SVM	1225	0.831169	0.736922	0.828261	0.831669
SVM	1230	0.831169	0.736922	0.828261	0.831669
SVM	1235	0.831169	0.736922	0.828261	0.831669
SVM	1240	0.831169	0.736922	0.828261	0.831669
SVM	1245	0.831169	0.736922	0.828261	0.831669
SVM	1250	0.831169	0.736922	0.828261	0.831669
SVM	1255	0.831169	0.736922	0.828261	0.831669
SVM	1260	0.831169	0.736922	0.828261	0.831669
SVM	1265	0.831169	0.736922	0.828261	0.831669
SVM	1270	0.835498	0.745588	0.83225	0.835982
SVM	1275	0.835498	0.745588	0.83225	0.835982
SVM	1280	0.835498	0.745588	0.83225	0.835982
SVM	1285	0.835498	0.745588	0.83225	0.835982
SVM	1290	0.835498	0.745588	0.83225	0.835982
SVM	1295	0.835498	0.745588	0.83225	0.835982
SVM	1300	0.835498	0.745588	0.83225	0.835982
SVM	1305	0.835498	0.745588	0.83225	0.835982
SVM	1310	0.835498	0.745588	0.83225	0.835982
SVM	1315	0.835498	0.745588	0.83225	0.835982
SVM	1320	0.835498	0.745588	0.83225	0.835982
SVM	1325	0.835498	0.745588	0.83225	0.835982
SVM	1330	0.835498	0.745588	0.83225	0.835982
SVM	1335	0.835498	0.745588	0.83225	0.835982
SVM	1340	0.835498	0.745588	0.83225	0.835982
SVM	1345	0.835498	0.745588	0.83225	0.835982
SVM	1350	0.835498	0.745588	0.83225	0.835982
SVM	1355	0.835498	0.745588	0.83225	0.835982
SVM	1360	0.835498	0.745588	0.83225	0.835982
SVM	1365	0.835498	0.745588	0.83225	0.835982
SVM	1370	0.848485	0.766295	0.844051	0.849419
SVM	1375	0.844156	0.760081	0.840363	0.844927
SVM	1380	0.878788	0.812583	0.870281	0.880727
SVM	1385	0.878788	0.812583	0.870281	0.880727
SVM	1390	0.878788	0.812583	0.870281	0.880727
SVM	1395	0.87013	0.798409	0.861097	0.871949
SVM	1400	0.87013	0.798409	0.861097	0.871949
SVM	1405	0.87013	0.798409	0.861097	0.871949
SVM	1410	0.87013	0.798409	0.861097	0.871949
SVM	1415	0.87013	0.798409	0.861097	0.871949
SVM	1420	0.87013	0.798409	0.861097	0.871949
SVM	1425	0.87013	0.798409	0.861097	0.871949
SVM	1430	0.87013	0.798409	0.861097	0.871949
SVM	1435	0.87013	0.798409	0.861097	0.871949
SVM	1440	0.87013	0.798409	0.861097	0.871949
SVM	1445	0.874459	0.804348	0.865628	0.876037
SVM	1450	0.874459	0.804348	0.865628	0.876037
SVM	1455	0.878788	0.812078	0.871085	0.880318
SVM	1460	0.878788	0.812078	0.871085	0.880318
SVM	1465	0.878788	0.812078	0.871085	0.880318
SVM	1470	0.878788	0.812078	0.871085	0.880318
SVM	1475	0.878788	0.812078	0.871085	0.880318
SVM	1480	0.878788	0.812078	0.871085	0.880318
SVM	1485	0.878788	0.812078	0.871085	0.880318
SVM	1490	0.878788	0.812078	0.871085	0.880318
SVM	1495	0.878788	0.812078	0.871085	0.880318
SVM	1500	0.874459	0.806185	0.866539	0.87622
SVM	1505	0.874459	0.806185	0.866539	0.87622
SVM	1510	0.874459	0.806185	0.866539	0.87622
SVM	1515	0.874459	0.806185	0.866539	0.87622
SVM	1520	0.874459	0.806185	0.866539	0.87622
SVM	1525	0.874459	0.806185	0.866539	0.87622
SVM	1530	0.874459	0.806185	0.866539	0.87622
SVM	1535	0.874459	0.806185	0.866539	0.87622
SVM	1540	0.835498	0.746932	0.830428	0.836828
SVM	1545	0.835498	0.746932	0.830428	0.836828
SVM	1550	0.835498	0.746932	0.830428	0.836828
SVM	1555	0.835498	0.746932	0.830428	0.836828
SVM	1560	0.835498	0.746932	0.830428	0.836828
SVM	1565	0.835498	0.746932	0.830428	0.836828
SVM	1570	0.835498	0.746932	0.830428	0.836828
SVM	1575	0.835498	0.746932	0.830428	0.836828
SVM	1580	0.831169	0.741282	0.825952	0.832684
SVM	1585	0.831169	0.741282	0.825952	0.832684
SVM	1590	0.831169	0.741282	0.825952	0.832684
SVM	1595	0.831169	0.741282	0.825952	0.832684
SVM	1600	0.831169	0.741282	0.825952	0.832684
SVM	1605	0.831169	0.741282	0.825952	0.832684
SVM	1610	0.831169	0.741282	0.825952	0.832684
SVM	1615	0.835498	0.746932	0.830428	0.836828
SVM	1620	0.835498	0.746932	0.830428	0.836828
SVM	1625	0.839827	0.753223	0.83413	0.841332
SVM	1630	0.835498	0.746932	0.830428	0.836828
SVM	1635	0.835498	0.746932	0.830428	0.836828
SVM	1640	0.835498	0.746932	0.830428	0.836828
SVM	1645	0.835498	0.746932	0.830428	0.836828
SVM	1650	0.835498	0.746932	0.830428	0.836828
SVM	1655	0.835498	0.746932	0.830428	0.836828
SVM	1660	0.835498	0.746932	0.830428	0.836828
SVM	1665	0.835498	0.746932	0.830428	0.836828
SVM	1670	0.839827	0.753223	0.83413	0.841332
SVM	1675	0.839827	0.753223	0.83413	0.841332
SVM	1680	0.835498	0.746932	0.830428	0.836828
SVM	1685	0.835498	0.746932	0.830428	0.836828
SVM	1690	0.835498	0.746932	0.830428	0.836828
SVM	1695	0.831169	0.737956	0.826783	0.832021
SVM	1700	0.831169	0.736922	0.828261	0.831669
SVM	1705	0.831169	0.736922	0.828261	0.831669
SVM	1710	0.831169	0.736922	0.828261	0.831669
SVM	1715	0.831169	0.736922	0.828261	0.831669
SVM	1720	0.82684	0.728609	0.824167	0.827262
SVM	1725	0.82684	0.728609	0.824167	0.827262
SVM	1730	0.82684	0.728609	0.824167	0.827262
SVM	1735	0.82684	0.728609	0.824167	0.827262
SVM	1740	0.82684	0.729592	0.822667	0.827582
SVM	1745	0.82684	0.729592	0.822667	0.827582
SVM	1750	0.82684	0.730615	0.821236	0.827951
SVM	1755	0.82684	0.730615	0.821236	0.827951
SVM	1760	0.82684	0.730615	0.821236	0.827951
SVM	1765	0.82684	0.730615	0.821236	0.827951
SVM	1770	0.82684	0.730615	0.821236	0.827951
SVM	1775	0.82684	0.730615	0.821236	0.827951
SVM	1780	0.82684	0.730615	0.821236	0.827951
SVM	1785	0.82684	0.730615	0.821236	0.827951
SVM	1790	0.82684	0.730615	0.821236	0.827951
SVM	1795	0.82684	0.730615	0.821236	0.827951
SVM	1800	0.82684	0.729592	0.822667	0.827582
SVM	1805	0.82684	0.729592	0.822667	0.827582
SVM	1810	0.822511	0.723747	0.816044	0.823753
SVM	1815	0.818182	0.718	0.811549	0.819602
SVM	1820	0.818182	0.718	0.811549	0.819602
SVM	1825	0.82684	0.731132	0.81991	0.828182
SVM	1830	0.82684	0.731132	0.81991	0.828182
SVM	1835	0.82684	0.731132	0.81991	0.828182
SVM	1840	0.82684	0.731132	0.81991	0.828182
SVM	1845	0.82684	0.731132	0.81991	0.828182
SVM	1850	0.818182	0.717482	0.812408	0.819308
SVM	1855	0.818182	0.717482	0.812408	0.819308
SVM	1860	0.818182	0.717482	0.812408	0.819308
SVM	1865	0.822511	0.724909	0.816266	0.823729
SVM	1870	0.822511	0.724909	0.816266	0.823729
SVM	1875	0.822511	0.724909	0.816266	0.823729
SVM	1880	0.822511	0.724909	0.816266	0.823729
SVM	1885	0.822511	0.724909	0.816266	0.823729
SVM	1890	0.822511	0.724909	0.816266	0.823729
SVM	1895	0.822511	0.724909	0.816266	0.823729
SVM	1900	0.822511	0.724909	0.816266	0.823729
SVM	1905	0.822511	0.724909	0.816266	0.823729
SVM	1910	0.822511	0.724909	0.816266	0.823729
SVM	1915	0.822511	0.724909	0.816266	0.823729
SVM	1920	0.822511	0.724909	0.816266	0.823729
SVM	1925	0.822511	0.724909	0.816266	0.823729
SVM	1930	0.822511	0.724909	0.816266	0.823729
SVM	1935	0.813853	0.715338	0.805333	0.816249
SVM	1940	0.813853	0.715338	0.805333	0.816249
SVM	1945	0.813853	0.715338	0.805333	0.816249
SVM	1950	0.813853	0.715338	0.805333	0.816249
SVM	1955	0.813853	0.715338	0.805333	0.816249
SVM	1960	0.813853	0.715338	0.805333	0.816249
SVM	1965	0.818182	0.722815	0.809183	0.820671
SVM	1970	0.818182	0.722815	0.809183	0.820671
SVM	1975	0.818182	0.722815	0.809183	0.820671
SVM	1980	0.818182	0.722815	0.809183	0.820671
SVM	1985	0.818182	0.722815	0.809183	0.820671
SVM	1990	0.818182	0.722815	0.809183	0.820671
SVM	1995	0.818182	0.722815	0.809183	0.820671
SVM	2000	0.818182	0.722815	0.809183	0.820671
Bayes	5	0.666667	0.47915	0.600066	0.651074
Bayes	10	0.597403	0.388776	0.510749	0.57789
Bayes	15	0.636364	0.443531	0.565836	0.626892
Bayes	20	0.679654	0.509794	0.621053	0.676588
Bayes	25	0.727273	0.573423	0.681544	0.730028
Bayes	30	0.731602	0.580414	0.685694	0.7327
Bayes	35	0.722944	0.572411	0.678124	0.725404
Bayes	40	0.748918	0.604041	0.709921	0.749813
Bayes	45	0.722944	0.565313	0.677721	0.72272
Bayes	50	0.731602	0.580526	0.687408	0.731042
Bayes	55	0.714286	0.557102	0.667042	0.714329
Bayes	60	0.757576	0.616115	0.719905	0.758522
Bayes	65	0.748918	0.601409	0.709954	0.750005
Bayes	70	0.748918	0.603092	0.709738	0.749359
Bayes	75	0.761905	0.621574	0.73056	0.762662
Bayes	80	0.78355	0.654764	0.756439	0.783981
Bayes	85	0.774892	0.641984	0.750125	0.776375
Bayes	90	0.774892	0.640693	0.748783	0.776108
Bayes	95	0.78355	0.652844	0.757554	0.783714
Bayes	100	0.796537	0.672705	0.771172	0.796359
Bayes	105	0.796537	0.672705	0.771172	0.796359
Bayes	110	0.774892	0.639079	0.745029	0.775105
Bayes	115	0.779221	0.645494	0.750308	0.779281
Bayes	120	0.770563	0.630314	0.737031	0.770027
Bayes	125	0.779221	0.645494	0.750308	0.779281
Bayes	130	0.78355	0.653003	0.757034	0.78378
Bayes	135	0.779221	0.645306	0.750804	0.779192
Bayes	140	0.78355	0.653003	0.757034	0.78378
Bayes	145	0.787879	0.659889	0.764499	0.788479
Bayes	150	0.779221	0.64625	0.752375	0.780181
Bayes	155	0.779221	0.646816	0.751809	0.780634
Bayes	160	0.779221	0.64625	0.752375	0.780181
Bayes	165	0.779221	0.64625	0.752375	0.780181
Bayes	170	0.774892	0.639079	0.748351	0.775638
Bayes	175	0.78355	0.653584	0.76243	0.784266
Bayes	180	0.774892	0.639297	0.752266	0.77552
Bayes	185	0.774892	0.639867	0.751588	0.775896
Bayes	190	0.779221	0.645723	0.757559	0.779673
Bayes	195	0.779221	0.645723	0.757559	0.779673
Bayes	200	0.774892	0.639297	0.752266	0.77552
Bayes	205	0.78355	0.653203	0.76424	0.784163
Bayes	210	0.78355	0.653203	0.76424	0.784163
Bayes	215	0.774892	0.640693	0.754702	0.776073
Bayes	220	0.766234	0.628129	0.744199	0.767755
Bayes	225	0.761905	0.621913	0.738963	0.763579
Bayes	230	0.761905	0.621913	0.738963	0.763579
Bayes	235	0.766234	0.628129	0.744199	0.767755
Bayes	240	0.766234	0.628129	0.744199	0.767755
Bayes	245	0.766234	0.629582	0.745406	0.767933
Bayes	250	0.766234	0.628129	0.744199	0.767755
Bayes	255	0.761905	0.621913	0.738963	0.763579
Bayes	260	0.761905	0.625125	0.741192	0.763774
Bayes	265	0.770563	0.637284	0.751778	0.772258
Bayes	270	0.770563	0.637284	0.751778	0.772258
Bayes	275	0.779221	0.650347	0.761807	0.781145
Bayes	280	0.78355	0.657072	0.764224	0.785154
Bayes	285	0.78355	0.65715	0.765408	0.785514
Bayes	290	0.78355	0.656395	0.765963	0.785028
Bayes	295	0.78355	0.656395	0.765963	0.785028
Bayes	300	0.78355	0.656395	0.765963	0.785028
Bayes	305	0.78355	0.656395	0.765963	0.785028
Bayes	310	0.78355	0.656395	0.765963	0.785028
Bayes	315	0.787879	0.661942	0.771968	0.788821
Bayes	320	0.787879	0.661942	0.771968	0.788821
Bayes	325	0.78355	0.655838	0.767707	0.784879
Bayes	330	0.78355	0.655838	0.767707	0.784879
Bayes	335	0.78355	0.655838	0.767707	0.784879
Bayes	340	0.78355	0.655838	0.767707	0.784879
Bayes	345	0.787879	0.661942	0.771968	0.788821
Bayes	350	0.787879	0.661942	0.771968	0.788821
Bayes	355	0.792208	0.668112	0.776267	0.792771
Bayes	360	0.792208	0.668112	0.776267	0.792771
Bayes	365	0.792208	0.66766	0.773787	0.792907
Bayes	370	0.796537	0.675196	0.780305	0.797327
Bayes	375	0.796537	0.675196	0.780305	0.797327
Bayes	380	0.796537	0.675367	0.779718	0.797324
Bayes	385	0.796537	0.675367	0.779718	0.797324
Bayes	390	0.787879	0.661497	0.769509	0.788967
Bayes	395	0.796537	0.675579	0.780756	0.797538
Bayes	400	0.792208	0.669243	0.775414	0.793367
Bayes	405	0.796537	0.675579	0.780756	0.797538
Bayes	410	0.796537	0.676791	0.781809	0.797719
Bayes	415	0.796537	0.676791	0.781809	0.797719
Bayes	420	0.796537	0.676791	0.781809	0.797719
Bayes	425	0.796537	0.676791	0.781809	0.797719
Bayes	430	0.796537	0.676791	0.781809	0.797719
Bayes	435	0.787879	0.662955	0.770088	0.789189
Bayes	440	0.792208	0.669043	0.774337	0.793115
Bayes	445	0.792208	0.669043	0.774337	0.793115
Bayes	450	0.78355	0.6554	0.763648	0.784826
Bayes	455	0.78355	0.6554	0.763648	0.784826
Bayes	460	0.78355	0.6554	0.763648	0.784826
Bayes	465	0.787879	0.662572	0.767692	0.789398
Bayes	470	0.787879	0.662572	0.767692	0.789398
Bayes	475	0.792208	0.669766	0.771709	0.793948
Bayes	480	0.792208	0.669766	0.771709	0.793948
Bayes	485	0.792208	0.669766	0.771709	0.793948
Bayes	490	0.792208	0.669766	0.771709	0.793948
Bayes	495	0.796537	0.677549	0.777624	0.798384
Bayes	500	0.796537	0.677549	0.777624	0.798384
Bayes	505	0.796537	0.677549	0.777624	0.798384
Bayes	510	0.796537	0.677549	0.777624	0.798384
Bayes	515	0.796537	0.677549	0.777624	0.798384
Bayes	520	0.796537	0.677549	0.777624	0.798384
Bayes	525	0.796537	0.677549	0.777624	0.798384
Bayes	530	0.796537	0.677549	0.777624	0.798384
Bayes	535	0.796537	0.677549	0.777624	0.798384
Bayes	540	0.796537	0.677549	0.777624	0.798384
Bayes	545	0.796537	0.677549	0.777624	0.798384
Bayes	550	0.796537	0.677549	0.777624	0.798384
Bayes	555	0.792208	0.671585	0.773405	0.794455
Bayes	560	0.792208	0.671585	0.773405	0.794455
Bayes	565	0.792208	0.671585	0.773405	0.794455
Bayes	570	0.792208	0.671585	0.773405	0.794455
Bayes	575	0.796537	0.679089	0.779739	0.798765
Bayes	580	0.796537	0.679089	0.779739	0.798765
Bayes	585	0.796537	0.679089	0.779739	0.798765
Bayes	590	0.796537	0.679089	0.779739	0.798765
Bayes	595	0.796537	0.679089	0.779739	0.798765
Bayes	600	0.796537	0.679089	0.779739	0.798765
Bayes	605	0.796537	0.679089	0.779739	0.798765
Bayes	610	0.796537	0.679089	0.779739	0.798765
Bayes	615	0.796537	0.679089	0.779739	0.798765
Bayes	620	0.796537	0.679089	0.779739	0.798765
Bayes	625	0.796537	0.679089	0.779739	0.798765
Bayes	630	0.796537	0.679089	0.779739	0.798765
Bayes	635	0.796537	0.679089	0.779739	0.798765
Bayes	640	0.805195	0.693244	0.793468	0.806877
Bayes	645	0.805195	0.693244	0.793468	0.806877
Bayes	650	0.805195	0.693244	0.793468	0.806877
Bayes	655	0.809524	0.701068	0.799007	0.811101
Bayes	660	0.809524	0.701068	0.799007	0.811101
Bayes	665	0.809524	0.701068	0.799007	0.811101
Bayes	670	0.809524	0.701068	0.799007	0.811101
Bayes	675	0.809524	0.701068	0.799007	0.811101
Bayes	680	0.809524	0.701068	0.799007	0.811101
Bayes	685	0.805195	0.6935	0.792877	0.806884
Bayes	690	0.809524	0.699453	0.79721	0.810876
Bayes	695	0.809524	0.699453	0.79721	0.810876
Bayes	700	0.809524	0.699453	0.79721	0.810876
Bayes	705	0.809524	0.699453	0.79721	0.810876
Bayes	710	0.809524	0.699453	0.79721	0.810876
Bayes	715	0.809524	0.699453	0.79721	0.810876
Bayes	720	0.809524	0.699453	0.79721	0.810876
Bayes	725	0.809524	0.699453	0.79721	0.810876
Bayes	730	0.805195	0.691931	0.790997	0.806624
Bayes	735	0.805195	0.691931	0.790997	0.806624
Bayes	740	0.805195	0.691931	0.790997	0.806624
Bayes	745	0.805195	0.691931	0.790997	0.806624
Bayes	750	0.805195	0.691931	0.790997	0.806624
Bayes	755	0.805195	0.691931	0.790997	0.806624
Bayes	760	0.805195	0.691931	0.790997	0.806624
Bayes	765	0.805195	0.691931	0.790997	0.806624
Bayes	770	0.800866	0.684442	0.784716	0.802345
Bayes	775	0.800866	0.684442	0.784716	0.802345
Bayes	780	0.796537	0.679422	0.783111	0.798288
Bayes	785	0.792208	0.671945	0.776874	0.794044
Bayes	790	0.792208	0.671945	0.776874	0.794044
Bayes	795	0.787879	0.665682	0.771631	0.789934
Bayes	800	0.787879	0.665682	0.771631	0.789934
Bayes	805	0.78355	0.659205	0.768097	0.78561
Bayes	810	0.78355	0.659205	0.768097	0.78561
Bayes	815	0.78355	0.659205	0.768097	0.78561
Bayes	820	0.787879	0.667365	0.773599	0.79019
Bayes	825	0.792208	0.674599	0.777631	0.794763
Bayes	830	0.792208	0.674599	0.777631	0.794763
Bayes	835	0.792208	0.674599	0.777631	0.794763
Bayes	840	0.796537	0.682848	0.781639	0.799339
Bayes	845	0.800866	0.68766	0.785885	0.803294
Bayes	850	0.796537	0.681448	0.780704	0.799232
Bayes	855	0.792208	0.675017	0.777134	0.794871
Bayes	860	0.796537	0.681448	0.780704	0.799232
Bayes	865	0.796537	0.681448	0.780704	0.799232
Bayes	870	0.796537	0.681239	0.78231	0.798927
Bayes	875	0.792208	0.675282	0.775534	0.79516
Bayes	880	0.792208	0.675282	0.775534	0.79516
Bayes	885	0.792208	0.675282	0.775534	0.79516
Bayes	890	0.800866	0.688974	0.786834	0.803428
Bayes	895	0.796537	0.682519	0.783241	0.799043
Bayes	900	0.796537	0.682519	0.783241	0.799043
Bayes	905	0.800866	0.688974	0.786834	0.803428
Bayes	910	0.800866	0.688974	0.786834	0.803428
Bayes	915	0.796537	0.682519	0.783241	0.799043
Bayes	920	0.796537	0.680116	0.781275	0.798743
Bayes	925	0.796537	0.680116	0.781275	0.798743
Bayes	930	0.787879	0.666407	0.769842	0.790466
Bayes	935	0.787879	0.666407	0.769842	0.790466
Bayes	940	0.792208	0.672755	0.774978	0.79448
Bayes	945	0.796537	0.680116	0.781275	0.798743
Bayes	950	0.792208	0.672755	0.774978	0.79448
Bayes	955	0.792208	0.672755	0.774978	0.79448
Bayes	960	0.792208	0.672755	0.774978	0.79448
Bayes	965	0.796537	0.680116	0.781275	0.798743
Bayes	970	0.796537	0.680116	0.781275	0.798743
Bayes	975	0.792208	0.672755	0.774978	0.79448
Bayes	980	0.792208	0.672755	0.774978	0.79448
Bayes	985	0.792208	0.672755	0.774978	0.79448
Bayes	990	0.792208	0.672755	0.774978	0.79448
Bayes	995	0.792208	0.672755	0.774978	0.79448
Bayes	1000	0.792208	0.672755	0.774978	0.79448
Bayes	1005	0.792208	0.672755	0.774978	0.79448
Bayes	1010	0.792208	0.672755	0.774978	0.79448
Bayes	1015	0.787879	0.665391	0.771026	0.78998
Bayes	1020	0.787879	0.665391	0.771026	0.78998
Bayes	1025	0.787879	0.665391	0.771026	0.78998
Bayes	1030	0.787879	0.665391	0.771026	0.78998
Bayes	1035	0.78355	0.658028	0.76466	0.785691
Bayes	1040	0.78355	0.658028	0.76466	0.785691
Bayes	1045	0.78355	0.658028	0.76466	0.785691
Bayes	1050	0.78355	0.658028	0.76466	0.785691
Bayes	1055	0.78355	0.658028	0.76466	0.785691
Bayes	1060	0.78355	0.658028	0.76466	0.785691
Bayes	1065	0.78355	0.658028	0.76466	0.785691
Bayes	1070	0.78355	0.658028	0.76466	0.785691
Bayes	1075	0.78355	0.658028	0.76466	0.785691
Bayes	1080	0.78355	0.658028	0.76466	0.785691
Bayes	1085	0.78355	0.658028	0.76466	0.785691
Bayes	1090	0.78355	0.658028	0.76466	0.785691
Bayes	1095	0.78355	0.658028	0.76466	0.785691
Bayes	1100	0.787879	0.665422	0.768606	0.790184
Bayes	1105	0.787879	0.665422	0.768606	0.790184
Bayes	1110	0.787879	0.665422	0.768606	0.790184
Bayes	1115	0.792208	0.672755	0.774978	0.79448
Bayes	1120	0.792208	0.672755	0.774978	0.79448
Bayes	1125	0.792208	0.672755	0.774978	0.79448
Bayes	1130	0.792208	0.671289	0.775332	0.793989
Bayes	1135	0.792208	0.671289	0.775332	0.793989
Bayes	1140	0.792208	0.671289	0.775332	0.793989
Bayes	1145	0.792208	0.671289	0.775332	0.793989
Bayes	1150	0.792208	0.671289	0.775332	0.793989
Bayes	1155	0.792208	0.671289	0.775332	0.793989
Bayes	1160	0.792208	0.671289	0.775332	0.793989
Bayes	1165	0.792208	0.671289	0.775332	0.793989
Bayes	1170	0.800866	0.687275	0.788749	0.802575
Bayes	1175	0.805195	0.695147	0.794309	0.80683
Bayes	1180	0.805195	0.695147	0.794309	0.80683
Bayes	1185	0.805195	0.695147	0.794309	0.80683
Bayes	1190	0.800866	0.688702	0.79074	0.802469
Bayes	1195	0.805195	0.695147	0.794309	0.80683
Bayes	1200	0.805195	0.695147	0.794309	0.80683
Bayes	1205	0.805195	0.695147	0.794309	0.80683
Bayes	1210	0.805195	0.695147	0.794309	0.80683
Bayes	1215	0.805195	0.695147	0.794309	0.80683
Bayes	1220	0.805195	0.695147	0.794309	0.80683
Bayes	1225	0.809524	0.702387	0.798331	0.811404
Bayes	1230	0.809524	0.702387	0.798331	0.811404
Bayes	1235	0.809524	0.702387	0.798331	0.811404
Bayes	1240	0.800866	0.689358	0.789975	0.802803
Bayes	1245	0.805195	0.696615	0.793994	0.807374
Bayes	1250	0.805195	0.696615	0.793994	0.807374
Bayes	1255	0.800866	0.689358	0.789975	0.802803
Bayes	1260	0.800866	0.689358	0.789975	0.802803
Bayes	1265	0.800866	0.689358	0.789975	0.802803
Bayes	1270	0.800866	0.689358	0.789975	0.802803
Bayes	1275	0.792208	0.675474	0.780375	0.794308
Bayes	1280	0.792208	0.676116	0.779654	0.794657
Bayes	1285	0.796537	0.682949	0.786389	0.798418
Bayes	1290	0.792208	0.677253	0.782071	0.794371
Bayes	1295	0.792208	0.677253	0.782071	0.794371
Bayes	1300	0.792208	0.677253	0.782071	0.794371
Bayes	1305	0.792208	0.677253	0.782071	0.794371
Bayes	1310	0.792208	0.677253	0.782071	0.794371
Bayes	1315	0.792208	0.677253	0.782071	0.794371
Bayes	1320	0.792208	0.677253	0.782071	0.794371
Bayes	1325	0.792208	0.677253	0.782071	0.794371
Bayes	1330	0.792208	0.677253	0.782071	0.794371
Bayes	1335	0.792208	0.677253	0.782071	0.794371
Bayes	1340	0.792208	0.677253	0.782071	0.794371
Bayes	1345	0.792208	0.677253	0.782071	0.794371
Bayes	1350	0.792208	0.677253	0.782071	0.794371
Bayes	1355	0.787879	0.669765	0.776075	0.790271
Bayes	1360	0.787879	0.669765	0.776075	0.790271
Bayes	1365	0.787879	0.669765	0.776075	0.790271
Bayes	1370	0.792208	0.677253	0.782071	0.794371
Bayes	1375	0.792208	0.677253	0.782071	0.794371
Bayes	1380	0.796537	0.683628	0.785674	0.798781
Bayes	1385	0.796537	0.683628	0.785674	0.798781
Bayes	1390	0.796537	0.683628	0.785674	0.798781
Bayes	1395	0.796537	0.683628	0.785674	0.798781
Bayes	1400	0.796537	0.683628	0.785674	0.798781
Bayes	1405	0.796537	0.683628	0.785674	0.798781
Bayes	1410	0.796537	0.683628	0.785674	0.798781
Bayes	1415	0.796537	0.683628	0.785674	0.798781
Bayes	1420	0.796537	0.683628	0.785674	0.798781
Bayes	1425	0.796537	0.683628	0.785674	0.798781
Bayes	1430	0.796537	0.683628	0.785674	0.798781
Bayes	1435	0.796537	0.683628	0.785674	0.798781
Bayes	1440	0.792208	0.676381	0.781632	0.794194
Bayes	1445	0.787879	0.669968	0.778038	0.789794
Bayes	1450	0.787879	0.669968	0.778038	0.789794
Bayes	1455	0.787879	0.669968	0.778038	0.789794
Bayes	1460	0.787879	0.669968	0.778038	0.789794
Bayes	1465	0.787879	0.669968	0.778038	0.789794
Bayes	1470	0.787879	0.669968	0.778038	0.789794
Bayes	1475	0.787879	0.669968	0.778038	0.789794
Bayes	1480	0.78355	0.663605	0.774451	0.785394
Bayes	1485	0.78355	0.663605	0.774451	0.785394
Bayes	1490	0.78355	0.663605	0.774451	0.785394
Bayes	1495	0.78355	0.663605	0.774451	0.785394
Bayes	1500	0.78355	0.663605	0.774451	0.785394
Bayes	1505	0.78355	0.663605	0.774451	0.785394
Bayes	1510	0.78355	0.663605	0.774451	0.785394
Bayes	1515	0.78355	0.663605	0.774451	0.785394
Bayes	1520	0.78355	0.663605	0.774451	0.785394
Bayes	1525	0.78355	0.663605	0.774451	0.785394
Bayes	1530	0.78355	0.663605	0.774451	0.785394
Bayes	1535	0.78355	0.663605	0.774451	0.785394
Bayes	1540	0.796537	0.685094	0.786918	0.798894
Bayes	1545	0.796537	0.685094	0.786918	0.798894
Bayes	1550	0.792208	0.677748	0.782949	0.794376
Bayes	1555	0.792208	0.677748	0.782949	0.794376
Bayes	1560	0.792208	0.677748	0.782949	0.794376
Bayes	1565	0.792208	0.677748	0.782949	0.794376
Bayes	1570	0.792208	0.677748	0.782949	0.794376
Bayes	1575	0.792208	0.677748	0.782949	0.794376
Bayes	1580	0.787879	0.671612	0.777786	0.790327
Bayes	1585	0.787879	0.671612	0.777786	0.790327
Bayes	1590	0.787879	0.671612	0.777786	0.790327
Bayes	1595	0.787879	0.671612	0.777786	0.790327
Bayes	1600	0.787879	0.671612	0.777786	0.790327
Bayes	1605	0.787879	0.671612	0.777786	0.790327
Bayes	1610	0.787879	0.671612	0.777786	0.790327
Bayes	1615	0.787879	0.671612	0.777786	0.790327
Bayes	1620	0.787879	0.671612	0.777786	0.790327
Bayes	1625	0.78355	0.665521	0.772634	0.786268
Bayes	1630	0.78355	0.665521	0.772634	0.786268
Bayes	1635	0.78355	0.665521	0.772634	0.786268
Bayes	1640	0.78355	0.665521	0.772634	0.786268
Bayes	1645	0.78355	0.665521	0.772634	0.786268
Bayes	1650	0.78355	0.665521	0.772634	0.786268
Bayes	1655	0.78355	0.664797	0.773282	0.785881
Bayes	1660	0.78355	0.665521	0.772634	0.786268
Bayes	1665	0.78355	0.664797	0.773282	0.785881
Bayes	1670	0.78355	0.664797	0.773282	0.785881
Bayes	1675	0.78355	0.664797	0.773282	0.785881
Bayes	1680	0.78355	0.664797	0.773282	0.785881
Bayes	1685	0.78355	0.664797	0.773282	0.785881
Bayes	1690	0.78355	0.664797	0.773282	0.785881
Bayes	1695	0.779221	0.657293	0.767334	0.781821
Bayes	1700	0.779221	0.657293	0.767334	0.781821
Bayes	1705	0.774892	0.651029	0.763774	0.777437
Bayes	1710	0.770563	0.643578	0.757786	0.773374
Bayes	1715	0.770563	0.643578	0.757786	0.773374
Bayes	1720	0.766234	0.636177	0.75375	0.768797
Bayes	1725	0.766234	0.636177	0.75375	0.768797
Bayes	1730	0.761905	0.628727	0.747704	0.764714
Bayes	1735	0.766234	0.636177	0.75375	0.768797
Bayes	1740	0.761905	0.628727	0.747704	0.764714
Bayes	1745	0.761905	0.628727	0.747704	0.764714
Bayes	1750	0.761905	0.628727	0.747704	0.764714
Bayes	1755	0.761905	0.628727	0.747704	0.764714
Bayes	1760	0.761905	0.628727	0.747704	0.764714
Bayes	1765	0.761905	0.628727	0.747704	0.764714
Bayes	1770	0.761905	0.628727	0.747704	0.764714
Bayes	1775	0.761905	0.628727	0.747704	0.764714
Bayes	1780	0.761905	0.628727	0.747704	0.764714
Bayes	1785	0.761905	0.628727	0.747704	0.764714
Bayes	1790	0.761905	0.628727	0.747704	0.764714
Bayes	1795	0.753247	0.615712	0.739441	0.756097
Bayes	1800	0.757576	0.621324	0.74365	0.760125
Bayes	1805	0.757576	0.621324	0.74365	0.760125
Bayes	1810	0.753247	0.615712	0.739441	0.756097
Bayes	1815	0.753247	0.615712	0.739441	0.756097
Bayes	1820	0.753247	0.615712	0.739441	0.756097
Bayes	1825	0.753247	0.615712	0.739441	0.756097
Bayes	1830	0.753247	0.615712	0.739441	0.756097
Bayes	1835	0.753247	0.615712	0.739441	0.756097
Bayes	1840	0.757576	0.623128	0.743492	0.760682
Bayes	1845	0.757576	0.623128	0.743492	0.760682
Bayes	1850	0.757576	0.623128	0.743492	0.760682
Bayes	1855	0.757576	0.623128	0.743492	0.760682
Bayes	1860	0.757576	0.623128	0.743492	0.760682
Bayes	1865	0.757576	0.623128	0.743492	0.760682
Bayes	1870	0.757576	0.623128	0.743492	0.760682
Bayes	1875	0.757576	0.623128	0.743492	0.760682
Bayes	1880	0.757576	0.623128	0.743492	0.760682
Bayes	1885	0.757576	0.623128	0.743492	0.760682
Bayes	1890	0.757576	0.623128	0.743492	0.760682
Bayes	1895	0.757576	0.623128	0.743492	0.760682
Bayes	1900	0.757576	0.623128	0.743492	0.760682
Bayes	1905	0.757576	0.623128	0.743492	0.760682
Bayes	1910	0.757576	0.623128	0.743492	0.760682
Bayes	1915	0.757576	0.623128	0.743492	0.760682
Bayes	1920	0.757576	0.623128	0.743492	0.760682
Bayes	1925	0.757576	0.623128	0.743492	0.760682
Bayes	1930	0.757576	0.623128	0.743492	0.760682
Bayes	1935	0.757576	0.624462	0.744404	0.760696
Bayes	1940	0.757576	0.624462	0.744404	0.760696
Bayes	1945	0.757576	0.624462	0.744404	0.760696
Bayes	1950	0.757576	0.624462	0.744404	0.760696
Bayes	1955	0.757576	0.624462	0.744404	0.760696
Bayes	1960	0.757576	0.624462	0.744404	0.760696
Bayes	1965	0.757576	0.624462	0.744404	0.760696
Bayes	1970	0.757576	0.624462	0.744404	0.760696
Bayes	1975	0.757576	0.624462	0.744404	0.760696
Bayes	1980	0.757576	0.624462	0.744404	0.760696
Bayes	1985	0.753247	0.618251	0.74087	0.756323
Bayes	1990	0.753247	0.618251	0.74087	0.756323
Bayes	1995	0.757576	0.624462	0.744404	0.760696
[truncated: 2,801 more rows]

## Sheet: LightGBM
Classification algorithm	Number of features	ACC	MCC	Macro F1	Weighted F1
Ncentroid	5	0.562771	0.313665	0.506684	0.576079
Ncentroid	10	0.69697	0.515837	0.639757	0.697715
Ncentroid	15	0.402597	0.258044	0.396422	0.386387
Ncentroid	20	0.411255	0.26654	0.405382	0.398039
Ncentroid	25	0.411255	0.26654	0.405382	0.398039
Ncentroid	30	0.411255	0.26654	0.405382	0.398039
Ncentroid	35	0.411255	0.26654	0.405382	0.398039
Ncentroid	40	0.411255	0.263937	0.404659	0.398596
Ncentroid	45	0.415584	0.272843	0.410021	0.404318
Ncentroid	50	0.424242	0.285186	0.418521	0.417547
Ncentroid	55	0.424242	0.285186	0.418521	0.417547
Ncentroid	60	0.424242	0.285945	0.419709	0.415665
Ncentroid	65	0.424242	0.285945	0.419709	0.415665
Ncentroid	70	0.419913	0.27968	0.415074	0.409405
Ncentroid	75	0.419913	0.27968	0.415074	0.409405
Ncentroid	80	0.419913	0.27968	0.415074	0.409405
Ncentroid	85	0.419913	0.27968	0.415074	0.409405
Ncentroid	90	0.415584	0.273429	0.410405	0.403089
Ncentroid	95	0.424242	0.285945	0.419709	0.415665
Ncentroid	100	0.4329	0.294256	0.428359	0.426824
Ncentroid	105	0.4329	0.294256	0.428359	0.426824
Ncentroid	110	0.406926	0.262298	0.400923	0.392248
Ncentroid	115	0.406926	0.262298	0.400923	0.392248
Ncentroid	120	0.411255	0.26654	0.405382	0.398039
Ncentroid	125	0.411255	0.26654	0.405382	0.398039
Ncentroid	130	0.411255	0.26654	0.405382	0.398039
Ncentroid	135	0.415584	0.272843	0.410021	0.404318
Ncentroid	140	0.415584	0.272843	0.410021	0.404318
Ncentroid	145	0.415584	0.272843	0.410021	0.404318
Ncentroid	150	0.415584	0.272843	0.410021	0.404318
Ncentroid	155	0.415584	0.272843	0.410021	0.404318
Ncentroid	160	0.419913	0.277056	0.414388	0.409969
Ncentroid	165	0.419913	0.277056	0.414388	0.409969
Ncentroid	170	0.419913	0.277056	0.414388	0.409969
Ncentroid	175	0.406926	0.26736	0.400901	0.394923
Ncentroid	180	0.411255	0.271595	0.405285	0.400628
Ncentroid	185	0.402597	0.260936	0.396206	0.388567
Ncentroid	190	0.398268	0.256668	0.391728	0.382718
Ncentroid	195	0.398268	0.256668	0.391728	0.382718
Ncentroid	200	0.398268	0.256668	0.391728	0.382718
Ncentroid	205	0.406926	0.26736	0.400901	0.394923
Ncentroid	210	0.406926	0.26736	0.400901	0.394923
Ncentroid	215	0.406926	0.26736	0.400901	0.394923
Ncentroid	220	0.406926	0.26736	0.400901	0.394923
Ncentroid	225	0.411255	0.273799	0.405562	0.401223
Ncentroid	230	0.411255	0.273799	0.405562	0.401223
Ncentroid	235	0.411255	0.273799	0.405562	0.401223
Ncentroid	240	0.411255	0.273799	0.405562	0.401223
Ncentroid	245	0.411255	0.273799	0.405562	0.401223
Ncentroid	250	0.411255	0.273799	0.405562	0.401223
Ncentroid	255	0.411255	0.273799	0.405562	0.401223
Ncentroid	260	0.454545	0.311223	0.445507	0.453684
Ncentroid	265	0.450216	0.287446	0.437484	0.443479
Ncentroid	270	0.450216	0.287446	0.437484	0.443479
Ncentroid	275	0.575758	0.34533	0.53131	0.572206
Ncentroid	280	0.575758	0.34533	0.53131	0.572206
Ncentroid	285	0.575758	0.34533	0.53131	0.572206
Ncentroid	290	0.575758	0.34533	0.53131	0.572206
Ncentroid	295	0.575758	0.34533	0.53131	0.572206
Ncentroid	300	0.575758	0.34533	0.53131	0.572206
Ncentroid	305	0.575758	0.34533	0.53131	0.572206
Ncentroid	310	0.575758	0.34533	0.53131	0.572206
Ncentroid	315	0.575758	0.34533	0.53131	0.572206
Ncentroid	320	0.575758	0.34533	0.53131	0.572206
Ncentroid	325	0.575758	0.34533	0.53131	0.572206
Ncentroid	330	0.575758	0.34533	0.53131	0.572206
Ncentroid	335	0.575758	0.34533	0.53131	0.572206
Ncentroid	340	0.575758	0.34533	0.53131	0.572206
Ncentroid	345	0.575758	0.34533	0.53131	0.572206
Ncentroid	350	0.575758	0.34533	0.53131	0.572206
Ncentroid	355	0.575758	0.34533	0.53131	0.572206
Ncentroid	360	0.575758	0.34533	0.53131	0.572206
Ncentroid	365	0.575758	0.34533	0.53131	0.572206
Ncentroid	370	0.575758	0.34533	0.53131	0.572206
Ncentroid	375	0.571429	0.340037	0.527631	0.568025
Ncentroid	380	0.571429	0.340037	0.527631	0.568025
Ncentroid	385	0.575758	0.34533	0.53131	0.572206
Ncentroid	390	0.575758	0.34533	0.53131	0.572206
Ncentroid	395	0.580087	0.350659	0.534997	0.576369
Ncentroid	400	0.580087	0.351701	0.535072	0.576348
Ncentroid	405	0.580087	0.351701	0.535072	0.576348
Ncentroid	410	0.580087	0.351701	0.535072	0.576348
Ncentroid	415	0.580087	0.351701	0.535072	0.576348
Ncentroid	420	0.580087	0.351701	0.535072	0.576348
Ncentroid	425	0.580087	0.351701	0.535072	0.576348
Ncentroid	430	0.580087	0.351701	0.535072	0.576348
Ncentroid	435	0.580087	0.351701	0.535072	0.576348
Ncentroid	440	0.580087	0.351701	0.535072	0.576348
Ncentroid	445	0.580087	0.351701	0.535072	0.576348
Ncentroid	450	0.580087	0.351701	0.535072	0.576348
Ncentroid	455	0.580087	0.35145	0.535322	0.575992
Ncentroid	460	0.580087	0.35145	0.535322	0.575992
Ncentroid	465	0.580087	0.35145	0.535322	0.575992
Ncentroid	470	0.580087	0.35145	0.535322	0.575992
Ncentroid	475	0.580087	0.35145	0.535322	0.575992
Ncentroid	480	0.580087	0.35145	0.535322	0.575992
Ncentroid	485	0.580087	0.351701	0.535072	0.576348
Ncentroid	490	0.580087	0.351701	0.535072	0.576348
Ncentroid	495	0.580087	0.351701	0.535072	0.576348
Ncentroid	500	0.580087	0.351701	0.535072	0.576348
Ncentroid	505	0.580087	0.351701	0.535072	0.576348
Ncentroid	510	0.580087	0.351701	0.535072	0.576348
Ncentroid	515	0.580087	0.351701	0.535072	0.576348
Ncentroid	520	0.580087	0.351701	0.535072	0.576348
Ncentroid	525	0.580087	0.351701	0.535072	0.576348
Ncentroid	530	0.580087	0.351701	0.535072	0.576348
Ncentroid	535	0.580087	0.351701	0.535072	0.576348
Ncentroid	540	0.580087	0.351701	0.535072	0.576348
Ncentroid	545	0.580087	0.351701	0.535072	0.576348
Ncentroid	550	0.580087	0.351701	0.535072	0.576348
Ncentroid	555	0.580087	0.351701	0.535072	0.576348
Ncentroid	560	0.580087	0.351701	0.535072	0.576348
Ncentroid	565	0.580087	0.351701	0.535072	0.576348
Ncentroid	570	0.580087	0.351701	0.535072	0.576348
Ncentroid	575	0.580087	0.351701	0.535072	0.576348
Ncentroid	580	0.580087	0.351701	0.535072	0.576348
Ncentroid	585	0.580087	0.351701	0.535072	0.576348
Ncentroid	590	0.580087	0.349066	0.53503	0.5769
Ncentroid	595	0.580087	0.349066	0.53503	0.5769
Ncentroid	600	0.580087	0.349066	0.53503	0.5769
Ncentroid	605	0.580087	0.349066	0.53503	0.5769
Ncentroid	610	0.580087	0.349066	0.53503	0.5769
Ncentroid	615	0.580087	0.349066	0.53503	0.5769
Ncentroid	620	0.593074	0.36994	0.554953	0.589596
Ncentroid	625	0.593074	0.36994	0.554953	0.589596
Ncentroid	630	0.593074	0.36994	0.554953	0.589596
Ncentroid	635	0.593074	0.36994	0.554953	0.589596
Ncentroid	640	0.593074	0.36994	0.554953	0.589596
Ncentroid	645	0.593074	0.36994	0.554953	0.589596
Ncentroid	650	0.593074	0.36994	0.554953	0.589596
Ncentroid	655	0.593074	0.36994	0.554953	0.589596
Ncentroid	660	0.593074	0.36994	0.554953	0.589596
Ncentroid	665	0.593074	0.36994	0.554953	0.589596
Ncentroid	670	0.593074	0.36994	0.554953	0.589596
Ncentroid	675	0.593074	0.36994	0.554953	0.589596
Ncentroid	680	0.593074	0.36994	0.554953	0.589596
Ncentroid	685	0.584416	0.357902	0.547042	0.582028
Ncentroid	690	0.584416	0.357902	0.547042	0.582028
Ncentroid	695	0.584416	0.357902	0.547042	0.582028
Ncentroid	700	0.584416	0.357902	0.547042	0.582028
Ncentroid	705	0.584416	0.357902	0.547042	0.582028
Ncentroid	710	0.584416	0.357902	0.547042	0.582028
Ncentroid	715	0.584416	0.357902	0.547042	0.582028
Ncentroid	720	0.584416	0.357902	0.547042	0.582028
Ncentroid	725	0.584416	0.357902	0.547042	0.582028
Ncentroid	730	0.584416	0.357902	0.547042	0.582028
Ncentroid	735	0.584416	0.357902	0.547042	0.582028
Ncentroid	740	0.584416	0.357902	0.547042	0.582028
Ncentroid	745	0.584416	0.357902	0.547042	0.582028
Ncentroid	750	0.584416	0.357902	0.547042	0.582028
Ncentroid	755	0.584416	0.357902	0.547042	0.582028
Ncentroid	760	0.584416	0.357902	0.547042	0.582028
Ncentroid	765	0.584416	0.357902	0.547042	0.582028
Ncentroid	770	0.584416	0.357902	0.547042	0.582028
Ncentroid	775	0.584416	0.357902	0.547042	0.582028
Ncentroid	780	0.584416	0.357902	0.547042	0.582028
Ncentroid	785	0.584416	0.357902	0.547042	0.582028
Ncentroid	790	0.584416	0.357902	0.547042	0.582028
Ncentroid	795	0.584416	0.357902	0.547042	0.582028
Ncentroid	800	0.584416	0.359511	0.546601	0.582726
Ncentroid	805	0.584416	0.359511	0.546601	0.582726
Ncentroid	810	0.584416	0.359511	0.546601	0.582726
Ncentroid	815	0.584416	0.359511	0.546601	0.582726
Ncentroid	820	0.584416	0.359511	0.546601	0.582726
Ncentroid	825	0.584416	0.359511	0.546601	0.582726
Ncentroid	830	0.584416	0.359511	0.546601	0.582726
Ncentroid	835	0.584416	0.359511	0.546601	0.582726
Ncentroid	840	0.584416	0.359511	0.546601	0.582726
Ncentroid	845	0.584416	0.359511	0.546601	0.582726
Ncentroid	850	0.584416	0.359511	0.546601	0.582726
Ncentroid	855	0.584416	0.359511	0.546601	0.582726
Ncentroid	860	0.584416	0.359511	0.546601	0.582726
Ncentroid	865	0.584416	0.359511	0.546601	0.582726
Ncentroid	870	0.584416	0.359511	0.546601	0.582726
Ncentroid	875	0.584416	0.359511	0.546601	0.582726
Ncentroid	880	0.584416	0.359511	0.546601	0.582726
Ncentroid	885	0.584416	0.359511	0.546601	0.582726
Ncentroid	890	0.584416	0.359511	0.546601	0.582726
Ncentroid	895	0.584416	0.359511	0.546601	0.582726
Ncentroid	900	0.584416	0.359511	0.546601	0.582726
Ncentroid	905	0.584416	0.359511	0.546601	0.582726
Ncentroid	910	0.584416	0.359511	0.546601	0.582726
Ncentroid	915	0.584416	0.359511	0.546601	0.582726
Ncentroid	920	0.584416	0.359511	0.546601	0.582726
Ncentroid	925	0.584416	0.359511	0.546601	0.582726
Ncentroid	930	0.588745	0.366148	0.550584	0.586017
Ncentroid	935	0.588745	0.366148	0.550584	0.586017
Ncentroid	940	0.588745	0.366148	0.550584	0.586017
Ncentroid	945	0.588745	0.366148	0.550584	0.586017
Ncentroid	950	0.588745	0.366148	0.550584	0.586017
Ncentroid	955	0.588745	0.366148	0.550584	0.586017
Ncentroid	960	0.588745	0.366148	0.550584	0.586017
Ncentroid	965	0.588745	0.366148	0.550584	0.586017
Ncentroid	970	0.588745	0.366148	0.550584	0.586017
Ncentroid	975	0.588745	0.366148	0.550584	0.586017
Ncentroid	980	0.588745	0.366148	0.550584	0.586017
Ncentroid	985	0.588745	0.366148	0.550584	0.586017
Ncentroid	990	0.588745	0.366148	0.550584	0.586017
Ncentroid	995	0.588745	0.366148	0.550584	0.586017
Ncentroid	1000	0.593074	0.372833	0.554576	0.589302
Ncentroid	1005	0.593074	0.372833	0.554576	0.589302
Ncentroid	1010	0.593074	0.372833	0.554576	0.589302
Ncentroid	1015	0.593074	0.372833	0.554576	0.589302
Ncentroid	1020	0.593074	0.372833	0.554576	0.589302
Ncentroid	1025	0.593074	0.372833	0.554576	0.589302
Ncentroid	1030	0.593074	0.372833	0.554576	0.589302
Ncentroid	1035	0.593074	0.372833	0.554576	0.589302
Ncentroid	1040	0.593074	0.372833	0.554576	0.589302
Ncentroid	1045	0.593074	0.372833	0.554576	0.589302
Ncentroid	1050	0.593074	0.372833	0.554576	0.589302
Ncentroid	1055	0.593074	0.372833	0.554576	0.589302
Ncentroid	1060	0.593074	0.372833	0.554576	0.589302
Ncentroid	1065	0.593074	0.372833	0.554576	0.589302
Ncentroid	1070	0.593074	0.372833	0.554576	0.589302
Ncentroid	1075	0.593074	0.372833	0.554576	0.589302
Ncentroid	1080	0.593074	0.372833	0.554576	0.589302
Ncentroid	1085	0.593074	0.372833	0.554576	0.589302
Ncentroid	1090	0.593074	0.372833	0.554576	0.589302
Ncentroid	1095	0.593074	0.372833	0.554576	0.589302
Ncentroid	1100	0.593074	0.372833	0.554576	0.589302
Ncentroid	1105	0.593074	0.372833	0.554576	0.589302
Ncentroid	1110	0.593074	0.372833	0.554576	0.589302
Ncentroid	1115	0.593074	0.372833	0.554576	0.589302
Ncentroid	1120	0.593074	0.372833	0.554576	0.589302
Ncentroid	1125	0.593074	0.372833	0.554576	0.589302
Ncentroid	1130	0.593074	0.372833	0.554576	0.589302
Ncentroid	1135	0.593074	0.372833	0.554576	0.589302
Ncentroid	1140	0.593074	0.372833	0.554576	0.589302
Ncentroid	1145	0.593074	0.372833	0.554576	0.589302
Ncentroid	1150	0.593074	0.372833	0.554576	0.589302
Ncentroid	1155	0.593074	0.372833	0.554576	0.589302
Ncentroid	1160	0.593074	0.372833	0.554576	0.589302
Ncentroid	1165	0.593074	0.372833	0.554576	0.589302
Ncentroid	1170	0.593074	0.372833	0.554576	0.589302
Ncentroid	1175	0.593074	0.372833	0.554576	0.589302
Ncentroid	1180	0.593074	0.372833	0.554576	0.589302
Ncentroid	1185	0.593074	0.372833	0.554576	0.589302
Ncentroid	1190	0.593074	0.372833	0.554576	0.589302
Ncentroid	1195	0.593074	0.372833	0.554576	0.589302
Ncentroid	1200	0.593074	0.372833	0.554576	0.589302
Ncentroid	1205	0.593074	0.372833	0.554576	0.589302
Ncentroid	1210	0.593074	0.372833	0.554576	0.589302
Ncentroid	1215	0.593074	0.372833	0.554576	0.589302
Ncentroid	1220	0.593074	0.372833	0.554576	0.589302
Ncentroid	1225	0.593074	0.372833	0.554576	0.589302
Ncentroid	1230	0.593074	0.372833	0.554576	0.589302
Ncentroid	1235	0.593074	0.372833	0.554576	0.589302
Ncentroid	1240	0.593074	0.372833	0.554576	0.589302
Ncentroid	1245	0.593074	0.372833	0.554576	0.589302
Ncentroid	1250	0.593074	0.372833	0.554576	0.589302
Ncentroid	1255	0.593074	0.372833	0.554576	0.589302
Ncentroid	1260	0.593074	0.372833	0.554576	0.589302
Ncentroid	1265	0.593074	0.372833	0.554576	0.589302
Ncentroid	1270	0.593074	0.372833	0.554576	0.589302
Ncentroid	1275	0.593074	0.372833	0.554576	0.589302
Ncentroid	1280	0.593074	0.372833	0.554576	0.589302
Ncentroid	1285	0.593074	0.372833	0.554576	0.589302
Ncentroid	1290	0.593074	0.372833	0.554576	0.589302
Ncentroid	1295	0.593074	0.372833	0.554576	0.589302
Ncentroid	1300	0.593074	0.372833	0.554576	0.589302
Ncentroid	1305	0.593074	0.372833	0.554576	0.589302
Ncentroid	1310	0.593074	0.372833	0.554576	0.589302
Ncentroid	1315	0.593074	0.372833	0.554576	0.589302
Ncentroid	1320	0.593074	0.372833	0.554576	0.589302
Ncentroid	1325	0.593074	0.372833	0.554576	0.589302
Ncentroid	1330	0.593074	0.372833	0.554576	0.589302
Ncentroid	1335	0.593074	0.372833	0.554576	0.589302
Ncentroid	1340	0.593074	0.372833	0.554576	0.589302
Ncentroid	1345	0.593074	0.372833	0.554576	0.589302
Ncentroid	1350	0.593074	0.372833	0.554576	0.589302
Ncentroid	1355	0.593074	0.372833	0.554576	0.589302
Ncentroid	1360	0.593074	0.372833	0.554576	0.589302
Ncentroid	1365	0.593074	0.372833	0.554576	0.589302
Ncentroid	1370	0.593074	0.372833	0.554576	0.589302
Ncentroid	1375	0.593074	0.372833	0.554576	0.589302
Ncentroid	1380	0.593074	0.372833	0.554576	0.589302
Ncentroid	1385	0.593074	0.372833	0.554576	0.589302
Ncentroid	1390	0.593074	0.372833	0.554576	0.589302
Ncentroid	1395	0.593074	0.372833	0.554576	0.589302
Ncentroid	1400	0.593074	0.372833	0.554576	0.589302
Ncentroid	1405	0.593074	0.372833	0.554576	0.589302
Ncentroid	1410	0.593074	0.372833	0.554576	0.589302
Ncentroid	1415	0.593074	0.372833	0.554576	0.589302
Ncentroid	1420	0.593074	0.372833	0.554576	0.589302
Ncentroid	1425	0.593074	0.372833	0.554576	0.589302
Ncentroid	1430	0.593074	0.372833	0.554576	0.589302
Ncentroid	1435	0.593074	0.372833	0.554576	0.589302
Ncentroid	1440	0.593074	0.372833	0.554576	0.589302
Ncentroid	1445	0.593074	0.372833	0.554576	0.589302
Ncentroid	1450	0.593074	0.372833	0.554576	0.589302
Ncentroid	1455	0.593074	0.372833	0.554576	0.589302
Ncentroid	1460	0.593074	0.372833	0.554576	0.589302
Ncentroid	1465	0.593074	0.372833	0.554576	0.589302
Ncentroid	1470	0.593074	0.372833	0.554576	0.589302
Ncentroid	1475	0.593074	0.372833	0.554576	0.589302
Ncentroid	1480	0.593074	0.372833	0.554576	0.589302
Ncentroid	1485	0.593074	0.372833	0.554576	0.589302
Ncentroid	1490	0.593074	0.372833	0.554576	0.589302
Ncentroid	1495	0.593074	0.372833	0.554576	0.589302
Ncentroid	1500	0.593074	0.372833	0.554576	0.589302
Ncentroid	1505	0.593074	0.372833	0.554576	0.589302
Ncentroid	1510	0.593074	0.372833	0.554576	0.589302
Ncentroid	1515	0.593074	0.372833	0.554576	0.589302
Ncentroid	1520	0.593074	0.372833	0.554576	0.589302
Ncentroid	1525	0.593074	0.372833	0.554576	0.589302
Ncentroid	1530	0.593074	0.372833	0.554576	0.589302
Ncentroid	1535	0.593074	0.372833	0.554576	0.589302
Ncentroid	1540	0.593074	0.372833	0.554576	0.589302
Ncentroid	1545	0.593074	0.372833	0.554576	0.589302
Ncentroid	1550	0.593074	0.372833	0.554576	0.589302
Ncentroid	1555	0.593074	0.372833	0.554576	0.589302
Ncentroid	1560	0.593074	0.372833	0.554576	0.589302
Ncentroid	1565	0.593074	0.372833	0.554576	0.589302
Ncentroid	1570	0.593074	0.372833	0.554576	0.589302
Ncentroid	1575	0.593074	0.372833	0.554576	0.589302
Ncentroid	1580	0.593074	0.372833	0.554576	0.589302
Ncentroid	1585	0.593074	0.372833	0.554576	0.589302
Ncentroid	1590	0.593074	0.372833	0.554576	0.589302
Ncentroid	1595	0.593074	0.372833	0.554576	0.589302
Ncentroid	1600	0.593074	0.372833	0.554576	0.589302
Ncentroid	1605	0.593074	0.372833	0.554576	0.589302
Ncentroid	1610	0.593074	0.372833	0.554576	0.589302
Ncentroid	1615	0.593074	0.372833	0.554576	0.589302
Ncentroid	1620	0.593074	0.372833	0.554576	0.589302
Ncentroid	1625	0.593074	0.372833	0.554576	0.589302
Ncentroid	1630	0.593074	0.372833	0.554576	0.589302
Ncentroid	1635	0.593074	0.372833	0.554576	0.589302
Ncentroid	1640	0.593074	0.372833	0.554576	0.589302
Ncentroid	1645	0.593074	0.372833	0.554576	0.589302
Ncentroid	1650	0.593074	0.372833	0.554576	0.589302
Ncentroid	1655	0.593074	0.372833	0.554576	0.589302
Ncentroid	1660	0.593074	0.372833	0.554576	0.589302
Ncentroid	1665	0.593074	0.372833	0.554576	0.589302
Ncentroid	1670	0.593074	0.372833	0.554576	0.589302
Ncentroid	1675	0.593074	0.372833	0.554576	0.589302
Ncentroid	1680	0.593074	0.372833	0.554576	0.589302
Ncentroid	1685	0.593074	0.372833	0.554576	0.589302
Ncentroid	1690	0.593074	0.372833	0.554576	0.589302
Ncentroid	1695	0.593074	0.372833	0.554576	0.589302
Ncentroid	1700	0.593074	0.372833	0.554576	0.589302
Ncentroid	1705	0.593074	0.372833	0.554576	0.589302
Ncentroid	1710	0.593074	0.372833	0.554576	0.589302
Ncentroid	1715	0.593074	0.372833	0.554576	0.589302
Ncentroid	1720	0.593074	0.372833	0.554576	0.589302
Ncentroid	1725	0.593074	0.372833	0.554576	0.589302
Ncentroid	1730	0.593074	0.372833	0.554576	0.589302
Ncentroid	1735	0.593074	0.372833	0.554576	0.589302
Ncentroid	1740	0.593074	0.372833	0.554576	0.589302
Ncentroid	1745	0.593074	0.372833	0.554576	0.589302
Ncentroid	1750	0.593074	0.372833	0.554576	0.589302
Ncentroid	1755	0.593074	0.372833	0.554576	0.589302
Ncentroid	1760	0.593074	0.372833	0.554576	0.589302
Ncentroid	1765	0.593074	0.372833	0.554576	0.589302
Ncentroid	1770	0.593074	0.372833	0.554576	0.589302
Ncentroid	1775	0.593074	0.372833	0.554576	0.589302
Ncentroid	1780	0.593074	0.372833	0.554576	0.589302
Ncentroid	1785	0.593074	0.372833	0.554576	0.589302
Ncentroid	1790	0.593074	0.372833	0.554576	0.589302
Ncentroid	1795	0.593074	0.372833	0.554576	0.589302
Ncentroid	1800	0.593074	0.372833	0.554576	0.589302
Ncentroid	1805	0.593074	0.372833	0.554576	0.589302
Ncentroid	1810	0.593074	0.372833	0.554576	0.589302
Ncentroid	1815	0.593074	0.372833	0.554576	0.589302
Ncentroid	1820	0.593074	0.372833	0.554576	0.589302
Ncentroid	1825	0.593074	0.372833	0.554576	0.589302
Ncentroid	1830	0.593074	0.372833	0.554576	0.589302
Ncentroid	1835	0.593074	0.372833	0.554576	0.589302
Ncentroid	1840	0.593074	0.372833	0.554576	0.589302
Ncentroid	1845	0.593074	0.372833	0.554576	0.589302
Ncentroid	1850	0.593074	0.372833	0.554576	0.589302
Ncentroid	1855	0.593074	0.372833	0.554576	0.589302
Ncentroid	1860	0.593074	0.372833	0.554576	0.589302
Ncentroid	1865	0.593074	0.372833	0.554576	0.589302
Ncentroid	1870	0.593074	0.372833	0.554576	0.589302
Ncentroid	1875	0.593074	0.372833	0.554576	0.589302
Ncentroid	1880	0.593074	0.372833	0.554576	0.589302
Ncentroid	1885	0.593074	0.372833	0.554576	0.589302
Ncentroid	1890	0.593074	0.372833	0.554576	0.589302
Ncentroid	1895	0.593074	0.372833	0.554576	0.589302
Ncentroid	1900	0.593074	0.372833	0.554576	0.589302
Ncentroid	1905	0.593074	0.372833	0.554576	0.589302
Ncentroid	1910	0.593074	0.372833	0.554576	0.589302
Ncentroid	1915	0.593074	0.372833	0.554576	0.589302
Ncentroid	1920	0.593074	0.372833	0.554576	0.589302
Ncentroid	1925	0.593074	0.372833	0.554576	0.589302
Ncentroid	1930	0.593074	0.372833	0.554576	0.589302
Ncentroid	1935	0.593074	0.372833	0.554576	0.589302
Ncentroid	1940	0.593074	0.372833	0.554576	0.589302
Ncentroid	1945	0.593074	0.372833	0.554576	0.589302
Ncentroid	1950	0.593074	0.372833	0.554576	0.589302
Ncentroid	1955	0.593074	0.372833	0.554576	0.589302
Ncentroid	1960	0.593074	0.372833	0.554576	0.589302
Ncentroid	1965	0.593074	0.372833	0.554576	0.589302
Ncentroid	1970	0.593074	0.372833	0.554576	0.589302
Ncentroid	1975	0.593074	0.372833	0.554576	0.589302
Ncentroid	1980	0.593074	0.372833	0.554576	0.589302
Ncentroid	1985	0.593074	0.372833	0.554576	0.589302
Ncentroid	1990	0.593074	0.372833	0.554576	0.589302
Ncentroid	1995	0.593074	0.372833	0.554576	0.589302
Ncentroid	2000	0.593074	0.372833	0.554576	0.589302
SGD	5	0.580087	0.362507	0.521473	0.578753
SGD	10	0.718615	0.558364	0.680994	0.724725
SGD	15	0.679654	0.511945	0.661272	0.687874
SGD	20	0.675325	0.520607	0.663758	0.685953
SGD	25	0.744589	0.610626	0.714629	0.744286
SGD	30	0.670996	0.504317	0.645353	0.68435
SGD	35	0.679654	0.507336	0.657814	0.6874
SGD	40	0.683983	0.508653	0.65793	0.690418
SGD	45	0.705628	0.536134	0.678894	0.705189
SGD	50	0.748918	0.623112	0.726762	0.759952
SGD	55	0.770563	0.640935	0.752672	0.773542
SGD	60	0.718615	0.572664	0.691664	0.72928
SGD	65	0.839827	0.756303	0.838137	0.840482
SGD	70	0.744589	0.616218	0.725253	0.751012
SGD	75	0.761905	0.628134	0.743463	0.765378
SGD	80	0.779221	0.659646	0.759793	0.783351
SGD	85	0.757576	0.610668	0.708625	0.75675
SGD	90	0.774892	0.654615	0.759824	0.778929
SGD	95	0.770563	0.639981	0.744393	0.774132
SGD	100	0.766234	0.623877	0.741119	0.765896
SGD	105	0.796537	0.685872	0.778726	0.799932
SGD	110	0.761905	0.624378	0.740922	0.764257
SGD	115	0.822511	0.724961	0.814152	0.824566
SGD	120	0.787879	0.660879	0.770384	0.788624
SGD	125	0.774892	0.646408	0.757064	0.777557
SGD	130	0.78355	0.659205	0.757885	0.787318
SGD	135	0.761905	0.621447	0.746461	0.763343
SGD	140	0.787879	0.676628	0.772259	0.793024
SGD	145	0.796537	0.684653	0.785979	0.798861
SGD	150	0.800866	0.689714	0.79806	0.802313
SGD	155	0.774892	0.681753	0.769646	0.779557
SGD	160	0.822511	0.722241	0.819853	0.822996
SGD	165	0.809524	0.707928	0.800934	0.811901
SGD	170	0.813853	0.710281	0.805232	0.815581
SGD	175	0.78355	0.677278	0.777983	0.786296
SGD	180	0.757576	0.606398	0.716597	0.754451
SGD	185	0.809524	0.701132	0.809816	0.810059
SGD	190	0.822511	0.735893	0.816659	0.824976
SGD	195	0.818182	0.732723	0.808237	0.823213
SGD	200	0.831169	0.742148	0.821731	0.833791
SGD	205	0.779221	0.660407	0.758654	0.782039
SGD	210	0.822511	0.723836	0.82029	0.822946
SGD	215	0.796537	0.697332	0.792507	0.798341
SGD	220	0.82684	0.725712	0.813522	0.828209
SGD	225	0.822511	0.73825	0.813718	0.827319
SGD	230	0.731602	0.574109	0.710633	0.733169
SGD	235	0.805195	0.694753	0.780727	0.807967
SGD	240	0.792208	0.67894	0.775676	0.796084
SGD	245	0.809524	0.705769	0.808296	0.810875
SGD	250	0.82684	0.742309	0.823919	0.828145
SGD	255	0.800866	0.701661	0.794155	0.804425
SGD	260	0.82684	0.730063	0.814631	0.829064
SGD	265	0.770563	0.648327	0.752574	0.772679
SGD	270	0.796537	0.694723	0.788011	0.7998
SGD	275	0.679654	0.523533	0.665903	0.688679
SGD	280	0.709957	0.555504	0.694939	0.713602
SGD	285	0.705628	0.534539	0.653706	0.712529
SGD	290	0.649351	0.492911	0.641701	0.648406
SGD	295	0.627706	0.445203	0.619033	0.630894
SGD	300	0.675325	0.487815	0.640569	0.678989
SGD	305	0.709957	0.577514	0.703744	0.714865
SGD	310	0.714286	0.575246	0.704398	0.720594
SGD	315	0.714286	0.57297	0.721759	0.711592
SGD	320	0.809524	0.699921	0.799309	0.810517
SGD	325	0.701299	0.576721	0.694238	0.712831
SGD	330	0.744589	0.627721	0.737871	0.749617
SGD	335	0.705628	0.55004	0.689389	0.711246
SGD	340	0.705628	0.55004	0.689389	0.711246
SGD	345	0.675325	0.515896	0.658263	0.686247
SGD	350	0.670996	0.47228	0.623321	0.671443
SGD	355	0.735931	0.59186	0.722698	0.739453
SGD	360	0.701299	0.520756	0.666752	0.702515
SGD	365	0.701299	0.544696	0.684819	0.705516
SGD	370	0.69697	0.536877	0.679328	0.69989
SGD	375	0.688312	0.548846	0.678577	0.69513
SGD	380	0.761905	0.624421	0.735955	0.764839
SGD	385	0.727273	0.580313	0.713007	0.730863
SGD	390	0.722944	0.558438	0.688795	0.724997
SGD	395	0.757576	0.618499	0.738995	0.760662
SGD	400	0.701299	0.544235	0.674955	0.7112
SGD	405	0.727273	0.590822	0.715732	0.733026
SGD	410	0.800866	0.689691	0.78678	0.802992
SGD	415	0.779221	0.660744	0.766472	0.782779
SGD	420	0.753247	0.620717	0.733676	0.760457
SGD	425	0.761905	0.63741	0.750654	0.764655
SGD	430	0.735931	0.604389	0.725325	0.739853
SGD	435	0.722944	0.595427	0.713237	0.730447
SGD	440	0.731602	0.58187	0.706273	0.736951
SGD	445	0.714286	0.565003	0.694253	0.722138
SGD	450	0.748918	0.618393	0.735637	0.754
SGD	455	0.675325	0.515546	0.662378	0.683958
SGD	460	0.614719	0.419852	0.605617	0.616651
SGD	465	0.753247	0.638698	0.745086	0.757724
SGD	470	0.718615	0.587839	0.706064	0.718749
SGD	475	0.714286	0.57161	0.699234	0.721149
SGD	480	0.619048	0.444644	0.605338	0.633849
SGD	485	0.78355	0.664756	0.771141	0.785073
SGD	490	0.766234	0.650706	0.748898	0.773461
SGD	495	0.744589	0.609859	0.735011	0.746965
SGD	500	0.787879	0.676973	0.779236	0.789216
SGD	505	0.818182	0.718705	0.803787	0.817968
SGD	510	0.774892	0.670743	0.765519	0.781118
SGD	515	0.770563	0.651938	0.758113	0.772543
SGD	520	0.770563	0.65089	0.756558	0.770346
SGD	525	0.774892	0.652623	0.767228	0.773651
SGD	530	0.761905	0.623713	0.744338	0.763389
SGD	535	0.727273	0.581639	0.700325	0.725738
SGD	540	0.718615	0.568127	0.696679	0.724483
SGD	545	0.761905	0.634343	0.747879	0.763911
SGD	550	0.748918	0.635335	0.735673	0.752512
SGD	555	0.735931	0.585506	0.705821	0.740434
SGD	560	0.722944	0.556189	0.685094	0.724303
SGD	565	0.770563	0.639557	0.747315	0.773594
SGD	570	0.766234	0.630946	0.742326	0.767647
SGD	575	0.753247	0.615473	0.734044	0.757528
SGD	580	0.709957	0.541583	0.68911	0.712284
SGD	585	0.74026	0.613592	0.731623	0.744136
SGD	590	0.74026	0.591422	0.714326	0.74407
SGD	595	0.731602	0.580058	0.706073	0.736106
SGD	600	0.770563	0.635873	0.734425	0.768621
SGD	605	0.766234	0.629413	0.731977	0.763981
SGD	610	0.78355	0.674439	0.767816	0.788929
SGD	615	0.718615	0.575646	0.690546	0.731451
SGD	620	0.683983	0.551079	0.679759	0.687994
SGD	625	0.714286	0.570162	0.710806	0.716182
SGD	630	0.753247	0.654279	0.745639	0.762161
SGD	635	0.757576	0.649623	0.7428	0.762141
SGD	640	0.688312	0.509671	0.665626	0.692416
SGD	645	0.761905	0.647234	0.75682	0.764574
SGD	650	0.679654	0.561968	0.675262	0.695418
SGD	655	0.683983	0.521684	0.667654	0.691596
SGD	660	0.718615	0.58703	0.709407	0.724594
SGD	665	0.718615	0.58703	0.709407	0.724594
SGD	670	0.722944	0.590991	0.714928	0.727785
SGD	675	0.722944	0.590991	0.714928	0.727785
SGD	680	0.722944	0.590991	0.714928	0.727785
SGD	685	0.692641	0.552811	0.681522	0.703861
SGD	690	0.666667	0.511308	0.659016	0.672057
SGD	695	0.709957	0.565607	0.699101	0.716462
SGD	700	0.705628	0.5648	0.698956	0.710504
SGD	705	0.69697	0.512816	0.638573	0.694101
SGD	710	0.766234	0.648527	0.757403	0.770124
SGD	715	0.709957	0.565214	0.708473	0.712334
SGD	720	0.714286	0.550567	0.684899	0.715555
SGD	725	0.692641	0.536928	0.6825	0.697926
SGD	730	0.735931	0.590398	0.723558	0.738661
SGD	735	0.766234	0.640673	0.749414	0.771527
SGD	740	0.748918	0.614803	0.735751	0.753261
SGD	745	0.753247	0.622716	0.745787	0.755744
SGD	750	0.731602	0.587726	0.712143	0.737507
SGD	755	0.709957	0.536284	0.659372	0.709047
SGD	760	0.709957	0.565582	0.70543	0.712566
SGD	765	0.731602	0.600914	0.715567	0.739635
SGD	770	0.69697	0.557647	0.682277	0.711197
SGD	775	0.601732	0.401383	0.57665	0.615343
SGD	780	0.701299	0.542054	0.67791	0.7093
SGD	785	0.718615	0.546716	0.67304	0.718092
SGD	790	0.705628	0.551083	0.699849	0.708369
SGD	795	0.722944	0.580138	0.709351	0.728055
SGD	800	0.727273	0.60199	0.709621	0.735686
SGD	805	0.714286	0.561042	0.693671	0.718368
SGD	810	0.718615	0.574197	0.703068	0.725344
SGD	815	0.731602	0.592922	0.726934	0.733505
SGD	820	0.640693	0.432277	0.615081	0.643963
SGD	825	0.731602	0.587015	0.717784	0.735282
SGD	830	0.705628	0.55717	0.683524	0.709123
SGD	835	0.705628	0.55717	0.683524	0.709123
SGD	840	0.683983	0.520982	0.656648	0.687073
SGD	845	0.69697	0.540988	0.676087	0.700601
SGD	850	0.69697	0.540988	0.676087	0.700601
SGD	855	0.679654	0.516226	0.651745	0.683566
SGD	860	0.679654	0.516226	0.651745	0.683566
SGD	865	0.757576	0.624043	0.736759	0.762681
SGD	870	0.727273	0.589295	0.709043	0.735772
SGD	875	0.722944	0.586731	0.705321	0.732447
SGD	880	0.735931	0.604596	0.719161	0.744335
SGD	885	0.74026	0.610431	0.722698	0.748759
SGD	890	0.735931	0.604596	0.719161	0.744335
SGD	895	0.735931	0.604596	0.719161	0.744335
SGD	900	0.714286	0.594754	0.703575	0.723409
SGD	905	0.727273	0.603236	0.713952	0.734296
SGD	910	0.735931	0.614493	0.720386	0.745268
SGD	915	0.74026	0.61264	0.723079	0.748149
SGD	920	0.74026	0.61264	0.723079	0.748149
SGD	925	0.74026	0.61264	0.723079	0.748149
SGD	930	0.645022	0.464106	0.615694	0.65692
SGD	935	0.662338	0.482512	0.633892	0.671748
SGD	940	0.662338	0.482512	0.633892	0.671748
SGD	945	0.662338	0.482512	0.633892	0.671748
SGD	950	0.709957	0.562061	0.703357	0.714699
SGD	955	0.658009	0.47685	0.630581	0.667507
SGD	960	0.74026	0.614454	0.736412	0.74259
SGD	965	0.714286	0.572792	0.69825	0.722892
SGD	970	0.714286	0.58163	0.702016	0.721431
SGD	975	0.709957	0.566607	0.695486	0.714455
SGD	980	0.714286	0.559476	0.687085	0.720926
SGD	985	0.709957	0.54749	0.68518	0.715208
SGD	990	0.800866	0.69443	0.7896	0.803697
SGD	995	0.731602	0.584947	0.704937	0.738787
SGD	1000	0.714286	0.572136	0.714065	0.7147
SGD	1005	0.722944	0.56521	0.68342	0.728721
SGD	1010	0.757576	0.639406	0.734103	0.756206
SGD	1015	0.744589	0.596211	0.721754	0.746834
SGD	1020	0.74026	0.592239	0.719724	0.743105
SGD	1025	0.662338	0.520233	0.656879	0.667574
SGD	1030	0.683983	0.531339	0.676045	0.689801
SGD	1035	0.701299	0.582231	0.695762	0.707451
SGD	1040	0.731602	0.597254	0.714089	0.739175
SGD	1045	0.718615	0.567945	0.697105	0.721741
SGD	1050	0.744589	0.616356	0.730955	0.750645
SGD	1055	0.74026	0.604358	0.722426	0.744827
SGD	1060	0.701299	0.541921	0.68801	0.706464
SGD	1065	0.744589	0.597775	0.718653	0.746857
SGD	1070	0.74026	0.621735	0.731939	0.74764
SGD	1075	0.753247	0.643928	0.745329	0.759593
SGD	1080	0.662338	0.503412	0.65877	0.66402
SGD	1085	0.709957	0.545617	0.682287	0.712476
SGD	1090	0.679654	0.501146	0.646751	0.687481
SGD	1095	0.692641	0.538741	0.685731	0.697597
SGD	1100	0.748918	0.629343	0.733719	0.75471
SGD	1105	0.679654	0.499251	0.665928	0.681617
SGD	1110	0.805195	0.692138	0.794981	0.804343
SGD	1115	0.813853	0.720957	0.80078	0.818312
SGD	1120	0.792208	0.673262	0.784668	0.793069
SGD	1125	0.796537	0.682227	0.79077	0.795729
SGD	1130	0.796537	0.682227	0.79077	0.795729
SGD	1135	0.796537	0.682227	0.79077	0.795729
SGD	1140	0.796537	0.682227	0.79077	0.795729
SGD	1145	0.796537	0.682227	0.79077	0.795729
SGD	1150	0.796537	0.682227	0.79077	0.795729
SGD	1155	0.796537	0.682227	0.79077	0.795729
SGD	1160	0.796537	0.682227	0.79077	0.795729
SGD	1165	0.796537	0.682227	0.79077	0.795729
SGD	1170	0.796537	0.682227	0.79077	0.795729
SGD	1175	0.796537	0.682227	0.79077	0.795729
SGD	1180	0.796537	0.682227	0.79077	0.795729
SGD	1185	0.796537	0.682227	0.79077	0.795729
SGD	1190	0.796537	0.682227	0.79077	0.795729
SGD	1195	0.796537	0.682227	0.79077	0.795729
SGD	1200	0.796537	0.682227	0.79077	0.795729
SGD	1205	0.796537	0.682227	0.79077	0.795729
SGD	1210	0.796537	0.682227	0.79077	0.795729
SGD	1215	0.796537	0.682227	0.79077	0.795729
SGD	1220	0.796537	0.682227	0.79077	0.795729
SGD	1225	0.796537	0.683419	0.796323	0.795826
SGD	1230	0.796537	0.683419	0.796323	0.795826
SGD	1235	0.796537	0.683419	0.796323	0.795826
SGD	1240	0.796537	0.683419	0.796323	0.795826
SGD	1245	0.796537	0.683419	0.796323	0.795826
SGD	1250	0.796537	0.683419	0.796323	0.795826
SGD	1255	0.796537	0.683419	0.796323	0.795826
SGD	1260	0.796537	0.683419	0.796323	0.795826
SGD	1265	0.796537	0.683419	0.796323	0.795826
SGD	1270	0.796537	0.683419	0.796323	0.795826
SGD	1275	0.796537	0.683419	0.796323	0.795826
SGD	1280	0.796537	0.683419	0.796323	0.795826
SGD	1285	0.796537	0.683419	0.796323	0.795826
SGD	1290	0.796537	0.683419	0.796323	0.795826
SGD	1295	0.796537	0.683419	0.796323	0.795826
SGD	1300	0.796537	0.683419	0.796323	0.795826
SGD	1305	0.796537	0.683419	0.796323	0.795826
SGD	1310	0.796537	0.683419	0.796323	0.795826
SGD	1315	0.796537	0.683419	0.796323	0.795826
SGD	1320	0.796537	0.683419	0.796323	0.795826
SGD	1325	0.796537	0.683419	0.796323	0.795826
SGD	1330	0.796537	0.683419	0.796323	0.795826
SGD	1335	0.796537	0.683419	0.796323	0.795826
SGD	1340	0.796537	0.683419	0.796323	0.795826
SGD	1345	0.796537	0.683419	0.796323	0.795826
SGD	1350	0.796537	0.683419	0.796323	0.795826
SGD	1355	0.796537	0.683419	0.796323	0.795826
SGD	1360	0.796537	0.683419	0.796323	0.795826
SGD	1365	0.796537	0.683419	0.796323	0.795826
SGD	1370	0.796537	0.683419	0.796323	0.795826
SGD	1375	0.796537	0.683419	0.796323	0.795826
SGD	1380	0.796537	0.683419	0.796323	0.795826
SGD	1385	0.796537	0.683419	0.796323	0.795826
SGD	1390	0.796537	0.683419	0.796323	0.795826
SGD	1395	0.796537	0.683419	0.796323	0.795826
SGD	1400	0.796537	0.683419	0.796323	0.795826
SGD	1405	0.796537	0.683419	0.796323	0.795826
SGD	1410	0.796537	0.683419	0.796323	0.795826
SGD	1415	0.796537	0.683419	0.796323	0.795826
SGD	1420	0.796537	0.683419	0.796323	0.795826
SGD	1425	0.796537	0.683419	0.796323	0.795826
SGD	1430	0.796537	0.683419	0.796323	0.795826
SGD	1435	0.796537	0.683419	0.796323	0.795826
SGD	1440	0.761905	0.628802	0.748329	0.764315
SGD	1445	0.761905	0.628802	0.748329	0.764315
SGD	1450	0.761905	0.628802	0.748329	0.764315
SGD	1455	0.761905	0.628802	0.748329	0.764315
SGD	1460	0.761905	0.628802	0.748329	0.764315
SGD	1465	0.761905	0.628802	0.748329	0.764315
SGD	1470	0.761905	0.628802	0.748329	0.764315
SGD	1475	0.761905	0.628802	0.748329	0.764315
SGD	1480	0.761905	0.628802	0.748329	0.764315
SGD	1485	0.761905	0.628802	0.748329	0.764315
SGD	1490	0.761905	0.628802	0.748329	0.764315
SGD	1495	0.761905	0.628802	0.748329	0.764315
SGD	1500	0.761905	0.628802	0.748329	0.764315
SGD	1505	0.761905	0.628802	0.748329	0.764315
SGD	1510	0.761905	0.628802	0.748329	0.764315
SGD	1515	0.761905	0.628802	0.748329	0.764315
SGD	1520	0.761905	0.628802	0.748329	0.764315
SGD	1525	0.761905	0.628802	0.748329	0.764315
SGD	1530	0.761905	0.628802	0.748329	0.764315
SGD	1535	0.761905	0.628802	0.748329	0.764315
SGD	1540	0.761905	0.628802	0.748329	0.764315
SGD	1545	0.761905	0.628802	0.748329	0.764315
SGD	1550	0.761905	0.628802	0.748329	0.764315
SGD	1555	0.761905	0.628802	0.748329	0.764315
SGD	1560	0.761905	0.628802	0.748329	0.764315
SGD	1565	0.761905	0.628802	0.748329	0.764315
SGD	1570	0.748918	0.616319	0.731905	0.751817
SGD	1575	0.645022	0.471958	0.633849	0.651298
SGD	1580	0.74026	0.604944	0.733445	0.742974
SGD	1585	0.770563	0.661659	0.757024	0.774375
SGD	1590	0.748918	0.62243	0.734524	0.755077
SGD	1595	0.666667	0.489792	0.646194	0.674443
SGD	1600	0.675325	0.488857	0.636781	0.681114
SGD	1605	0.757576	0.644732	0.750949	0.761886
SGD	1610	0.757576	0.644732	0.750949	0.761886
SGD	1615	0.692641	0.559245	0.682895	0.704033
SGD	1620	0.705628	0.541383	0.68215	0.710496
SGD	1625	0.709957	0.547598	0.676253	0.717042
SGD	1630	0.666667	0.500829	0.645535	0.678908
SGD	1635	0.683983	0.52435	0.662496	0.695131
SGD	1640	0.69697	0.557963	0.682614	0.705768
SGD	1645	0.753247	0.623992	0.72725	0.762368
SGD	1650	0.757576	0.619178	0.719153	0.761592
SGD	1655	0.757576	0.613318	0.718978	0.759674
SGD	1660	0.774892	0.63817	0.737546	0.774676
SGD	1665	0.757576	0.612401	0.718452	0.759035
SGD	1670	0.735931	0.615329	0.729055	0.738514
SGD	1675	0.688312	0.546861	0.682298	0.692668
SGD	1680	0.692641	0.554411	0.686602	0.697494
SGD	1685	0.714286	0.579561	0.705165	0.718781
SGD	1690	0.727273	0.596518	0.720122	0.731059
SGD	1695	0.69697	0.560899	0.690031	0.702296
SGD	1700	0.748918	0.613262	0.735566	0.751036
SGD	1705	0.692641	0.571155	0.682876	0.70068
SGD	1710	0.670996	0.53698	0.662974	0.675626
SGD	1715	0.675325	0.510081	0.665958	0.677508
SGD	1720	0.727273	0.576216	0.722335	0.729019
SGD	1725	0.679654	0.524525	0.681636	0.682958
SGD	1730	0.718615	0.567054	0.714913	0.721711
SGD	1735	0.78355	0.663082	0.768751	0.7862
SGD	1740	0.800866	0.689483	0.783088	0.803653
SGD	1745	0.800866	0.708087	0.796275	0.803351
SGD	1750	0.800866	0.696028	0.790877	0.803232
SGD	1755	0.805195	0.689309	0.788769	0.806051
SGD	1760	0.78355	0.659125	0.765483	0.786083
SGD	1765	0.805195	0.698687	0.79229	0.808166
SGD	1770	0.761905	0.649698	0.743535	0.772239
SGD	1775	0.748918	0.622565	0.732111	0.755588
SGD	1780	0.748918	0.630729	0.73726	0.755508
SGD	1785	0.683983	0.538989	0.685007	0.683362
SGD	1790	0.753247	0.624703	0.754926	0.754048
SGD	1795	0.744589	0.60769	0.737796	0.745943
SGD	1800	0.779221	0.650723	0.757879	0.779628
SGD	1805	0.787879	0.668693	0.769318	0.788039
SGD	1810	0.779221	0.656201	0.761743	0.779968
SGD	1815	0.744589	0.596891	0.725149	0.745462
SGD	1820	0.675325	0.50566	0.655909	0.682456
SGD	1825	0.670996	0.509507	0.658511	0.677003
SGD	1830	0.69697	0.532163	0.684171	0.699938
SGD	1835	0.701299	0.529746	0.687345	0.703321
SGD	1840	0.714286	0.579301	0.706288	0.720009
SGD	1845	0.714286	0.60338	0.712868	0.715849
SGD	1850	0.714286	0.60338	0.712868	0.715849
SGD	1855	0.753247	0.645396	0.748461	0.757781
SGD	1860	0.701299	0.560093	0.691277	0.708435
SGD	1865	0.753247	0.619639	0.745245	0.755586
SGD	1870	0.753247	0.620922	0.746744	0.755209
SGD	1875	0.666667	0.493858	0.65793	0.672179
SGD	1880	0.744589	0.613122	0.731564	0.749954
SGD	1885	0.757576	0.628694	0.746897	0.760302
SGD	1890	0.735931	0.599948	0.726162	0.73909
SGD	1895	0.688312	0.5123	0.665058	0.69197
SGD	1900	0.770563	0.62779	0.722809	0.76729
SGD	1905	0.744589	0.591619	0.70862	0.746368
SGD	1910	0.727273	0.591197	0.713036	0.733362
SGD	1915	0.757576	0.624761	0.746628	0.761158
SGD	1920	0.709957	0.557114	0.691721	0.71747
SGD	1925	0.662338	0.500344	0.649356	0.671581
SGD	1930	0.744589	0.62681	0.727969	0.752051
SGD	1935	0.74026	0.625554	0.725491	0.75031
SGD	1940	0.78355	0.682027	0.77173	0.788889
SGD	1945	0.744589	0.634831	0.734842	0.753096
SGD	1950	0.770563	0.660893	0.760722	0.776123
SGD	1955	0.731602	0.595576	0.711879	0.740235
SGD	1960	0.757576	0.635013	0.743795	0.763628
SGD	1965	0.744589	0.607278	0.728893	0.746218
SGD	1970	0.735931	0.59661	0.725636	0.73959
SGD	1975	0.675325	0.535008	0.668973	0.681729
SGD	1980	0.722944	0.606251	0.714379	0.730858
SGD	1985	0.761905	0.629423	0.740397	0.766518
SGD	1990	0.722944	0.584408	0.708424	0.731664
SGD	1995	0.735931	0.602798	0.719661	0.745545
SGD	2000	0.74026	0.61783	0.724529	0.75309
DT	5	0.666667	0.483041	0.638388	0.675427
DT	10	0.757576	0.633559	0.734273	0.767558
DT	15	0.865801	0.786434	0.85311	0.866588
DT	20	0.887446	0.81911	0.877344	0.887636
DT	25	0.805195	0.694866	0.794443	0.806939
DT	30	0.87013	0.79583	0.861575	0.87117
DT	35	0.865801	0.787574	0.855725	0.866711
DT	40	0.848485	0.760373	0.832393	0.849518
DT	45	0.839827	0.746812	0.820068	0.840829
DT	50	0.831169	0.732937	0.818347	0.8308
DT	55	0.844156	0.754878	0.831679	0.84522
DT	60	0.818182	0.710562	0.800454	0.819326
DT	65	0.800866	0.684165	0.78881	0.801923
DT	70	0.809524	0.699283	0.794978	0.811418
DT	75	0.831169	0.733089	0.817312	0.831696
DT	80	0.822511	0.719034	0.818043	0.823162
DT	85	0.805195	0.692267	0.7789	0.806436
DT	90	0.787879	0.672075	0.783997	0.788822
DT	95	0.813853	0.707052	0.795609	0.816285
DT	100	0.800866	0.680908	0.771593	0.801596
DT	105	0.835498	0.737526	0.835139	0.835629
DT	110	0.844156	0.753125	0.838935	0.844234
DT	115	0.796537	0.67108	0.774603	0.795774
DT	120	0.839827	0.74509	0.823975	0.840756
DT	125	0.818182	0.710126	0.794173	0.819076
DT	130	0.818182	0.714102	0.803881	0.819201
DT	135	0.818182	0.70842	0.806495	0.818362
DT	140	0.78355	0.654459	0.75368	0.784742
DT	145	0.839827	0.743277	0.827414	0.840506
DT	150	0.82684	0.723553	0.807344	0.827725
DT	155	0.818182	0.710551	0.799	0.819361
DT	160	0.82684	0.724694	0.801158	0.828643
DT	165	0.82684	0.72226	0.809802	0.827114
DT	170	0.796537	0.677696	0.770779	0.79866
DT	175	0.796537	0.675756	0.773136	0.796858
DT	180	0.813853	0.699859	0.792211	0.81348
DT	185	0.774892	0.642841	0.750791	0.776957
DT	190	0.835498	0.740231	0.814538	0.837434
DT	195	0.822511	0.716384	0.804371	0.823342
DT	200	0.818182	0.712199	0.810448	0.819037
DT	205	0.787879	0.658634	0.776725	0.787772
DT	210	0.831169	0.73195	0.816192	0.832332
DT	215	0.774892	0.642987	0.75559	0.776636
DT	220	0.831169	0.729759	0.812442	0.831187
DT	225	0.831169	0.729052	0.825164	0.831584
DT	230	0.735931	0.574359	0.704106	0.734701
DT	235	0.818182	0.711714	0.80364	0.819421
DT	240	0.831169	0.731016	0.822472	0.831903
DT	245	0.805195	0.690206	0.782423	0.806175
DT	250	0.78355	0.652052	0.766437	0.783508
DT	255	0.822511	0.715275	0.81069	0.822683
DT	260	0.831169	0.730471	0.823783	0.831498
DT	265	0.761905	0.625482	0.739389	0.763919
DT	270	0.839827	0.741096	0.821097	0.839001
DT	275	0.779221	0.65532	0.763701	0.781995
DT	280	0.805195	0.696196	0.788342	0.808074
DT	285	0.835498	0.735539	0.811269	0.835498
DT	290	0.818182	0.709685	0.802045	0.818103
DT	295	0.792208	0.669917	0.777945	0.793218
DT	300	0.831169	0.731568	0.820931	0.831832
DT	305	0.774892	0.64699	0.76166	0.777194
DT	310	0.835498	0.741914	0.828076	0.836268
DT	315	0.800866	0.687419	0.782974	0.803483
DT	320	0.800866	0.686473	0.785157	0.80293
DT	325	0.865801	0.787246	0.851902	0.866528
DT	330	0.822511	0.717416	0.80537	0.823235
DT	335	0.770563	0.644193	0.757307	0.773569
DT	340	0.779221	0.652266	0.763993	0.781541
DT	345	0.805195	0.698719	0.793208	0.808042
DT	350	0.800866	0.687275	0.784318	0.802491
DT	355	0.813853	0.703294	0.80797	0.81473
DT	360	0.839827	0.745122	0.829293	0.840838
DT	365	0.761905	0.61683	0.733983	0.761644
DT	370	0.822511	0.717685	0.815728	0.823036
DT	375	0.796537	0.677209	0.792099	0.797138
DT	380	0.822511	0.719176	0.800934	0.823815
DT	385	0.822511	0.722241	0.817193	0.823378
DT	390	0.839827	0.742887	0.820817	0.839681
DT	395	0.818182	0.708367	0.796313	0.818439
DT	400	0.774892	0.642947	0.757352	0.776737
DT	405	0.831169	0.731615	0.819538	0.831551
DT	410	0.809524	0.69809	0.78696	0.811606
DT	415	0.779221	0.647912	0.762497	0.780208
DT	420	0.818182	0.707405	0.794129	0.817969
DT	425	0.796537	0.677696	0.775184	0.798354
DT	430	0.770563	0.640137	0.760468	0.772912
DT	435	0.774892	0.652539	0.756541	0.779377
DT	440	0.792208	0.676715	0.778716	0.795741
DT	445	0.822511	0.723828	0.809179	0.825039
DT	450	0.861472	0.781871	0.84388	0.862391
DT	455	0.839827	0.742589	0.821011	0.839761
DT	460	0.800866	0.684615	0.786011	0.802286
DT	465	0.78355	0.657738	0.763961	0.785455
DT	470	0.78355	0.660375	0.770151	0.78593
DT	475	0.839827	0.752748	0.82714	0.842522
DT	480	0.848485	0.761446	0.83505	0.850392
DT	485	0.822511	0.717685	0.80339	0.823458
DT	490	0.852814	0.767539	0.845895	0.854481
DT	495	0.774892	0.642276	0.760541	0.775365
DT	500	0.800866	0.68237	0.790589	0.801587
DT	505	0.805195	0.691019	0.794802	0.805976
DT	510	0.839827	0.746517	0.822189	0.841503
DT	515	0.831169	0.73369	0.822309	0.832365
DT	520	0.805195	0.690622	0.785006	0.806307
DT	525	0.800866	0.684442	0.780641	0.802772
DT	530	0.800866	0.681462	0.773549	0.801453
DT	535	0.800866	0.683786	0.782452	0.802241
DT	540	0.82684	0.72183	0.813982	0.826799
DT	545	0.779221	0.648949	0.763688	0.780071
DT	550	0.844156	0.75646	0.839332	0.845041
DT	555	0.78355	0.663329	0.764259	0.787261
DT	560	0.774892	0.648647	0.762457	0.777228
DT	565	0.818182	0.710551	0.800188	0.819104
DT	570	0.796537	0.679569	0.787315	0.798284
DT	575	0.787879	0.670119	0.77381	0.790633
DT	580	0.766234	0.639714	0.74519	0.771712
DT	585	0.800866	0.682301	0.780425	0.800457
DT	590	0.787879	0.663966	0.767229	0.789893
DT	595	0.800866	0.686132	0.788381	0.802066
DT	600	0.818182	0.714215	0.799895	0.820827
DT	605	0.835498	0.737765	0.823234	0.836192
DT	610	0.805195	0.698109	0.790122	0.80834
DT	615	0.796537	0.678937	0.781512	0.798226
DT	620	0.839827	0.744453	0.825262	0.840117
DT	625	0.770563	0.634224	0.744287	0.771706
DT	630	0.792208	0.67155	0.777828	0.792907
DT	635	0.735931	0.588692	0.718086	0.739689
DT	640	0.766234	0.628337	0.755462	0.765888
DT	645	0.78355	0.655701	0.769403	0.784492
DT	650	0.78355	0.659993	0.774571	0.784767
DT	655	0.805195	0.699277	0.796275	0.807356
DT	660	0.805195	0.686498	0.775568	0.804688
DT	665	0.761905	0.623828	0.743238	0.764012
DT	670	0.800866	0.683448	0.791034	0.80172
DT	675	0.800866	0.683269	0.784062	0.802028
DT	680	0.779221	0.648347	0.759394	0.780543
DT	685	0.757576	0.612476	0.735881	0.758277
DT	690	0.792208	0.669766	0.764479	0.794097
DT	695	0.770563	0.6361	0.748182	0.772499
DT	700	0.735931	0.583047	0.71424	0.738525
DT	705	0.78355	0.658704	0.768863	0.785418
DT	710	0.818182	0.711591	0.812177	0.818543
DT	715	0.844156	0.751906	0.83087	0.844978
DT	720	0.813853	0.700077	0.790598	0.813271
DT	725	0.787879	0.668783	0.774677	0.790134
DT	730	0.792208	0.679872	0.786423	0.793883
DT	735	0.796537	0.681448	0.777778	0.799217
DT	740	0.766234	0.635729	0.747708	0.769798
DT	745	0.809524	0.698794	0.787565	0.811782
DT	750	0.805195	0.691476	0.796654	0.806704
DT	755	0.78355	0.658117	0.774636	0.784526
DT	760	0.805195	0.692468	0.79963	0.805871
DT	765	0.718615	0.558417	0.691226	0.722945
DT	770	0.779221	0.656028	0.774915	0.77991
DT	775	0.735931	0.57918	0.721141	0.736638
DT	780	0.787879	0.670155	0.767182	0.791541
DT	785	0.796537	0.684194	0.792842	0.797102
DT	790	0.78355	0.659637	0.766574	0.78624
DT	795	0.800866	0.682132	0.780736	0.801706
DT	800	0.787879	0.669111	0.771009	0.791085
DT	805	0.792208	0.668647	0.771109	0.793335
DT	810	0.757576	0.615514	0.736729	0.760087
DT	815	0.800866	0.682132	0.789827	0.801352
DT	820	0.770563	0.634235	0.746937	0.772195
DT	825	0.74026	0.595914	0.722222	0.743146
DT	830	0.792208	0.671585	0.769418	0.794944
DT	835	0.805195	0.69068	0.77554	0.807488
DT	840	0.770563	0.639557	0.756605	0.772573
DT	845	0.800866	0.685509	0.790552	0.80203
DT	850	0.792208	0.674868	0.77414	0.793858
DT	855	0.800866	0.685215	0.783474	0.802494
DT	860	0.792208	0.67189	0.772249	0.792988
DT	865	0.796537	0.682859	0.785039	0.798587
DT	870	0.761905	0.628987	0.75013	0.763656
DT	875	0.809524	0.699896	0.786923	0.812147
DT	880	0.831169	0.73369	0.827711	0.831705
DT	885	0.779221	0.65195	0.761203	0.780923
DT	890	0.792208	0.678853	0.77502	0.796425
DT	895	0.822511	0.719034	0.800426	0.824387
DT	900	0.78355	0.660088	0.764867	0.787137
DT	905	0.757576	0.611486	0.7413	0.756968
DT	910	0.753247	0.611109	0.731574	0.756033
DT	915	0.831169	0.730853	0.81261	0.832127
DT	920	0.787879	0.660879	0.777947	0.788265
DT	925	0.852814	0.769099	0.845975	0.853886
DT	930	0.774892	0.642685	0.752679	0.776093
DT	935	0.796537	0.681149	0.778767	0.799387
DT	940	0.78355	0.655431	0.765958	0.784442
DT	945	0.792208	0.67766	0.775828	0.795647
DT	950	0.774892	0.637732	0.752017	0.774737
DT	955	0.761905	0.627563	0.742889	0.765042
DT	960	0.792208	0.671264	0.784399	0.792873
DT	965	0.818182	0.712309	0.808521	0.818735
DT	970	0.818182	0.716847	0.802176	0.821277
DT	975	0.774892	0.642987	0.751254	0.776968
DT	980	0.805195	0.692412	0.789147	0.807093
DT	985	0.796537	0.676548	0.786733	0.797474
DT	990	0.792208	0.670355	0.77107	0.794364
DT	995	0.805195	0.695413	0.795944	0.807188
DT	1000	0.766234	0.630065	0.749318	0.768043
DT	1005	0.774892	0.642337	0.760003	0.776037
DT	1010	0.774892	0.643318	0.755296	0.776691
DT	1015	0.831169	0.730009	0.807829	0.831723
DT	1020	0.774892	0.64808	0.754866	0.778547
DT	1025	0.774892	0.640589	0.757691	0.775272
DT	1030	0.774892	0.64158	0.767167	0.77604
DT	1035	0.800866	0.684583	0.786494	0.802228
DT	1040	0.78355	0.656123	0.764493	0.785031
DT	1045	0.770563	0.64241	0.748171	0.775049
DT	1050	0.787879	0.662357	0.767543	0.787931
DT	1055	0.835498	0.74078	0.815282	0.837357
DT	1060	0.753247	0.608405	0.73754	0.75474
DT	1065	0.761905	0.62321	0.739111	0.763203
DT	1070	0.792208	0.678079	0.788377	0.793509
DT	1075	0.852814	0.765807	0.837554	0.853794
DT	1080	0.796537	0.684653	0.783726	0.799606
DT	1085	0.822511	0.719083	0.804342	0.823278
DT	1090	0.722944	0.558961	0.702969	0.724658
DT	1095	0.748918	0.603604	0.727279	0.751444
DT	1100	0.770563	0.64626	0.756252	0.77418
DT	1105	0.822511	0.718253	0.806441	0.823859
DT	1110	0.766234	0.62758	0.755174	0.767525
DT	1115	0.774892	0.642883	0.75177	0.775793
DT	1120	0.805195	0.694359	0.786728	0.808077
DT	1125	0.761905	0.626756	0.750679	0.763799
DT	1130	0.805195	0.692978	0.77791	0.806047
DT	1135	0.809524	0.69838	0.792099	0.811141
DT	1140	0.800866	0.685215	0.786746	0.802513
DT	1145	0.796537	0.67518	0.779394	0.79722
DT	1150	0.792208	0.670849	0.781246	0.793088
DT	1155	0.761905	0.621907	0.747964	0.76333
DT	1160	0.766234	0.626286	0.741232	0.767202
DT	1165	0.844156	0.752737	0.837522	0.844779
DT	1170	0.800866	0.683786	0.77991	0.802592
DT	1175	0.831169	0.731294	0.81976	0.831853
DT	1180	0.792208	0.674483	0.77776	0.794551
DT	1185	0.813853	0.708615	0.799278	0.81618
DT	1190	0.787879	0.664301	0.768591	0.789884
DT	1195	0.818182	0.720591	0.813489	0.819375
DT	1200	0.792208	0.670909	0.775483	0.793945
DT	1205	0.770563	0.642555	0.753511	0.774026
DT	1210	0.796537	0.680897	0.78557	0.797571
DT	1215	0.748918	0.606641	0.746474	0.750692
DT	1220	0.813853	0.709337	0.800477	0.816018
DT	1225	0.809524	0.698538	0.794337	0.810814
DT	1230	0.82684	0.723207	0.80331	0.827741
DT	1235	0.744589	0.597073	0.724392	0.747306
DT	1240	0.809524	0.701476	0.799295	0.811478
DT	1245	0.770563	0.632778	0.742689	0.77133
DT	1250	0.787879	0.66524	0.774879	0.788802
DT	1255	0.761905	0.625712	0.753339	0.763812
DT	1260	0.809524	0.6932	0.79813	0.808711
DT	1265	0.779221	0.647541	0.769481	0.779853
DT	1270	0.779221	0.642427	0.769576	0.778704
DT	1275	0.766234	0.630636	0.749	0.768321
DT	1280	0.792208	0.669039	0.767508	0.793721
DT	1285	0.792208	0.677837	0.781359	0.794278
DT	1290	0.813853	0.705768	0.794552	0.81629
DT	1295	0.78355	0.666673	0.774093	0.786166
DT	1300	0.813853	0.701724	0.800332	0.81418
DT	1305	0.809524	0.692684	0.79221	0.808867
DT	1310	0.792208	0.672702	0.78112	0.793852
DT	1315	0.757576	0.61671	0.741435	0.759519
DT	1320	0.753247	0.615254	0.728376	0.758147
DT	1325	0.779221	0.649319	0.76027	0.780663
DT	1330	0.818182	0.710192	0.797032	0.819258
DT	1335	0.779221	0.654611	0.769696	0.781404
DT	1340	0.796537	0.680146	0.79236	0.797183
DT	1345	0.787879	0.665001	0.764674	0.788758
DT	1350	0.774892	0.640921	0.746952	0.775174
DT	1355	0.744589	0.595212	0.732407	0.745951
DT	1360	0.787879	0.66054	0.764046	0.788404
DT	1365	0.766234	0.628209	0.741151	0.768432
DT	1370	0.796537	0.681769	0.785114	0.798427
DT	1375	0.74026	0.591778	0.734421	0.741831
DT	1380	0.757576	0.614154	0.724932	0.75828
DT	1385	0.805195	0.689534	0.794444	0.806098
DT	1390	0.761905	0.623766	0.745913	0.763831
DT	1395	0.761905	0.624844	0.733999	0.764146
DT	1400	0.796537	0.673603	0.778733	0.7968
DT	1405	0.809524	0.696751	0.794365	0.810471
DT	1410	0.774892	0.639455	0.76255	0.775178
DT	1415	0.82684	0.727357	0.808817	0.828996
DT	1420	0.774892	0.652915	0.760353	0.778858
DT	1425	0.766234	0.628104	0.744985	0.767834
DT	1430	0.796537	0.674421	0.768942	0.796597
DT	1435	0.770563	0.643092	0.755775	0.771506
DT	1440	0.800866	0.684165	0.778975	0.802785
DT	1445	0.818182	0.713626	0.806761	0.819512
DT	1450	0.800866	0.680629	0.774386	0.799021
DT	1455	0.74026	0.59235	0.712913	0.744394
DT	1460	0.770563	0.633641	0.749659	0.770786
DT	1465	0.78355	0.66237	0.769683	0.786371
DT	1470	0.774892	0.638967	0.754262	0.77537
DT	1475	0.787879	0.661287	0.762665	0.789025
DT	1480	0.761905	0.619403	0.730071	0.763464
DT	1485	0.78355	0.655701	0.758051	0.785328
DT	1490	0.796537	0.673419	0.780211	0.796711
DT	1495	0.800866	0.686827	0.78503	0.803235
DT	1500	0.779221	0.651661	0.763539	0.781154
DT	1505	0.78355	0.674277	0.775874	0.786386
DT	1510	0.78355	0.655431	0.763376	0.783819
DT	1515	0.792208	0.673051	0.775915	0.794437
DT	1520	0.787879	0.657426	0.783131	0.787178
DT	1525	0.761905	0.617626	0.727675	0.762245
DT	1530	0.792208	0.670539	0.78399	0.793406
DT	1535	0.770563	0.64338	0.756498	0.773789
DT	1540	0.761905	0.633735	0.749829	0.765036
DT	1545	0.787879	0.661585	0.765127	0.789029
DT	1550	0.74026	0.590306	0.740499	0.741726
DT	1555	0.787879	0.669916	0.779827	0.789509
DT	1560	0.809524	0.696695	0.797748	0.81007
DT	1565	0.761905	0.623855	0.743654	0.763826
DT	1570	0.800866	0.683997	0.779809	0.802308
DT	1575	0.761905	0.624694	0.749501	0.764348
DT	1580	0.78355	0.660375	0.7684	0.785811
DT	1585	0.78355	0.655523	0.76979	0.784576
DT	1590	0.818182	0.713079	0.815967	0.818671
DT	1595	0.792208	0.671344	0.775883	0.79362
DT	1600	0.796537	0.681253	0.787737	0.798191
DT	1605	0.787879	0.659713	0.774634	0.788072
DT	1610	0.800866	0.686827	0.778601	0.803239
DT	1615	0.770563	0.638748	0.755705	0.773034
DT	1620	0.770563	0.638547	0.748045	0.773566
DT	1625	0.813853	0.70512	0.800399	0.814565
DT	1630	0.800866	0.689483	0.777759	0.804042
DT	1635	0.805195	0.6921	0.783304	0.806986
DT	1640	0.82684	0.729693	0.823096	0.827708
DT	1645	0.787879	0.660481	0.769897	0.788417
DT	1650	0.761905	0.624234	0.747815	0.763705
DT	1655	0.805195	0.694421	0.78246	0.807676
DT	1660	0.792208	0.669853	0.788654	0.793151
DT	1665	0.787879	0.664591	0.774514	0.789272
DT	1670	0.748918	0.605155	0.727944	0.751396
DT	1675	0.792208	0.673262	0.780791	0.793815
DT	1680	0.82684	0.727037	0.815186	0.828083
DT	1685	0.766234	0.634095	0.749527	0.768968
DT	1690	0.722944	0.567155	0.707982	0.72557
DT	1695	0.735931	0.583863	0.717232	0.738551
DT	1700	0.787879	0.665422	0.768606	0.790184
DT	1705	0.800866	0.683939	0.78726	0.802036
DT	1710	0.800866	0.685491	0.786784	0.802278
DT	1715	0.831169	0.730471	0.819309	0.831703
DT	1720	0.818182	0.711687	0.806134	0.81907
DT	1725	0.78355	0.659731	0.756607	0.787156
DT	1730	0.792208	0.670355	0.771432	0.792854
DT	1735	0.735931	0.583429	0.714315	0.73807
DT	1740	0.770563	0.637344	0.761642	0.771664
DT	1745	0.774892	0.651798	0.772719	0.775677
DT	1750	0.731602	0.577525	0.707452	0.734202
DT	1755	0.822511	0.717065	0.818962	0.822788
DT	1760	0.809524	0.696751	0.791204	0.81056
DT	1765	0.796537	0.679122	0.782525	0.798123
DT	1770	0.813853	0.707535	0.800154	0.815691
DT	1775	0.809524	0.701529	0.80252	0.811389
DT	1780	0.813853	0.709564	0.80307	0.815588
DT	1785	0.779221	0.647618	0.763028	0.779495
DT	1790	0.718615	0.552171	0.700995	0.719848
DT	1795	0.809524	0.697302	0.791381	0.81103
DT	1800	0.78355	0.662765	0.77351	0.78646
DT	1805	0.770563	0.642497	0.760612	0.77203
DT	1810	0.800866	0.688556	0.784452	0.803601
DT	1815	0.774892	0.642883	0.748038	0.775663
DT	1820	0.792208	0.671945	0.76998	0.794517
DT	1825	0.787879	0.668619	0.780831	0.790085
DT	1830	0.78355	0.663729	0.776252	0.785187
DT	1835	0.757576	0.613353	0.733964	0.758843
DT	1840	0.796537	0.676803	0.784873	0.797444
DT	1845	0.761905	0.631271	0.745416	0.7655
DT	1850	0.779221	0.6511	0.75923	0.781432
DT	1855	0.796537	0.677277	0.783153	0.79777
DT	1860	0.822511	0.720509	0.80629	0.824792
DT	1865	0.774892	0.646427	0.759692	0.777369
DT	1870	0.774892	0.644222	0.757275	0.776602
DT	1875	0.809524	0.696175	0.788213	0.810533
DT	1880	0.822511	0.716634	0.807066	0.823219
DT	1885	0.748918	0.599022	0.725564	0.749975
DT	1890	0.766234	0.633413	0.75078	0.768179
DT	1895	0.757576	0.619728	0.740111	0.760544
DT	1900	0.766234	0.626858	0.745502	0.766401
DT	1905	0.770563	0.64282	0.75469	0.773341
DT	1910	0.792208	0.670535	0.766384	0.793588
DT	1915	0.805195	0.697157	0.803779	0.805785
DT	1920	0.796537	0.675832	0.779816	0.79688
DT	1925	0.800866	0.682132	0.788528	0.801487
DT	1930	0.78355	0.658414	0.774378	0.785531
DT	1935	0.796537	0.683117	0.782815	0.799124
DT	1940	0.770563	0.635533	0.75904	0.771669
DT	1945	0.701299	0.525765	0.685808	0.702327
DT	1950	0.792208	0.668643	0.77354	0.792762
DT	1955	0.78355	0.658967	0.766468	0.78567
DT	1960	0.835498	0.741087	0.816219	0.837752
DT	1965	0.766234	0.630547	0.753995	0.767584
DT	1970	0.800866	0.685883	0.790821	0.802485
DT	1975	0.796537	0.679002	0.787705	0.797954
DT	1980	0.805195	0.692954	0.79814	0.807229
DT	1985	0.757576	0.619274	0.732323	0.761027
DT	1990	0.796537	0.675709	0.785081	0.797257
DT	1995	0.748918	0.606451	0.736463	0.751029
DT	2000	0.787879	0.670166	0.772404	0.790737
SVM	5	0.735931	0.593925	0.717449	0.743334
SVM	10	0.852814	0.765764	0.839388	0.853353
SVM	15	0.857143	0.77725	0.844998	0.858209
SVM	20	0.87013	0.799189	0.863061	0.871178
SVM	25	0.887446	0.824112	0.881345	0.887864
SVM	30	0.878788	0.811154	0.872142	0.879266
SVM	35	0.891775	0.830305	0.885268	0.891455
SVM	40	0.896104	0.838427	0.886103	0.896759
SVM	45	0.874459	0.806032	0.866133	0.875647
SVM	50	0.865801	0.789343	0.857283	0.866578
SVM	55	0.861472	0.782935	0.855144	0.862265
SVM	60	0.896104	0.835482	0.887829	0.896619
SVM	65	0.883117	0.814495	0.873638	0.88362
SVM	70	0.900433	0.841337	0.893426	0.900304
SVM	75	0.900433	0.841337	0.893426	0.900304
SVM	80	0.904762	0.848734	0.899502	0.904561
SVM	85	0.904762	0.848734	0.899502	0.904561
SVM	90	0.900433	0.841848	0.895273	0.900281
SVM	95	0.91342	0.863104	0.904277	0.913413
SVM	100	0.900433	0.842873	0.892327	0.90073
SVM	105	0.891775	0.828014	0.88078	0.892187
SVM	110	0.900433	0.842386	0.897631	0.900149
SVM	115	0.896104	0.836243	0.892221	0.896068
SVM	120	0.900433	0.842975	0.897333	0.900465
SVM	125	0.900433	0.842975	0.897333	0.900465
SVM	130	0.904762	0.849774	0.900982	0.90483
SVM	135	0.904762	0.849411	0.90156	0.904676
SVM	140	0.909091	0.856136	0.905801	0.908969
SVM	145	0.909091	0.856136	0.905801	0.908969
SVM	150	0.909091	0.856136	0.905801	0.908969
SVM	155	0.909091	0.856136	0.905801	0.908969
SVM	160	0.904762	0.849291	0.902166	0.904626
SVM	165	0.904762	0.849291	0.902166	0.904626
SVM	170	0.904762	0.849291	0.902166	0.904626
SVM	175	0.900433	0.84231	0.898245	0.900114
SVM	180	0.896104	0.835482	0.894628	0.895781
SVM	185	0.896104	0.834931	0.892284	0.895932
SVM	190	0.900433	0.84231	0.898245	0.900114
SVM	195	0.900433	0.84231	0.898245	0.900114
SVM	200	0.900433	0.84231	0.898245	0.900114
SVM	205	0.883117	0.815132	0.88026	0.883128
SVM	210	0.883117	0.815132	0.88026	0.883128
SVM	215	0.887446	0.822472	0.886161	0.887252
SVM	220	0.887446	0.822472	0.886161	0.887252
SVM	225	0.883117	0.815404	0.882229	0.882737
SVM	230	0.883117	0.815404	0.882229	0.882737
SVM	235	0.883117	0.815404	0.882229	0.882737
SVM	240	0.883117	0.815404	0.882229	0.882737
SVM	245	0.887446	0.821672	0.88709	0.886937
SVM	250	0.883117	0.814925	0.883502	0.88262
SVM	255	0.883117	0.814925	0.883502	0.88262
SVM	260	0.874459	0.803489	0.86912	0.874381
SVM	265	0.861472	0.784313	0.858789	0.861647
SVM	270	0.865801	0.791693	0.864496	0.865627
SVM	275	0.844156	0.7635	0.836898	0.846518
SVM	280	0.844156	0.7635	0.836898	0.846518
SVM	285	0.844156	0.7635	0.836898	0.846518
SVM	290	0.839827	0.757956	0.832521	0.842439
SVM	295	0.839827	0.757956	0.832521	0.842439
SVM	300	0.844156	0.7635	0.836898	0.846518
SVM	305	0.844156	0.7635	0.836898	0.846518
SVM	310	0.844156	0.765445	0.838277	0.846471
SVM	315	0.844156	0.765445	0.838277	0.846471
SVM	320	0.844156	0.766638	0.838432	0.846406
SVM	325	0.844156	0.766638	0.838432	0.846406
SVM	330	0.844156	0.766638	0.838432	0.846406
SVM	335	0.835498	0.753118	0.828972	0.837846
SVM	340	0.835498	0.753118	0.828972	0.837846
SVM	345	0.835498	0.753118	0.828972	0.837846
SVM	350	0.835498	0.753118	0.828972	0.837846
SVM	355	0.831169	0.745653	0.825076	0.833358
SVM	360	0.831169	0.745653	0.825076	0.833358
SVM	365	0.831169	0.745653	0.825076	0.833358
SVM	370	0.831169	0.745653	0.825076	0.833358
SVM	375	0.857143	0.783868	0.851005	0.859159
SVM	380	0.839827	0.754882	0.832301	0.841919
SVM	385	0.852814	0.772563	0.846505	0.854154
SVM	390	0.852814	0.772563	0.846505	0.854154
SVM	395	0.865801	0.792604	0.858781	0.86757
SVM	400	0.865801	0.795358	0.861787	0.866878
SVM	405	0.865801	0.795358	0.861787	0.866878
SVM	410	0.861472	0.78925	0.856484	0.862814
SVM	415	0.861472	0.78925	0.856484	0.862814
SVM	420	0.861472	0.78925	0.856484	0.862814
SVM	425	0.861472	0.78925	0.856484	0.862814
SVM	430	0.861472	0.78925	0.856484	0.862814
SVM	435	0.861472	0.78925	0.856484	0.862814
SVM	440	0.861472	0.78925	0.856484	0.862814
SVM	445	0.861472	0.78925	0.856484	0.862814
SVM	450	0.861472	0.78925	0.856484	0.862814
SVM	455	0.861472	0.787092	0.855777	0.862761
SVM	460	0.865801	0.793585	0.859473	0.867221
SVM	465	0.865801	0.793585	0.859473	0.867221
SVM	470	0.861472	0.787092	0.855777	0.862761
SVM	475	0.87013	0.800138	0.863179	0.871685
SVM	480	0.87013	0.79944	0.863968	0.871275
SVM	485	0.87013	0.800138	0.863179	0.871685
SVM	490	0.874459	0.805138	0.86912	0.875307
SVM	495	0.874459	0.806032	0.867658	0.875716
SVM	500	0.87013	0.800138	0.863179	0.871685
SVM	505	0.87013	0.800138	0.863179	0.871685
SVM	510	0.87013	0.800138	0.863179	0.871685
SVM	515	0.874459	0.807958	0.868375	0.875822
SVM	520	0.874459	0.807958	0.868375	0.875822
SVM	525	0.874459	0.807958	0.868375	0.875822
SVM	530	0.878788	0.813806	0.872866	0.879861
SVM	535	0.878788	0.813806	0.872866	0.879861
SVM	540	0.878788	0.813806	0.872866	0.879861
SVM	545	0.878788	0.813806	0.872866	0.879861
SVM	550	0.878788	0.813806	0.872866	0.879861
SVM	555	0.883117	0.819719	0.877397	0.883908
SVM	560	0.874459	0.806972	0.86978	0.875371
SVM	565	0.874459	0.806972	0.86978	0.875371
SVM	570	0.874459	0.806972	0.86978	0.875371
SVM	575	0.874459	0.806972	0.86978	0.875371
SVM	580	0.874459	0.806972	0.86978	0.875371
SVM	585	0.874459	0.806972	0.86978	0.875371
SVM	590	0.857143	0.778658	0.855913	0.856957
SVM	595	0.857143	0.778658	0.855913	0.856957
SVM	600	0.857143	0.778658	0.855913	0.856957
SVM	605	0.857143	0.778658	0.855913	0.856957
SVM	610	0.857143	0.778658	0.855913	0.856957
SVM	615	0.857143	0.778658	0.855913	0.856957
SVM	620	0.844156	0.762784	0.840343	0.845089
SVM	625	0.844156	0.762784	0.840343	0.845089
SVM	630	0.844156	0.762784	0.840343	0.845089
SVM	635	0.844156	0.762784	0.840343	0.845089
SVM	640	0.848485	0.770005	0.84434	0.849667
SVM	645	0.848485	0.770005	0.84434	0.849667
SVM	650	0.848485	0.770005	0.84434	0.849667
SVM	655	0.848485	0.770005	0.84434	0.849667
SVM	660	0.852814	0.775641	0.848804	0.853763
SVM	665	0.852814	0.775641	0.848804	0.853763
SVM	670	0.852814	0.775641	0.848804	0.853763
SVM	675	0.852814	0.775641	0.848804	0.853763
SVM	680	0.852814	0.775641	0.848804	0.853763
SVM	685	0.835498	0.747638	0.831196	0.836437
SVM	690	0.861472	0.785709	0.86064	0.86164
SVM	695	0.861472	0.785709	0.86064	0.86164
SVM	700	0.861472	0.785709	0.86064	0.86164
SVM	705	0.861472	0.785709	0.86064	0.86164
SVM	710	0.861472	0.785709	0.86064	0.86164
SVM	715	0.861472	0.785709	0.86064	0.86164
SVM	720	0.861472	0.785709	0.86064	0.86164
SVM	725	0.861472	0.785709	0.86064	0.86164
SVM	730	0.857143	0.77943	0.855223	0.85753
SVM	735	0.857143	0.77943	0.855223	0.85753
SVM	740	0.857143	0.77943	0.855223	0.85753
SVM	745	0.857143	0.77943	0.855223	0.85753
SVM	750	0.857143	0.77943	0.855223	0.85753
SVM	755	0.857143	0.77943	0.855223	0.85753
SVM	760	0.844156	0.758517	0.843722	0.844093
SVM	765	0.844156	0.758517	0.843722	0.844093
SVM	770	0.844156	0.759566	0.842225	0.84445
SVM	775	0.857143	0.780972	0.856747	0.857188
SVM	780	0.861472	0.787287	0.860419	0.861649
SVM	785	0.861472	0.787287	0.860419	0.861649
SVM	790	0.857143	0.780972	0.856747	0.857188
SVM	795	0.848485	0.767467	0.84527	0.849272
SVM	800	0.848485	0.767467	0.84527	0.849272
SVM	805	0.848485	0.767467	0.84527	0.849272
SVM	810	0.848485	0.767467	0.84527	0.849272
SVM	815	0.861472	0.787287	0.858197	0.862313
SVM	820	0.861472	0.787287	0.858197	0.862313
SVM	825	0.861472	0.787287	0.858197	0.862313
SVM	830	0.861472	0.787287	0.858197	0.862313
SVM	835	0.861472	0.787287	0.858197	0.862313
SVM	840	0.861472	0.787287	0.858197	0.862313
SVM	845	0.861472	0.787287	0.858197	0.862313
SVM	850	0.861472	0.787287	0.858197	0.862313
SVM	855	0.861472	0.787287	0.858197	0.862313
SVM	860	0.861472	0.787287	0.858197	0.862313
SVM	865	0.861472	0.787287	0.858197	0.862313
SVM	870	0.861472	0.787287	0.858197	0.862313
SVM	875	0.861472	0.787287	0.858197	0.862313
SVM	880	0.861472	0.787896	0.857364	0.862678
SVM	885	0.861472	0.787896	0.857364	0.862678
SVM	890	0.861472	0.787896	0.857364	0.862678
SVM	895	0.861472	0.787896	0.857364	0.862678
SVM	900	0.861472	0.787287	0.858197	0.862313
SVM	905	0.861472	0.787287	0.858197	0.862313
SVM	910	0.861472	0.787287	0.858197	0.862313
SVM	915	0.861472	0.787287	0.858197	0.862313
SVM	920	0.861472	0.787287	0.858197	0.862313
SVM	925	0.861472	0.787287	0.858197	0.862313
SVM	930	0.865801	0.792909	0.863854	0.866051
SVM	935	0.865801	0.792909	0.863854	0.866051
SVM	940	0.865801	0.792909	0.863854	0.866051
SVM	945	0.865801	0.792909	0.863854	0.866051
SVM	950	0.865801	0.792909	0.863854	0.866051
SVM	955	0.865801	0.792909	0.863854	0.866051
SVM	960	0.865801	0.792909	0.863854	0.866051
SVM	965	0.865801	0.792909	0.863854	0.866051
SVM	970	0.861472	0.78511	0.860865	0.861229
SVM	975	0.861472	0.78511	0.860865	0.861229
SVM	980	0.861472	0.785767	0.859895	0.861513
SVM	985	0.861472	0.785767	0.859895	0.861513
SVM	990	0.861472	0.785767	0.859895	0.861513
SVM	995	0.861472	0.785767	0.859895	0.861513
SVM	1000	0.861472	0.784313	0.863905	0.860852
SVM	1005	0.857143	0.77802	0.858294	0.856606
SVM	1010	0.857143	0.77802	0.858294	0.856606
SVM	1015	0.857143	0.77802	0.858294	0.856606
SVM	1020	0.861472	0.784313	0.863905	0.860852
SVM	1025	0.861472	0.78511	0.860865	0.861229
SVM	1030	0.861472	0.78511	0.860865	0.861229
SVM	1035	0.861472	0.78511	0.860865	0.861229
SVM	1040	0.861472	0.78511	0.860865	0.861229
SVM	1045	0.861472	0.78511	0.860865	0.861229
SVM	1050	0.861472	0.78511	0.860865	0.861229
SVM	1055	0.852814	0.772788	0.85255	0.852618
SVM	1060	0.848485	0.766384	0.848892	0.848173
SVM	1065	0.848485	0.766384	0.848892	0.848173
SVM	1070	0.848485	0.766384	0.848892	0.848173
SVM	1075	0.848485	0.766384	0.848892	0.848173
SVM	1080	0.848485	0.766384	0.848892	0.848173
SVM	1085	0.848485	0.766384	0.848892	0.848173
SVM	1090	0.848485	0.766384	0.848892	0.848173
SVM	1095	0.852814	0.772788	0.85255	0.852618
SVM	1100	0.852814	0.772788	0.85255	0.852618
SVM	1105	0.852814	0.772788	0.85255	0.852618
SVM	1110	0.848485	0.766384	0.848892	0.848173
SVM	1115	0.848485	0.766384	0.848892	0.848173
SVM	1120	0.848485	0.766384	0.848892	0.848173
SVM	1125	0.848485	0.766384	0.848892	0.848173
SVM	1130	0.848485	0.766384	0.848892	0.848173
SVM	1135	0.848485	0.766384	0.848892	0.848173
SVM	1140	0.848485	0.766384	0.848892	0.848173
SVM	1145	0.848485	0.766384	0.848892	0.848173
SVM	1150	0.848485	0.766384	0.848892	0.848173
SVM	1155	0.848485	0.766384	0.848892	0.848173
SVM	1160	0.848485	0.766384	0.848892	0.848173
SVM	1165	0.848485	0.766384	0.848892	0.848173
SVM	1170	0.848485	0.766384	0.848892	0.848173
SVM	1175	0.848485	0.766384	0.848892	0.848173
SVM	1180	0.848485	0.766384	0.848892	0.848173
SVM	1185	0.848485	0.766384	0.848892	0.848173
SVM	1190	0.848485	0.766384	0.848892	0.848173
SVM	1195	0.848485	0.766384	0.848892	0.848173
SVM	1200	0.848485	0.766384	0.848892	0.848173
SVM	1205	0.848485	0.766384	0.848892	0.848173
SVM	1210	0.848485	0.766384	0.848892	0.848173
SVM	1215	0.848485	0.766384	0.848892	0.848173
SVM	1220	0.848485	0.766384	0.848892	0.848173
SVM	1225	0.848485	0.766384	0.848892	0.848173
SVM	1230	0.848485	0.766384	0.848892	0.848173
SVM	1235	0.848485	0.766384	0.848892	0.848173
SVM	1240	0.848485	0.766384	0.848892	0.848173
SVM	1245	0.848485	0.766384	0.848892	0.848173
SVM	1250	0.848485	0.766384	0.848892	0.848173
SVM	1255	0.848485	0.766384	0.848892	0.848173
SVM	1260	0.848485	0.766384	0.848892	0.848173
SVM	1265	0.848485	0.766384	0.848892	0.848173
SVM	1270	0.848485	0.766384	0.848892	0.848173
SVM	1275	0.848485	0.766384	0.848892	0.848173
SVM	1280	0.848485	0.766384	0.848892	0.848173
SVM	1285	0.848485	0.766384	0.848892	0.848173
SVM	1290	0.848485	0.766384	0.848892	0.848173
SVM	1295	0.848485	0.766384	0.848892	0.848173
SVM	1300	0.848485	0.766384	0.848892	0.848173
SVM	1305	0.848485	0.766384	0.848892	0.848173
SVM	1310	0.848485	0.766384	0.848892	0.848173
SVM	1315	0.848485	0.766384	0.848892	0.848173
SVM	1320	0.848485	0.766384	0.848892	0.848173
SVM	1325	0.848485	0.766384	0.848892	0.848173
SVM	1330	0.848485	0.766384	0.848892	0.848173
SVM	1335	0.848485	0.766384	0.848892	0.848173
SVM	1340	0.848485	0.766384	0.848892	0.848173
SVM	1345	0.848485	0.766384	0.848892	0.848173
SVM	1350	0.848485	0.766384	0.848892	0.848173
SVM	1355	0.848485	0.766384	0.848892	0.848173
SVM	1360	0.848485	0.766384	0.848892	0.848173
SVM	1365	0.848485	0.766384	0.848892	0.848173
SVM	1370	0.848485	0.766384	0.848892	0.848173
SVM	1375	0.848485	0.766384	0.848892	0.848173
SVM	1380	0.848485	0.766384	0.848892	0.848173
SVM	1385	0.848485	0.766384	0.848892	0.848173
SVM	1390	0.848485	0.766384	0.848892	0.848173
SVM	1395	0.848485	0.766384	0.848892	0.848173
SVM	1400	0.848485	0.766384	0.848892	0.848173
SVM	1405	0.848485	0.766384	0.848892	0.848173
SVM	1410	0.848485	0.766384	0.848892	0.848173
SVM	1415	0.848485	0.766384	0.848892	0.848173
SVM	1420	0.848485	0.766384	0.848892	0.848173
SVM	1425	0.848485	0.766384	0.848892	0.848173
SVM	1430	0.848485	0.766384	0.848892	0.848173
SVM	1435	0.848485	0.766384	0.848892	0.848173
SVM	1440	0.848485	0.766384	0.848892	0.848173
SVM	1445	0.848485	0.766384	0.848892	0.848173
SVM	1450	0.848485	0.766384	0.848892	0.848173
SVM	1455	0.848485	0.766384	0.848892	0.848173
SVM	1460	0.848485	0.766384	0.848892	0.848173
SVM	1465	0.848485	0.766384	0.848892	0.848173
SVM	1470	0.848485	0.766384	0.848892	0.848173
SVM	1475	0.848485	0.766384	0.848892	0.848173
SVM	1480	0.848485	0.766384	0.848892	0.848173
SVM	1485	0.848485	0.766384	0.848892	0.848173
SVM	1490	0.848485	0.766384	0.848892	0.848173
SVM	1495	0.848485	0.766384	0.848892	0.848173
SVM	1500	0.848485	0.766384	0.848892	0.848173
SVM	1505	0.848485	0.766384	0.848892	0.848173
SVM	1510	0.848485	0.766384	0.848892	0.848173
SVM	1515	0.848485	0.766384	0.848892	0.848173
SVM	1520	0.848485	0.766384	0.848892	0.848173
SVM	1525	0.848485	0.766384	0.848892	0.848173
SVM	1530	0.848485	0.766384	0.848892	0.848173
SVM	1535	0.848485	0.766384	0.848892	0.848173
SVM	1540	0.848485	0.766384	0.848892	0.848173
SVM	1545	0.848485	0.766384	0.848892	0.848173
SVM	1550	0.848485	0.766384	0.848892	0.848173
SVM	1555	0.848485	0.766384	0.848892	0.848173
SVM	1560	0.848485	0.766384	0.848892	0.848173
SVM	1565	0.848485	0.766384	0.848892	0.848173
SVM	1570	0.857143	0.77802	0.855966	0.857223
SVM	1575	0.857143	0.77802	0.855966	0.857223
SVM	1580	0.857143	0.77802	0.855966	0.857223
SVM	1585	0.857143	0.77802	0.855966	0.857223
SVM	1590	0.857143	0.77802	0.855966	0.857223
SVM	1595	0.857143	0.77802	0.855966	0.857223
SVM	1600	0.857143	0.77802	0.855966	0.857223
SVM	1605	0.857143	0.77802	0.855966	0.857223
SVM	1610	0.857143	0.77802	0.855966	0.857223
SVM	1615	0.857143	0.77802	0.855966	0.857223
SVM	1620	0.857143	0.77802	0.855966	0.857223
SVM	1625	0.857143	0.77802	0.855966	0.857223
SVM	1630	0.857143	0.77802	0.855966	0.857223
SVM	1635	0.857143	0.77802	0.855966	0.857223
SVM	1640	0.857143	0.77802	0.855966	0.857223
SVM	1645	0.857143	0.77802	0.855966	0.857223
SVM	1650	0.857143	0.77802	0.855966	0.857223
SVM	1655	0.857143	0.77802	0.855966	0.857223
SVM	1660	0.857143	0.77802	0.855966	0.857223
SVM	1665	0.857143	0.77802	0.855966	0.857223
SVM	1670	0.857143	0.77802	0.855966	0.857223
SVM	1675	0.857143	0.77802	0.855966	0.857223
SVM	1680	0.857143	0.77802	0.855966	0.857223
SVM	1685	0.857143	0.77802	0.855966	0.857223
SVM	1690	0.857143	0.77802	0.855966	0.857223
SVM	1695	0.857143	0.77802	0.855966	0.857223
SVM	1700	0.857143	0.77802	0.855966	0.857223
SVM	1705	0.857143	0.77802	0.855966	0.857223
SVM	1710	0.857143	0.77802	0.855966	0.857223
SVM	1715	0.857143	0.77802	0.855966	0.857223
SVM	1720	0.857143	0.77802	0.855966	0.857223
SVM	1725	0.857143	0.77802	0.855966	0.857223
SVM	1730	0.857143	0.77802	0.855966	0.857223
SVM	1735	0.857143	0.77802	0.855966	0.857223
SVM	1740	0.857143	0.77802	0.855966	0.857223
SVM	1745	0.857143	0.77802	0.855966	0.857223
SVM	1750	0.857143	0.77802	0.855966	0.857223
SVM	1755	0.857143	0.77802	0.855966	0.857223
SVM	1760	0.857143	0.77802	0.855966	0.857223
SVM	1765	0.857143	0.77802	0.855966	0.857223
SVM	1770	0.857143	0.77802	0.855966	0.857223
SVM	1775	0.857143	0.77802	0.855966	0.857223
SVM	1780	0.857143	0.77802	0.855966	0.857223
SVM	1785	0.857143	0.77802	0.855966	0.857223
SVM	1790	0.857143	0.77802	0.855966	0.857223
SVM	1795	0.857143	0.77802	0.855966	0.857223
SVM	1800	0.857143	0.77802	0.855966	0.857223
SVM	1805	0.857143	0.77802	0.855966	0.857223
SVM	1810	0.857143	0.77802	0.855966	0.857223
SVM	1815	0.857143	0.77802	0.855966	0.857223
SVM	1820	0.857143	0.77802	0.855966	0.857223
SVM	1825	0.857143	0.77802	0.855966	0.857223
SVM	1830	0.857143	0.77802	0.855966	0.857223
SVM	1835	0.857143	0.77802	0.855966	0.857223
SVM	1840	0.857143	0.77802	0.855966	0.857223
SVM	1845	0.857143	0.77802	0.855966	0.857223
SVM	1850	0.857143	0.77802	0.855966	0.857223
SVM	1855	0.857143	0.77802	0.855966	0.857223
SVM	1860	0.857143	0.77802	0.855966	0.857223
SVM	1865	0.857143	0.77802	0.855966	0.857223
SVM	1870	0.857143	0.77802	0.855966	0.857223
SVM	1875	0.857143	0.77802	0.855966	0.857223
SVM	1880	0.857143	0.77802	0.855966	0.857223
SVM	1885	0.857143	0.77802	0.855966	0.857223
SVM	1890	0.857143	0.77802	0.855966	0.857223
SVM	1895	0.857143	0.77802	0.855966	0.857223
SVM	1900	0.857143	0.77802	0.855966	0.857223
SVM	1905	0.857143	0.77802	0.855966	0.857223
SVM	1910	0.857143	0.77802	0.855966	0.857223
SVM	1915	0.857143	0.77802	0.855966	0.857223
SVM	1920	0.857143	0.77802	0.855966	0.857223
SVM	1925	0.857143	0.77802	0.855966	0.857223
SVM	1930	0.857143	0.77802	0.855966	0.857223
SVM	1935	0.857143	0.77802	0.855966	0.857223
SVM	1940	0.857143	0.77802	0.855966	0.857223
SVM	1945	0.857143	0.77802	0.855966	0.857223
SVM	1950	0.857143	0.77802	0.855966	0.857223
SVM	1955	0.857143	0.77802	0.855966	0.857223
SVM	1960	0.857143	0.77802	0.855966	0.857223
SVM	1965	0.857143	0.77802	0.855966	0.857223
SVM	1970	0.857143	0.77802	0.855966	0.857223
SVM	1975	0.857143	0.77802	0.855966	0.857223
SVM	1980	0.857143	0.77802	0.855966	0.857223
SVM	1985	0.857143	0.77802	0.855966	0.857223
SVM	1990	0.857143	0.77802	0.855966	0.857223
SVM	1995	0.857143	0.77802	0.855966	0.857223
SVM	2000	0.857143	0.77802	0.855966	0.857223
Bayes	5	0.683983	0.502998	0.655616	0.688428
Bayes	10	0.770563	0.669647	0.759755	0.77961
Bayes	15	0.857143	0.780629	0.844208	0.859138
Bayes	20	0.839827	0.754175	0.829349	0.841518
Bayes	25	0.831169	0.744906	0.821336	0.83498
Bayes	30	0.787879	0.687222	0.779641	0.794135
Bayes	35	0.78355	0.688797	0.776851	0.791746
Bayes	40	0.796537	0.701913	0.787562	0.804336
Bayes	45	0.792208	0.691556	0.78212	0.798391
Bayes	50	0.800866	0.708477	0.791099	0.808198
Bayes	55	0.809524	0.716989	0.797757	0.816593
Bayes	60	0.805195	0.712617	0.796689	0.811285
Bayes	65	0.805195	0.717496	0.799137	0.811469
Bayes	70	0.800866	0.707128	0.792501	0.806732
Bayes	75	0.796537	0.705155	0.78949	0.802837
Bayes	80	0.805195	0.717054	0.798273	0.811509
Bayes	85	0.805195	0.717054	0.798273	0.811509
Bayes	90	0.831169	0.748127	0.825495	0.834556
Bayes	95	0.835498	0.749909	0.826821	0.838944
Bayes	100	0.82684	0.738216	0.816535	0.830839
Bayes	105	0.831169	0.748285	0.822941	0.834945
Bayes	110	0.822511	0.734428	0.812629	0.824974
Bayes	115	0.818182	0.730098	0.808315	0.82185
Bayes	120	0.818182	0.730098	0.808315	0.82185
Bayes	125	0.818182	0.730098	0.808315	0.82185
Bayes	130	0.809524	0.715329	0.798837	0.813244
Bayes	135	0.813853	0.72336	0.804515	0.817267
Bayes	140	0.813853	0.720847	0.80287	0.817091
Bayes	145	0.809524	0.716532	0.798615	0.813972
Bayes	150	0.818182	0.726347	0.805689	0.820532
Bayes	155	0.818182	0.725199	0.806071	0.819908
Bayes	160	0.809524	0.714014	0.797931	0.812217
Bayes	165	0.809524	0.710259	0.796641	0.811006
Bayes	170	0.809524	0.709153	0.79709	0.810435
Bayes	175	0.809524	0.713904	0.798576	0.812241
Bayes	180	0.805195	0.706985	0.794249	0.807365
Bayes	185	0.822511	0.730855	0.81082	0.823771
Bayes	190	0.822511	0.730855	0.81082	0.823771
Bayes	195	0.822511	0.729746	0.811289	0.823196
Bayes	200	0.831169	0.743475	0.819258	0.832478
Bayes	205	0.82684	0.736621	0.814957	0.827617
Bayes	210	0.822511	0.730948	0.810174	0.823325
Bayes	215	0.818182	0.725177	0.806083	0.819506
Bayes	220	0.818182	0.725177	0.806083	0.819506
Bayes	225	0.818182	0.725177	0.806083	0.819506
Bayes	230	0.82684	0.736777	0.814294	0.827146
Bayes	235	0.82684	0.736777	0.814294	0.827146
Bayes	240	0.822511	0.730948	0.810174	0.823325
Bayes	245	0.818182	0.724003	0.806487	0.818886
Bayes	250	0.822511	0.729792	0.810622	0.822729
Bayes	255	0.813853	0.717124	0.802814	0.814453
Bayes	260	0.813853	0.719498	0.803716	0.814558
Bayes	265	0.818182	0.72402	0.808371	0.8179
Bayes	270	0.822511	0.730941	0.812698	0.822784
Bayes	275	0.818182	0.722872	0.810179	0.817411
Bayes	280	0.818182	0.722872	0.810179	0.817411
Bayes	285	0.818182	0.722872	0.810179	0.817411
Bayes	290	0.818182	0.722872	0.810179	0.817411
Bayes	295	0.818182	0.722872	0.810179	0.817411
Bayes	300	0.822511	0.729746	0.81449	0.822268
Bayes	305	0.822511	0.729792	0.81385	0.821841
Bayes	310	0.831169	0.743475	0.822458	0.83155
Bayes	315	0.835498	0.749277	0.8267	0.835454
Bayes	320	0.844156	0.761068	0.835282	0.843278
Bayes	325	0.82684	0.737721	0.816992	0.827218
Bayes	330	0.831169	0.743495	0.821187	0.831097
Bayes	335	0.835498	0.74933	0.825413	0.834979
Bayes	340	0.831169	0.743495	0.821187	0.831097
Bayes	345	0.831169	0.743495	0.821187	0.831097
Bayes	350	0.82684	0.737721	0.816992	0.827218
Bayes	355	0.835498	0.751479	0.82556	0.836909
Bayes	360	0.835498	0.751479	0.82556	0.836909
Bayes	365	0.835498	0.751479	0.82556	0.836909
Bayes	370	0.835498	0.751479	0.82556	0.836909
Bayes	375	0.831169	0.745809	0.821391	0.833028
Bayes	380	0.82684	0.737731	0.815119	0.828629
Bayes	385	0.835498	0.74927	0.824668	0.83676
Bayes	390	0.835498	0.74927	0.824668	0.83676
Bayes	395	0.831169	0.74144	0.820333	0.830971
Bayes	400	0.844156	0.762024	0.833977	0.843731
Bayes	405	0.839827	0.755227	0.829672	0.838865
Bayes	410	0.848485	0.767059	0.839627	0.847199
Bayes	415	0.848485	0.767059	0.839627	0.847199
Bayes	420	0.848485	0.767059	0.839627	0.847199
Bayes	425	0.844156	0.761068	0.835282	0.843278
Bayes	430	0.848485	0.767059	0.839627	0.847199
Bayes	435	0.844156	0.761068	0.835282	0.843278
Bayes	440	0.844156	0.761068	0.835282	0.843278
Bayes	445	0.844156	0.761068	0.835282	0.843278
Bayes	450	0.844156	0.760061	0.835998	0.842837
Bayes	455	0.831169	0.742407	0.823025	0.831026
Bayes	460	0.831169	0.742407	0.823025	0.831026
Bayes	465	0.831169	0.742407	0.823025	0.831026
Bayes	470	0.82684	0.735601	0.819363	0.826603
Bayes	475	0.82684	0.735601	0.819363	0.826603
Bayes	480	0.822511	0.727657	0.814289	0.822604
Bayes	485	0.82684	0.7346	0.818516	0.827385
Bayes	490	0.82684	0.7346	0.818516	0.827385
Bayes	495	0.831169	0.740496	0.823965	0.831664
Bayes	500	0.831169	0.740496	0.823965	0.831664
Bayes	505	0.835498	0.746329	0.828309	0.835639
Bayes	510	0.831169	0.740496	0.823965	0.831664
Bayes	515	0.831169	0.739393	0.824121	0.830897
Bayes	520	0.839827	0.752223	0.832688	0.839621
Bayes	525	0.839827	0.752223	0.832688	0.839621
Bayes	530	0.839827	0.752223	0.832688	0.839621
Bayes	535	0.839827	0.752223	0.832688	0.839621
Bayes	540	0.835498	0.744477	0.826886	0.835559
Bayes	545	0.835498	0.744477	0.826886	0.835559
Bayes	550	0.818182	0.71698	0.809491	0.818397
Bayes	555	0.818182	0.71698	0.809491	0.818397
Bayes	560	0.818182	0.716022	0.80719	0.818659
Bayes	565	0.813853	0.70927	0.803607	0.814315
Bayes	570	0.813853	0.70927	0.803607	0.814315
Bayes	575	0.813853	0.708671	0.801813	0.814908
Bayes	580	0.82684	0.730046	0.815484	0.828058
Bayes	585	0.813853	0.708671	0.801813	0.814908
Bayes	590	0.809524	0.700415	0.796599	0.809047
Bayes	595	0.809524	0.700415	0.796599	0.809047
Bayes	600	0.809524	0.700415	0.796599	0.809047
Bayes	605	0.809524	0.700415	0.796599	0.809047
Bayes	610	0.809524	0.700415	0.796599	0.809047
Bayes	615	0.809524	0.700415	0.796599	0.809047
Bayes	620	0.813853	0.710895	0.802762	0.813672
Bayes	625	0.813853	0.709995	0.803508	0.813299
Bayes	630	0.818182	0.716821	0.807061	0.817605
Bayes	635	0.818182	0.717742	0.806341	0.818004
Bayes	640	0.813853	0.711836	0.802093	0.814099
Bayes	645	0.813853	0.711836	0.802093	0.814099
Bayes	650	0.818182	0.718705	0.805699	0.818458
Bayes	655	0.822511	0.725601	0.809962	0.82327
Bayes	660	0.822511	0.725601	0.809962	0.82327
Bayes	665	0.822511	0.725601	0.809962	0.82327
Bayes	670	0.822511	0.725601	0.809962	0.82327
Bayes	675	0.822511	0.725601	0.809962	0.82327
Bayes	680	0.822511	0.725601	0.809962	0.82327
Bayes	685	0.822511	0.725601	0.809962	0.82327
Bayes	690	0.822511	0.724635	0.807661	0.823505
Bayes	695	0.822511	0.724635	0.807661	0.823505
Bayes	700	0.822511	0.724635	0.807661	0.823505
Bayes	705	0.82684	0.73249	0.813591	0.827645
Bayes	710	0.831169	0.73846	0.81781	0.831508
Bayes	715	0.835498	0.744494	0.822066	0.835378
Bayes	720	0.831169	0.73846	0.81781	0.831508
Bayes	725	0.831169	0.73846	0.81781	0.831508
Bayes	730	0.818182	0.717742	0.806341	0.818004
Bayes	735	0.822511	0.724653	0.809932	0.822341
Bayes	740	0.82684	0.731631	0.813537	0.826684
Bayes	745	0.831169	0.738677	0.817155	0.831034
Bayes	750	0.835498	0.744779	0.821394	0.83488
Bayes	755	0.831169	0.737687	0.81779	0.830551
Bayes	760	0.835498	0.744779	0.821394	0.83488
Bayes	765	0.831169	0.738677	0.817155	0.831034
Bayes	770	0.82684	0.731631	0.813537	0.826684
Bayes	775	0.82684	0.731631	0.813537	0.826684
Bayes	780	0.822511	0.72564	0.809319	0.822823
Bayes	785	0.822511	0.72564	0.809319	0.822823
Bayes	790	0.82684	0.732641	0.812952	0.827194
Bayes	795	0.813853	0.710106	0.801145	0.814399
Bayes	800	0.813853	0.710983	0.800471	0.814815
Bayes	805	0.813853	0.710983	0.800471	0.814815
Bayes	810	0.818182	0.717777	0.80406	0.819158
Bayes	815	0.818182	0.717777	0.80406	0.819158
Bayes	820	0.818182	0.717777	0.80406	0.819158
Bayes	825	0.818182	0.717777	0.80406	0.819158
Bayes	830	0.818182	0.717777	0.80406	0.819158
Bayes	835	0.818182	0.717777	0.80406	0.819158
Bayes	840	0.818182	0.717777	0.80406	0.819158
Bayes	845	0.822511	0.724635	0.807661	0.823505
Bayes	850	0.822511	0.724635	0.807661	0.823505
Bayes	855	0.822511	0.724635	0.807661	0.823505
Bayes	860	0.822511	0.724635	0.807661	0.823505
Bayes	865	0.822511	0.724635	0.807661	0.823505
Bayes	870	0.822511	0.724635	0.807661	0.823505
Bayes	875	0.822511	0.724635	0.807661	0.823505
Bayes	880	0.822511	0.724635	0.807661	0.823505
Bayes	885	0.822511	0.724635	0.807661	0.823505
Bayes	890	0.822511	0.724635	0.807661	0.823505
Bayes	895	0.822511	0.724635	0.807661	0.823505
Bayes	900	0.822511	0.724635	0.807661	0.823505
Bayes	905	0.822511	0.724635	0.807661	0.823505
Bayes	910	0.822511	0.724635	0.807661	0.823505
Bayes	915	0.822511	0.724635	0.807661	0.823505
Bayes	920	0.813853	0.712863	0.79935	0.81581
Bayes	925	0.813853	0.712863	0.79935	0.81581
Bayes	930	0.809524	0.706087	0.795718	0.811417
Bayes	935	0.805195	0.699373	0.792098	0.807029
Bayes	940	0.805195	0.699373	0.792098	0.807029
Bayes	945	0.809524	0.706087	0.795718	0.811417
Bayes	950	0.809524	0.706087	0.795718	0.811417
Bayes	955	0.805195	0.699373	0.792098	0.807029
Bayes	960	0.805195	0.699373	0.792098	0.807029
Bayes	965	0.809524	0.706408	0.796308	0.811792
Bayes	970	0.813853	0.713081	0.799938	0.81619
Bayes	975	0.813853	0.713081	0.799938	0.81619
Bayes	980	0.813853	0.713081	0.799938	0.81619
Bayes	985	0.813853	0.713081	0.799938	0.81619
Bayes	990	0.813853	0.713081	0.799938	0.81619
Bayes	995	0.813853	0.713081	0.799938	0.81619
Bayes	1000	0.805195	0.699562	0.789898	0.808212
Bayes	1005	0.805195	0.700499	0.789462	0.808776
Bayes	1010	0.805195	0.700499	0.789462	0.808776
Bayes	1015	0.805195	0.700499	0.789462	0.808776
Bayes	1020	0.805195	0.700331	0.788289	0.808434
Bayes	1025	0.796537	0.687623	0.780006	0.799811
Bayes	1030	0.796537	0.687623	0.780006	0.799811
Bayes	1035	0.796537	0.687623	0.780006	0.799811
Bayes	1040	0.800866	0.695517	0.7859	0.803915
Bayes	1045	0.796537	0.687623	0.780006	0.799811
Bayes	1050	0.796537	0.687623	0.780006	0.799811
Bayes	1055	0.796537	0.687623	0.780006	0.799811
Bayes	1060	0.796537	0.687418	0.779343	0.79937
Bayes	1065	0.800866	0.693196	0.783345	0.803151
Bayes	1070	0.800866	0.693196	0.783345	0.803151
Bayes	1075	0.800866	0.693196	0.783345	0.803151
Bayes	1080	0.800866	0.693196	0.783345	0.803151
Bayes	1085	0.800866	0.693196	0.783345	0.803151
Bayes	1090	0.800866	0.693196	0.783345	0.803151
Bayes	1095	0.800866	0.693196	0.783345	0.803151
Bayes	1100	0.800866	0.693196	0.783345	0.803151
Bayes	1105	0.800866	0.693196	0.783345	0.803151
Bayes	1110	0.800866	0.693196	0.783345	0.803151
Bayes	1115	0.800866	0.693196	0.783345	0.803151
Bayes	1120	0.796537	0.686375	0.779731	0.798777
Bayes	1125	0.800866	0.693196	0.783345	0.803151
Bayes	1130	0.805195	0.70008	0.786972	0.80753
Bayes	1135	0.805195	0.70008	0.786972	0.80753
Bayes	1140	0.805195	0.70008	0.786972	0.80753
Bayes	1145	0.805195	0.70008	0.786972	0.80753
Bayes	1150	0.805195	0.70008	0.786972	0.80753
Bayes	1155	0.805195	0.70008	0.786972	0.80753
Bayes	1160	0.805195	0.70008	0.786972	0.80753
Bayes	1165	0.805195	0.70008	0.786972	0.80753
Bayes	1170	0.805195	0.70008	0.786972	0.80753
Bayes	1175	0.805195	0.70008	0.786972	0.80753
Bayes	1180	0.805195	0.70008	0.786972	0.80753
Bayes	1185	0.805195	0.70008	0.786972	0.80753
Bayes	1190	0.805195	0.70008	0.786972	0.80753
Bayes	1195	0.805195	0.70008	0.786972	0.80753
Bayes	1200	0.805195	0.70008	0.786972	0.80753
Bayes	1205	0.805195	0.70008	0.786972	0.80753
Bayes	1210	0.805195	0.70008	0.786972	0.80753
Bayes	1215	0.805195	0.70008	0.786972	0.80753
Bayes	1220	0.805195	0.70008	0.786972	0.80753
Bayes	1225	0.805195	0.70008	0.786972	0.80753
Bayes	1230	0.805195	0.70008	0.786972	0.80753
Bayes	1235	0.805195	0.70008	0.786972	0.80753
Bayes	1240	0.805195	0.70008	0.786972	0.80753
Bayes	1245	0.805195	0.70008	0.786972	0.80753
Bayes	1250	0.805195	0.70008	0.786972	0.80753
Bayes	1255	0.805195	0.70008	0.786972	0.80753
Bayes	1260	0.805195	0.70008	0.786972	0.80753
Bayes	1265	0.805195	0.70008	0.786972	0.80753
Bayes	1270	0.805195	0.70008	0.786972	0.80753
Bayes	1275	0.805195	0.70008	0.786972	0.80753
Bayes	1280	0.805195	0.70008	0.786972	0.80753
Bayes	1285	0.805195	0.70008	0.786972	0.80753
Bayes	1290	0.805195	0.70008	0.786972	0.80753
Bayes	1295	0.805195	0.70008	0.786972	0.80753
Bayes	1300	0.805195	0.70008	0.786972	0.80753
Bayes	1305	0.805195	0.70008	0.786972	0.80753
Bayes	1310	0.805195	0.70008	0.786972	0.80753
Bayes	1315	0.805195	0.70008	0.786972	0.80753
Bayes	1320	0.805195	0.70008	0.786972	0.80753
Bayes	1325	0.805195	0.70008	0.786972	0.80753
Bayes	1330	0.805195	0.70008	0.786972	0.80753
Bayes	1335	0.805195	0.70008	0.786972	0.80753
Bayes	1340	0.805195	0.70008	0.786972	0.80753
Bayes	1345	0.805195	0.70008	0.786972	0.80753
Bayes	1350	0.805195	0.70008	0.786972	0.80753
Bayes	1355	0.805195	0.70008	0.786972	0.80753
Bayes	1360	0.805195	0.70008	0.786972	0.80753
Bayes	1365	0.805195	0.70008	0.786972	0.80753
Bayes	1370	0.805195	0.70008	0.786972	0.80753
Bayes	1375	0.805195	0.70008	0.786972	0.80753
Bayes	1380	0.805195	0.70008	0.786972	0.80753
Bayes	1385	0.805195	0.70008	0.786972	0.80753
Bayes	1390	0.805195	0.70008	0.786972	0.80753
Bayes	1395	0.805195	0.70008	0.786972	0.80753
Bayes	1400	0.805195	0.70008	0.786972	0.80753
Bayes	1405	0.805195	0.70008	0.786972	0.80753
Bayes	1410	0.805195	0.70008	0.786972	0.80753
Bayes	1415	0.805195	0.70008	0.786972	0.80753
Bayes	1420	0.805195	0.70008	0.786972	0.80753
Bayes	1425	0.805195	0.70008	0.786972	0.80753
Bayes	1430	0.805195	0.70008	0.786972	0.80753
Bayes	1435	0.805195	0.70008	0.786972	0.80753
Bayes	1440	0.805195	0.70008	0.786972	0.80753
Bayes	1445	0.805195	0.70008	0.786972	0.80753
Bayes	1450	0.805195	0.70008	0.786972	0.80753
Bayes	1455	0.805195	0.70008	0.786972	0.80753
Bayes	1460	0.805195	0.70008	0.786972	0.80753
Bayes	1465	0.805195	0.70008	0.786972	0.80753
Bayes	1470	0.805195	0.70008	0.786972	0.80753
Bayes	1475	0.805195	0.70008	0.786972	0.80753
Bayes	1480	0.805195	0.70008	0.786972	0.80753
Bayes	1485	0.805195	0.70008	0.786972	0.80753
Bayes	1490	0.805195	0.70008	0.786972	0.80753
Bayes	1495	0.805195	0.70008	0.786972	0.80753
Bayes	1500	0.805195	0.70008	0.786972	0.80753
Bayes	1505	0.805195	0.70008	0.786972	0.80753
Bayes	1510	0.805195	0.70008	0.786972	0.80753
Bayes	1515	0.805195	0.70008	0.786972	0.80753
Bayes	1520	0.805195	0.70008	0.786972	0.80753
Bayes	1525	0.805195	0.70008	0.786972	0.80753
Bayes	1530	0.805195	0.70008	0.786972	0.80753
Bayes	1535	0.800866	0.693196	0.783345	0.803151
Bayes	1540	0.800866	0.693196	0.783345	0.803151
Bayes	1545	0.800866	0.693196	0.783345	0.803151
Bayes	1550	0.800866	0.693196	0.783345	0.803151
Bayes	1555	0.800866	0.693196	0.783345	0.803151
Bayes	1560	0.800866	0.693196	0.783345	0.803151
Bayes	1565	0.800866	0.693196	0.783345	0.803151
Bayes	1570	0.796537	0.686375	0.779731	0.798777
Bayes	1575	0.796537	0.686375	0.779731	0.798777
Bayes	1580	0.796537	0.686375	0.779731	0.798777
Bayes	1585	0.800866	0.693342	0.784026	0.803618
Bayes	1590	0.805195	0.700331	0.788289	0.808434
Bayes	1595	0.805195	0.700331	0.788289	0.808434
Bayes	1600	0.796537	0.687992	0.780629	0.800209
Bayes	1605	0.796537	0.687992	0.780629	0.800209
Bayes	1610	0.800866	0.694632	0.784267	0.804624
Bayes	1615	0.800866	0.694632	0.784267	0.804624
Bayes	1620	0.796537	0.688989	0.780272	0.800814
Bayes	1625	0.796537	0.687787	0.781209	0.800176
Bayes	1630	0.796537	0.688238	0.781763	0.800497
Bayes	1635	0.792208	0.681156	0.777556	0.79574
Bayes	1640	0.792208	0.681156	0.777556	0.79574
Bayes	1645	0.787879	0.674581	0.773914	0.791308
Bayes	1650	0.787879	0.674581	0.773914	0.791308
Bayes	1655	0.787879	0.674581	0.773914	0.791308
Bayes	1660	0.787879	0.674581	0.773914	0.791308
Bayes	1665	0.787879	0.674581	0.773914	0.791308
Bayes	1670	0.787879	0.674581	0.773914	0.791308
Bayes	1675	0.792208	0.681156	0.777556	0.79574
Bayes	1680	0.792208	0.681156	0.777556	0.79574
Bayes	1685	0.787879	0.674581	0.773914	0.791308
Bayes	1690	0.787879	0.674581	0.773914	0.791308
Bayes	1695	0.787879	0.674581	0.773914	0.791308
Bayes	1700	0.792208	0.681156	0.777556	0.79574
Bayes	1705	0.787879	0.674581	0.773914	0.791308
Bayes	1710	0.787879	0.674581	0.773914	0.791308
Bayes	1715	0.787879	0.674581	0.773914	0.791308
Bayes	1720	0.78355	0.667483	0.769688	0.786538
Bayes	1725	0.787879	0.674097	0.77332	0.790959
Bayes	1730	0.792208	0.681156	0.777556	0.79574
Bayes	1735	0.792208	0.681156	0.777556	0.79574
Bayes	1740	0.792208	0.681156	0.777556	0.79574
Bayes	1745	0.792208	0.681156	0.777556	0.79574
Bayes	1750	0.792208	0.681156	0.777556	0.79574
Bayes	1755	0.792208	0.681156	0.777556	0.79574
Bayes	1760	0.787879	0.674581	0.773914	0.791308
Bayes	1765	0.787879	0.674581	0.773914	0.791308
Bayes	1770	0.792208	0.681156	0.777556	0.79574
Bayes	1775	0.792208	0.681156	0.777556	0.79574
Bayes	1780	0.792208	0.681156	0.777556	0.79574
Bayes	1785	0.78355	0.667483	0.769688	0.786538
Bayes	1790	0.78355	0.667483	0.769688	0.786538
Bayes	1795	0.78355	0.667483	0.769688	0.786538
Bayes	1800	0.78355	0.667483	0.769688	0.786538
Bayes	1805	0.78355	0.666526	0.770148	0.786017
Bayes	1810	0.78355	0.666526	0.770148	0.786017
Bayes	1815	0.78355	0.666526	0.770148	0.786017
Bayes	1820	0.78355	0.666526	0.770148	0.786017
Bayes	1825	0.78355	0.666526	0.770148	0.786017
Bayes	1830	0.78355	0.666526	0.770148	0.786017
Bayes	1835	0.78355	0.665607	0.770678	0.785546
Bayes	1840	0.78355	0.666816	0.769639	0.786112
Bayes	1845	0.78355	0.666816	0.769639	0.786112
Bayes	1850	0.78355	0.666816	0.769639	0.786112
Bayes	1855	0.779221	0.659689	0.765387	0.781317
Bayes	1860	0.779221	0.659689	0.765387	0.781317
Bayes	1865	0.78355	0.665607	0.770678	0.785546
Bayes	1870	0.78355	0.665607	0.770678	0.785546
Bayes	1875	0.78355	0.665607	0.770678	0.785546
Bayes	1880	0.78355	0.665607	0.770678	0.785546
Bayes	1885	0.78355	0.665607	0.770678	0.785546
Bayes	1890	0.779221	0.659689	0.765387	0.781317
Bayes	1895	0.779221	0.659689	0.765387	0.781317
Bayes	1900	0.779221	0.659689	0.765387	0.781317
Bayes	1905	0.779221	0.659689	0.765387	0.781317
Bayes	1910	0.779221	0.659689	0.765387	0.781317
Bayes	1915	0.779221	0.659689	0.765387	0.781317
Bayes	1920	0.779221	0.659689	0.765387	0.781317
Bayes	1925	0.779221	0.659689	0.765387	0.781317
Bayes	1930	0.779221	0.65877	0.76595	0.780879
Bayes	1935	0.779221	0.65877	0.76595	0.780879
Bayes	1940	0.779221	0.65877	0.76595	0.780879
Bayes	1945	0.779221	0.65877	0.76595	0.780879
Bayes	1950	0.779221	0.65877	0.76595	0.780879
Bayes	1955	0.779221	0.65877	0.76595	0.780879
Bayes	1960	0.779221	0.65877	0.76595	0.780879
Bayes	1965	0.779221	0.65877	0.76595	0.780879
Bayes	1970	0.779221	0.65877	0.76595	0.780879
Bayes	1975	0.779221	0.65877	0.76595	0.780879
Bayes	1980	0.78355	0.664727	0.771279	0.785125
Bayes	1985	0.78355	0.664727	0.771279	0.785125
Bayes	1990	0.78355	0.664727	0.771279	0.785125
Bayes	1995	0.78355	0.664727	0.771279	0.785125
[truncated: 2,801 more rows]

## Sheet: MCFS
Classification algorithm	Number of features	ACC	MCC	Macro F1	Weighted F1
Ncentroid	5	0.658009	0.446468	0.578878	0.652089
Ncentroid	10	0.65368	0.456739	0.588657	0.647367
Ncentroid	15	0.658009	0.46495	0.594756	0.651308
Ncentroid	20	0.636364	0.422578	0.570243	0.625777
Ncentroid	25	0.636364	0.422578	0.570243	0.625777
Ncentroid	30	0.649351	0.444819	0.592106	0.638194
Ncentroid	35	0.649351	0.444819	0.592106	0.638194
Ncentroid	40	0.649351	0.444819	0.592106	0.638194
Ncentroid	45	0.65368	0.450762	0.597905	0.643182
Ncentroid	50	0.649351	0.444819	0.592106	0.638194
Ncentroid	55	0.65368	0.450762	0.597905	0.643182
Ncentroid	60	0.649351	0.453898	0.602919	0.656215
Ncentroid	65	0.65368	0.460138	0.605847	0.659944
Ncentroid	70	0.65368	0.460138	0.605847	0.659944
Ncentroid	75	0.65368	0.460138	0.605847	0.659944
Ncentroid	80	0.658009	0.466419	0.608774	0.663664
Ncentroid	85	0.658009	0.464999	0.609064	0.662664
Ncentroid	90	0.658009	0.464999	0.609064	0.662664
Ncentroid	95	0.658009	0.464999	0.609064	0.662664
Ncentroid	100	0.662338	0.471343	0.611988	0.666373
Ncentroid	105	0.662338	0.471343	0.611988	0.666373
Ncentroid	110	0.69697	0.521643	0.652048	0.700173
Ncentroid	115	0.701299	0.529746	0.658328	0.704845
Ncentroid	120	0.701299	0.529746	0.658328	0.704845
Ncentroid	125	0.705628	0.535865	0.663497	0.709135
Ncentroid	130	0.705628	0.535865	0.663497	0.709135
Ncentroid	135	0.705628	0.535865	0.663497	0.709135
Ncentroid	140	0.705628	0.535865	0.663497	0.709135
Ncentroid	145	0.701299	0.528517	0.658921	0.704011
Ncentroid	150	0.701299	0.529746	0.658328	0.704845
Ncentroid	155	0.705628	0.538359	0.666047	0.71017
Ncentroid	160	0.705628	0.538359	0.666047	0.71017
Ncentroid	165	0.701299	0.531003	0.661462	0.705031
Ncentroid	170	0.714286	0.551107	0.67588	0.717192
Ncentroid	175	0.714286	0.551107	0.67588	0.717192
Ncentroid	180	0.714286	0.551107	0.67588	0.717192
Ncentroid	185	0.541126	0.37929	0.505978	0.551383
Ncentroid	190	0.541126	0.37929	0.505978	0.551383
Ncentroid	195	0.541126	0.37929	0.505978	0.551383
Ncentroid	200	0.545455	0.383803	0.509091	0.555077
Ncentroid	205	0.545455	0.383803	0.509091	0.555077
Ncentroid	210	0.541126	0.37929	0.505978	0.551383
Ncentroid	215	0.545455	0.384795	0.505846	0.552675
Ncentroid	220	0.545455	0.384795	0.505846	0.552675
Ncentroid	225	0.541126	0.380248	0.502772	0.549028
Ncentroid	230	0.541126	0.377189	0.49927	0.545583
Ncentroid	235	0.536797	0.372128	0.495889	0.541042
Ncentroid	240	0.536797	0.37731	0.497244	0.540989
Ncentroid	245	0.532468	0.367548	0.492813	0.537382
Ncentroid	250	0.532468	0.367548	0.492813	0.537382
Ncentroid	255	0.532468	0.367548	0.492813	0.537382
Ncentroid	260	0.532468	0.367548	0.492813	0.537382
Ncentroid	265	0.532468	0.367548	0.492813	0.537382
Ncentroid	270	0.528139	0.370932	0.494238	0.536069
Ncentroid	275	0.52381	0.364296	0.490954	0.531769
Ncentroid	280	0.519481	0.359813	0.487786	0.527949
Ncentroid	285	0.519481	0.359813	0.487786	0.527949
Ncentroid	290	0.52381	0.366442	0.491093	0.532283
Ncentroid	295	0.52381	0.366442	0.491093	0.532283
Ncentroid	300	0.52381	0.366442	0.491093	0.532283
Ncentroid	305	0.52381	0.366442	0.491093	0.532283
Ncentroid	310	0.493506	0.313704	0.445135	0.484498
Ncentroid	315	0.497835	0.32325	0.449025	0.487015
Ncentroid	320	0.497835	0.32325	0.449025	0.487015
Ncentroid	325	0.497835	0.32325	0.449025	0.487015
Ncentroid	330	0.493506	0.311562	0.445193	0.484192
Ncentroid	335	0.493506	0.311562	0.445193	0.484192
Ncentroid	340	0.493506	0.311562	0.445193	0.484192
Ncentroid	345	0.497835	0.321496	0.452377	0.492186
Ncentroid	350	0.497835	0.324148	0.453213	0.490637
Ncentroid	355	0.497835	0.324148	0.453213	0.490637
Ncentroid	360	0.497835	0.324148	0.453213	0.490637
Ncentroid	365	0.497835	0.324148	0.453213	0.490637
Ncentroid	370	0.497835	0.324148	0.453213	0.490637
Ncentroid	375	0.510823	0.345839	0.477862	0.511853
Ncentroid	380	0.510823	0.343691	0.477739	0.511349
Ncentroid	385	0.510823	0.343691	0.477739	0.511349
Ncentroid	390	0.510823	0.343691	0.477739	0.511349
Ncentroid	395	0.484848	0.336073	0.457243	0.488867
Ncentroid	400	0.484848	0.336073	0.457243	0.488867
Ncentroid	405	0.484848	0.336073	0.457243	0.488867
Ncentroid	410	0.484848	0.336073	0.457243	0.488867
Ncentroid	415	0.484848	0.336073	0.457243	0.488867
Ncentroid	420	0.484848	0.336073	0.457243	0.488867
Ncentroid	425	0.484848	0.336073	0.457243	0.488867
Ncentroid	430	0.480519	0.3226	0.452843	0.484362
Ncentroid	435	0.480519	0.3226	0.452843	0.484362
Ncentroid	440	0.480519	0.3226	0.452843	0.484362
Ncentroid	445	0.480519	0.3226	0.452843	0.484362
Ncentroid	450	0.480519	0.3226	0.452843	0.484362
Ncentroid	455	0.480519	0.3226	0.452843	0.484362
Ncentroid	460	0.480519	0.3226	0.452843	0.484362
Ncentroid	465	0.480519	0.3226	0.452843	0.484362
Ncentroid	470	0.480519	0.3226	0.452843	0.484362
Ncentroid	475	0.480519	0.3226	0.452843	0.484362
Ncentroid	480	0.480519	0.3226	0.452843	0.484362
Ncentroid	485	0.47619	0.315738	0.449303	0.479706
Ncentroid	490	0.47619	0.315738	0.449303	0.479706
Ncentroid	495	0.450216	0.276745	0.421769	0.447403
Ncentroid	500	0.450216	0.276745	0.421769	0.447403
Ncentroid	505	0.450216	0.276745	0.421769	0.447403
Ncentroid	510	0.450216	0.276745	0.421769	0.447403
Ncentroid	515	0.450216	0.276745	0.421769	0.447403
Ncentroid	520	0.450216	0.276745	0.421769	0.447403
Ncentroid	525	0.450216	0.276745	0.421769	0.447403
Ncentroid	530	0.450216	0.276745	0.421769	0.447403
Ncentroid	535	0.450216	0.276745	0.421769	0.447403
Ncentroid	540	0.450216	0.276745	0.421769	0.447403
Ncentroid	545	0.450216	0.276745	0.421769	0.447403
Ncentroid	550	0.450216	0.276745	0.421769	0.447403
Ncentroid	555	0.450216	0.276745	0.421769	0.447403
Ncentroid	560	0.450216	0.276745	0.421769	0.447403
Ncentroid	565	0.450216	0.276745	0.421769	0.447403
Ncentroid	570	0.450216	0.276745	0.421769	0.447403
Ncentroid	575	0.450216	0.276745	0.421769	0.447403
Ncentroid	580	0.450216	0.276745	0.421769	0.447403
Ncentroid	585	0.450216	0.276745	0.421769	0.447403
Ncentroid	590	0.450216	0.276745	0.421769	0.447403
Ncentroid	595	0.450216	0.276745	0.421769	0.447403
Ncentroid	600	0.450216	0.276745	0.421769	0.447403
Ncentroid	605	0.450216	0.276745	0.421769	0.447403
Ncentroid	610	0.450216	0.276745	0.421769	0.447403
Ncentroid	615	0.450216	0.276745	0.421769	0.447403
Ncentroid	620	0.450216	0.276745	0.421769	0.447403
Ncentroid	625	0.458874	0.284424	0.431582	0.457296
Ncentroid	630	0.458874	0.284424	0.431582	0.457296
Ncentroid	635	0.458874	0.286593	0.431738	0.457787
Ncentroid	640	0.458874	0.286593	0.431738	0.457787
Ncentroid	645	0.458874	0.286593	0.431738	0.457787
Ncentroid	650	0.458874	0.286593	0.431738	0.457787
Ncentroid	655	0.458874	0.286593	0.431738	0.457787
Ncentroid	660	0.458874	0.282296	0.431453	0.456828
Ncentroid	665	0.458874	0.282296	0.431453	0.456828
Ncentroid	670	0.458874	0.282296	0.431453	0.456828
Ncentroid	675	0.458874	0.282296	0.431453	0.456828
Ncentroid	680	0.458874	0.282296	0.431453	0.456828
Ncentroid	685	0.458874	0.282296	0.431453	0.456828
Ncentroid	690	0.458874	0.276139	0.431227	0.455559
Ncentroid	695	0.458874	0.276139	0.431227	0.455559
Ncentroid	700	0.458874	0.276139	0.431227	0.455559
Ncentroid	705	0.458874	0.276139	0.431227	0.455559
Ncentroid	710	0.458874	0.276139	0.431227	0.455559
Ncentroid	715	0.458874	0.276139	0.431227	0.455559
Ncentroid	720	0.458874	0.276139	0.431227	0.455559
Ncentroid	725	0.458874	0.274159	0.431204	0.45518
Ncentroid	730	0.458874	0.274159	0.431204	0.45518
Ncentroid	735	0.458874	0.274159	0.431204	0.45518
Ncentroid	740	0.458874	0.274159	0.431204	0.45518
Ncentroid	745	0.463203	0.270364	0.439317	0.462038
Ncentroid	750	0.463203	0.270364	0.439317	0.462038
Ncentroid	755	0.463203	0.270364	0.439317	0.462038
Ncentroid	760	0.463203	0.270364	0.439317	0.462038
Ncentroid	765	0.463203	0.270364	0.439317	0.462038
Ncentroid	770	0.463203	0.270364	0.439317	0.462038
Ncentroid	775	0.463203	0.270364	0.439317	0.462038
Ncentroid	780	0.463203	0.272223	0.439381	0.462469
Ncentroid	785	0.463203	0.272223	0.439381	0.462469
Ncentroid	790	0.463203	0.266739	0.439269	0.461241
Ncentroid	795	0.463203	0.266739	0.439269	0.461241
Ncentroid	800	0.463203	0.266739	0.439269	0.461241
Ncentroid	805	0.463203	0.266739	0.439269	0.461241
Ncentroid	810	0.463203	0.266739	0.439269	0.461241
Ncentroid	815	0.471861	0.282866	0.446851	0.469086
Ncentroid	820	0.471861	0.282866	0.446851	0.469086
Ncentroid	825	0.471861	0.282866	0.446851	0.469086
Ncentroid	830	0.471861	0.282866	0.446851	0.469086
Ncentroid	835	0.471861	0.282866	0.446851	0.469086
Ncentroid	840	0.471861	0.282866	0.446851	0.469086
Ncentroid	845	0.463203	0.271924	0.439949	0.460263
Ncentroid	850	0.463203	0.271924	0.439949	0.460263
Ncentroid	855	0.467532	0.276474	0.443416	0.464505
Ncentroid	860	0.463203	0.271924	0.439949	0.460263
Ncentroid	865	0.463203	0.271924	0.439949	0.460263
Ncentroid	870	0.463203	0.271924	0.439949	0.460263
Ncentroid	875	0.463203	0.271924	0.439949	0.460263
Ncentroid	880	0.441558	0.227298	0.405229	0.431351
Ncentroid	885	0.441558	0.227298	0.405229	0.431351
Ncentroid	890	0.441558	0.227298	0.405229	0.431351
Ncentroid	895	0.441558	0.227298	0.405229	0.431351
Ncentroid	900	0.441558	0.227298	0.405229	0.431351
Ncentroid	905	0.441558	0.227298	0.405229	0.431351
Ncentroid	910	0.441558	0.227298	0.405229	0.431351
Ncentroid	915	0.441558	0.225544	0.405362	0.431127
Ncentroid	920	0.441558	0.225544	0.405362	0.431127
Ncentroid	925	0.441558	0.225544	0.405362	0.431127
Ncentroid	930	0.441558	0.225544	0.405362	0.431127
Ncentroid	935	0.441558	0.225544	0.405362	0.431127
Ncentroid	940	0.441558	0.225544	0.405362	0.431127
Ncentroid	945	0.441558	0.225544	0.405362	0.431127
Ncentroid	950	0.441558	0.225544	0.405362	0.431127
Ncentroid	955	0.441558	0.225544	0.405362	0.431127
Ncentroid	960	0.441558	0.223817	0.40552	0.430921
Ncentroid	965	0.441558	0.223817	0.40552	0.430921
Ncentroid	970	0.441558	0.223817	0.40552	0.430921
Ncentroid	975	0.441558	0.223817	0.40552	0.430921
Ncentroid	980	0.441558	0.223817	0.40552	0.430921
Ncentroid	985	0.441558	0.223817	0.40552	0.430921
Ncentroid	990	0.441558	0.223817	0.40552	0.430921
Ncentroid	995	0.441558	0.223817	0.40552	0.430921
Ncentroid	1000	0.441558	0.223817	0.40552	0.430921
Ncentroid	1005	0.441558	0.223817	0.40552	0.430921
Ncentroid	1010	0.441558	0.223817	0.40552	0.430921
Ncentroid	1015	0.441558	0.223817	0.40552	0.430921
Ncentroid	1020	0.441558	0.227298	0.405229	0.431351
Ncentroid	1025	0.441558	0.227298	0.405229	0.431351
Ncentroid	1030	0.441558	0.225544	0.405362	0.431127
Ncentroid	1035	0.441558	0.225544	0.405362	0.431127
Ncentroid	1040	0.441558	0.225544	0.405362	0.431127
Ncentroid	1045	0.441558	0.225544	0.405362	0.431127
Ncentroid	1050	0.441558	0.225544	0.405362	0.431127
Ncentroid	1055	0.441558	0.225544	0.405362	0.431127
Ncentroid	1060	0.441558	0.225544	0.405362	0.431127
Ncentroid	1065	0.441558	0.225544	0.405362	0.431127
Ncentroid	1070	0.441558	0.225544	0.405362	0.431127
Ncentroid	1075	0.441558	0.225544	0.405362	0.431127
Ncentroid	1080	0.441558	0.225544	0.405362	0.431127
Ncentroid	1085	0.441558	0.225544	0.405362	0.431127
Ncentroid	1090	0.441558	0.223817	0.40552	0.430921
Ncentroid	1095	0.441558	0.223817	0.40552	0.430921
Ncentroid	1100	0.441558	0.223817	0.40552	0.430921
Ncentroid	1105	0.441558	0.223817	0.40552	0.430921
Ncentroid	1110	0.441558	0.223817	0.40552	0.430921
Ncentroid	1115	0.441558	0.223817	0.40552	0.430921
Ncentroid	1120	0.441558	0.223817	0.40552	0.430921
Ncentroid	1125	0.441558	0.223817	0.40552	0.430921
Ncentroid	1130	0.441558	0.223817	0.40552	0.430921
Ncentroid	1135	0.441558	0.223817	0.40552	0.430921
Ncentroid	1140	0.441558	0.223817	0.40552	0.430921
Ncentroid	1145	0.441558	0.225544	0.405362	0.431127
Ncentroid	1150	0.441558	0.225544	0.405362	0.431127
Ncentroid	1155	0.441558	0.225544	0.405362	0.431127
Ncentroid	1160	0.441558	0.225544	0.405362	0.431127
Ncentroid	1165	0.441558	0.225544	0.405362	0.431127
Ncentroid	1170	0.441558	0.225544	0.405362	0.431127
Ncentroid	1175	0.441558	0.225544	0.405362	0.431127
Ncentroid	1180	0.441558	0.225544	0.405362	0.431127
Ncentroid	1185	0.441558	0.225544	0.405362	0.431127
Ncentroid	1190	0.441558	0.225544	0.405362	0.431127
Ncentroid	1195	0.441558	0.225544	0.405362	0.431127
Ncentroid	1200	0.441558	0.225544	0.405362	0.431127
Ncentroid	1205	0.441558	0.225544	0.405362	0.431127
Ncentroid	1210	0.441558	0.225544	0.405362	0.431127
Ncentroid	1215	0.441558	0.225544	0.405362	0.431127
Ncentroid	1220	0.441558	0.225544	0.405362	0.431127
Ncentroid	1225	0.441558	0.225544	0.405362	0.431127
Ncentroid	1230	0.441558	0.223817	0.40552	0.430921
Ncentroid	1235	0.441558	0.223817	0.40552	0.430921
Ncentroid	1240	0.441558	0.223817	0.40552	0.430921
Ncentroid	1245	0.441558	0.223817	0.40552	0.430921
Ncentroid	1250	0.441558	0.223817	0.40552	0.430921
Ncentroid	1255	0.441558	0.223817	0.40552	0.430921
Ncentroid	1260	0.441558	0.223817	0.40552	0.430921
Ncentroid	1265	0.441558	0.223817	0.40552	0.430921
Ncentroid	1270	0.441558	0.223817	0.40552	0.430921
Ncentroid	1275	0.441558	0.223817	0.40552	0.430921
Ncentroid	1280	0.441558	0.223817	0.40552	0.430921
Ncentroid	1285	0.441558	0.223817	0.40552	0.430921
Ncentroid	1290	0.441558	0.223817	0.40552	0.430921
Ncentroid	1295	0.441558	0.223817	0.40552	0.430921
Ncentroid	1300	0.441558	0.223817	0.40552	0.430921
Ncentroid	1305	0.441558	0.223817	0.40552	0.430921
Ncentroid	1310	0.441558	0.223817	0.40552	0.430921
Ncentroid	1315	0.445887	0.230042	0.412348	0.437772
Ncentroid	1320	0.441558	0.225335	0.409016	0.433689
Ncentroid	1325	0.441558	0.225335	0.409016	0.433689
Ncentroid	1330	0.441558	0.225335	0.409016	0.433689
Ncentroid	1335	0.441558	0.225335	0.409016	0.433689
Ncentroid	1340	0.441558	0.225335	0.409016	0.433689
Ncentroid	1345	0.441558	0.225335	0.409016	0.433689
Ncentroid	1350	0.441558	0.225335	0.409016	0.433689
Ncentroid	1355	0.441558	0.225335	0.409016	0.433689
Ncentroid	1360	0.441558	0.225335	0.409016	0.433689
Ncentroid	1365	0.441558	0.225335	0.409016	0.433689
Ncentroid	1370	0.441558	0.225335	0.409016	0.433689
Ncentroid	1375	0.445887	0.230042	0.412348	0.437772
Ncentroid	1380	0.445887	0.230042	0.412348	0.437772
Ncentroid	1385	0.445887	0.230042	0.412348	0.437772
Ncentroid	1390	0.445887	0.230042	0.412348	0.437772
Ncentroid	1395	0.445887	0.230042	0.412348	0.437772
Ncentroid	1400	0.445887	0.230042	0.412348	0.437772
Ncentroid	1405	0.445887	0.230042	0.412348	0.437772
Ncentroid	1410	0.445887	0.230042	0.412348	0.437772
Ncentroid	1415	0.445887	0.230042	0.412348	0.437772
Ncentroid	1420	0.445887	0.230042	0.412348	0.437772
Ncentroid	1425	0.445887	0.230042	0.412348	0.437772
Ncentroid	1430	0.445887	0.230042	0.412348	0.437772
Ncentroid	1435	0.445887	0.230042	0.412348	0.437772
Ncentroid	1440	0.445887	0.230042	0.412348	0.437772
Ncentroid	1445	0.445887	0.230042	0.412348	0.437772
Ncentroid	1450	0.445887	0.230042	0.412348	0.437772
Ncentroid	1455	0.445887	0.230042	0.412348	0.437772
Ncentroid	1460	0.445887	0.230042	0.412348	0.437772
Ncentroid	1465	0.445887	0.230042	0.412348	0.437772
Ncentroid	1470	0.445887	0.230042	0.412348	0.437772
Ncentroid	1475	0.445887	0.230042	0.412348	0.437772
Ncentroid	1480	0.445887	0.230042	0.412348	0.437772
Ncentroid	1485	0.445887	0.230042	0.412348	0.437772
Ncentroid	1490	0.445887	0.230042	0.412348	0.437772
Ncentroid	1495	0.445887	0.230042	0.412348	0.437772
Ncentroid	1500	0.445887	0.230042	0.412348	0.437772
Ncentroid	1505	0.445887	0.230042	0.412348	0.437772
Ncentroid	1510	0.445887	0.230042	0.412348	0.437772
Ncentroid	1515	0.445887	0.230042	0.412348	0.437772
Ncentroid	1520	0.445887	0.230042	0.412348	0.437772
Ncentroid	1525	0.445887	0.230042	0.412348	0.437772
Ncentroid	1530	0.445887	0.230042	0.412348	0.437772
Ncentroid	1535	0.445887	0.230042	0.412348	0.437772
Ncentroid	1540	0.445887	0.230042	0.412348	0.437772
Ncentroid	1545	0.445887	0.230042	0.412348	0.437772
Ncentroid	1550	0.445887	0.230042	0.412348	0.437772
Ncentroid	1555	0.445887	0.230042	0.412348	0.437772
Ncentroid	1560	0.445887	0.230042	0.412348	0.437772
Ncentroid	1565	0.445887	0.230042	0.412348	0.437772
Ncentroid	1570	0.445887	0.230042	0.412348	0.437772
Ncentroid	1575	0.445887	0.230042	0.412348	0.437772
Ncentroid	1580	0.445887	0.230042	0.412348	0.437772
Ncentroid	1585	0.445887	0.230042	0.412348	0.437772
Ncentroid	1590	0.445887	0.230042	0.412348	0.437772
Ncentroid	1595	0.445887	0.230042	0.412348	0.437772
Ncentroid	1600	0.445887	0.230042	0.412348	0.437772
Ncentroid	1605	0.445887	0.230042	0.412348	0.437772
Ncentroid	1610	0.445887	0.230042	0.412348	0.437772
Ncentroid	1615	0.445887	0.230042	0.412348	0.437772
Ncentroid	1620	0.445887	0.230042	0.412348	0.437772
Ncentroid	1625	0.445887	0.230042	0.412348	0.437772
Ncentroid	1630	0.445887	0.230042	0.412348	0.437772
Ncentroid	1635	0.445887	0.230042	0.412348	0.437772
Ncentroid	1640	0.445887	0.230042	0.412348	0.437772
Ncentroid	1645	0.445887	0.230042	0.412348	0.437772
Ncentroid	1650	0.445887	0.230042	0.412348	0.437772
Ncentroid	1655	0.445887	0.230042	0.412348	0.437772
Ncentroid	1660	0.445887	0.230042	0.412348	0.437772
Ncentroid	1665	0.445887	0.230042	0.412348	0.437772
Ncentroid	1670	0.445887	0.230042	0.412348	0.437772
Ncentroid	1675	0.445887	0.230042	0.412348	0.437772
Ncentroid	1680	0.445887	0.230042	0.412348	0.437772
Ncentroid	1685	0.549784	0.331094	0.542569	0.556332
Ncentroid	1690	0.549784	0.331094	0.542569	0.556332
Ncentroid	1695	0.549784	0.331094	0.542569	0.556332
Ncentroid	1700	0.554113	0.336848	0.547124	0.560239
Ncentroid	1705	0.554113	0.336848	0.547124	0.560239
Ncentroid	1710	0.554113	0.336848	0.547124	0.560239
Ncentroid	1715	0.554113	0.336848	0.547124	0.560239
Ncentroid	1720	0.554113	0.336848	0.547124	0.560239
Ncentroid	1725	0.554113	0.336848	0.547124	0.560239
Ncentroid	1730	0.554113	0.336848	0.547124	0.560239
Ncentroid	1735	0.554113	0.336848	0.547124	0.560239
Ncentroid	1740	0.554113	0.336848	0.547124	0.560239
Ncentroid	1745	0.554113	0.336848	0.547124	0.560239
Ncentroid	1750	0.554113	0.336848	0.547124	0.560239
Ncentroid	1755	0.554113	0.336848	0.547124	0.560239
Ncentroid	1760	0.554113	0.336848	0.547124	0.560239
Ncentroid	1765	0.554113	0.336848	0.547124	0.560239
Ncentroid	1770	0.554113	0.336848	0.547124	0.560239
Ncentroid	1775	0.554113	0.336848	0.547124	0.560239
Ncentroid	1780	0.554113	0.336848	0.547124	0.560239
Ncentroid	1785	0.554113	0.336848	0.547124	0.560239
Ncentroid	1790	0.554113	0.336848	0.547124	0.560239
Ncentroid	1795	0.554113	0.336848	0.547124	0.560239
Ncentroid	1800	0.554113	0.336848	0.547124	0.560239
Ncentroid	1805	0.554113	0.336848	0.547124	0.560239
Ncentroid	1810	0.554113	0.336848	0.547124	0.560239
Ncentroid	1815	0.554113	0.336848	0.547124	0.560239
Ncentroid	1820	0.554113	0.336848	0.547124	0.560239
Ncentroid	1825	0.554113	0.336848	0.547124	0.560239
Ncentroid	1830	0.554113	0.336848	0.547124	0.560239
Ncentroid	1835	0.554113	0.336848	0.547124	0.560239
Ncentroid	1840	0.554113	0.336848	0.547124	0.560239
Ncentroid	1845	0.562771	0.348416	0.556182	0.567968
Ncentroid	1850	0.562771	0.348416	0.556182	0.567968
Ncentroid	1855	0.562771	0.348416	0.556182	0.567968
Ncentroid	1860	0.562771	0.348416	0.556182	0.567968
Ncentroid	1865	0.554113	0.332279	0.545037	0.560128
Ncentroid	1870	0.554113	0.332279	0.545037	0.560128
Ncentroid	1875	0.554113	0.332279	0.545037	0.560128
Ncentroid	1880	0.554113	0.332279	0.545037	0.560128
Ncentroid	1885	0.558442	0.339883	0.550728	0.563838
Ncentroid	1890	0.558442	0.339883	0.550728	0.563838
Ncentroid	1895	0.558442	0.339883	0.550728	0.563838
Ncentroid	1900	0.558442	0.339883	0.550728	0.563838
Ncentroid	1905	0.558442	0.339883	0.550728	0.563838
Ncentroid	1910	0.558442	0.339883	0.550728	0.563838
Ncentroid	1915	0.558442	0.339883	0.550728	0.563838
Ncentroid	1920	0.554113	0.334965	0.546078	0.560458
Ncentroid	1925	0.554113	0.334965	0.546078	0.560458
Ncentroid	1930	0.554113	0.334965	0.546078	0.560458
Ncentroid	1935	0.554113	0.334965	0.546078	0.560458
Ncentroid	1940	0.554113	0.334965	0.546078	0.560458
Ncentroid	1945	0.554113	0.334965	0.546078	0.560458
Ncentroid	1950	0.554113	0.334965	0.546078	0.560458
Ncentroid	1955	0.554113	0.334965	0.546078	0.560458
Ncentroid	1960	0.554113	0.334965	0.546078	0.560458
Ncentroid	1965	0.554113	0.334965	0.546078	0.560458
Ncentroid	1970	0.554113	0.33058	0.543686	0.560139
Ncentroid	1975	0.554113	0.33058	0.543686	0.560139
Ncentroid	1980	0.554113	0.33058	0.543686	0.560139
Ncentroid	1985	0.554113	0.33058	0.543686	0.560139
Ncentroid	1990	0.554113	0.33058	0.543686	0.560139
Ncentroid	1995	0.554113	0.33058	0.543686	0.560139
Ncentroid	2000	0.554113	0.33058	0.543686	0.560139
SGD	5	0.549784	0.344252	0.532557	0.574095
SGD	10	0.489177	0.247595	0.468375	0.521919
SGD	15	0.549784	0.310973	0.481129	0.554682
SGD	20	0.597403	0.415129	0.575689	0.623127
SGD	25	0.580087	0.361486	0.545422	0.597165
SGD	30	0.558442	0.322617	0.510051	0.574357
SGD	35	0.666667	0.478606	0.631833	0.673795
SGD	40	0.584416	0.383549	0.554952	0.603349
SGD	45	0.632035	0.444515	0.601537	0.648715
SGD	50	0.692641	0.524085	0.650516	0.702905
SGD	55	0.705628	0.546281	0.669018	0.716326
SGD	60	0.61039	0.386934	0.569234	0.617004
SGD	65	0.705628	0.566009	0.684641	0.717702
SGD	70	0.649351	0.476797	0.621706	0.660685
SGD	75	0.727273	0.6089	0.702965	0.732311
SGD	80	0.670996	0.523815	0.650935	0.67902
SGD	85	0.722944	0.574816	0.695206	0.729482
SGD	90	0.709957	0.551602	0.683697	0.716944
SGD	95	0.735931	0.606547	0.71206	0.737653
SGD	100	0.640693	0.45944	0.617412	0.653628
SGD	105	0.744589	0.590734	0.699876	0.744898
SGD	110	0.761905	0.617807	0.71998	0.761933
SGD	115	0.735931	0.592382	0.713277	0.742022
SGD	120	0.722944	0.563136	0.68662	0.725568
SGD	125	0.718615	0.555919	0.680206	0.723098
SGD	130	0.766234	0.639861	0.743769	0.772067
SGD	135	0.792208	0.676765	0.773338	0.795037
SGD	140	0.753247	0.606837	0.733374	0.75443
SGD	145	0.770563	0.653764	0.738656	0.76866
SGD	150	0.800866	0.690676	0.779949	0.804238
SGD	155	0.766234	0.634964	0.752848	0.768769
SGD	160	0.727273	0.580219	0.702796	0.732566
SGD	165	0.766234	0.644826	0.74309	0.77071
SGD	170	0.735931	0.58112	0.690653	0.73321
SGD	175	0.761905	0.63969	0.748683	0.766418
SGD	180	0.809524	0.705148	0.79106	0.811387
SGD	185	0.774892	0.644084	0.755107	0.777926
SGD	190	0.748918	0.597642	0.717993	0.749595
SGD	195	0.792208	0.667591	0.764847	0.793648
SGD	200	0.727273	0.593424	0.707639	0.735749
SGD	205	0.787879	0.655726	0.746736	0.78471
SGD	210	0.74026	0.586094	0.698947	0.741585
SGD	215	0.748918	0.607039	0.730811	0.752354
SGD	220	0.748918	0.615616	0.732855	0.753449
SGD	225	0.796537	0.672736	0.771199	0.795662
SGD	230	0.809524	0.698649	0.797673	0.810691
SGD	235	0.774892	0.651701	0.758312	0.778834
SGD	240	0.748918	0.605289	0.73111	0.751607
SGD	245	0.818182	0.705871	0.804123	0.817482
SGD	250	0.796537	0.692274	0.77197	0.799606
SGD	255	0.774892	0.655469	0.76438	0.778174
SGD	260	0.805195	0.694625	0.789231	0.80769
SGD	265	0.709957	0.570316	0.698565	0.716597
SGD	270	0.69697	0.539556	0.684789	0.702103
SGD	275	0.766234	0.628519	0.748958	0.767941
SGD	280	0.796537	0.686286	0.780443	0.800212
SGD	285	0.753247	0.634605	0.741746	0.75985
SGD	290	0.796537	0.681466	0.781225	0.799584
SGD	295	0.761905	0.621808	0.735823	0.763854
SGD	300	0.731602	0.594469	0.711009	0.740506
SGD	305	0.770563	0.643847	0.745563	0.776441
SGD	310	0.78355	0.663863	0.7763	0.784847
SGD	315	0.744589	0.610413	0.726896	0.749491
SGD	320	0.74026	0.61273	0.725696	0.746838
SGD	325	0.727273	0.578057	0.704522	0.732719
SGD	330	0.744589	0.608864	0.735222	0.747283
SGD	335	0.722944	0.557522	0.695375	0.724182
SGD	340	0.731602	0.570308	0.695555	0.732357
SGD	345	0.735931	0.588127	0.718283	0.739078
SGD	350	0.792208	0.67594	0.782881	0.793985
SGD	355	0.787879	0.66884	0.761779	0.79229
SGD	360	0.735931	0.583073	0.716261	0.738115
SGD	365	0.718615	0.56178	0.697022	0.723419
SGD	370	0.727273	0.58921	0.715192	0.734186
SGD	375	0.787879	0.667638	0.773458	0.790306
SGD	380	0.753247	0.60082	0.726363	0.751491
SGD	385	0.753247	0.601144	0.730682	0.752295
SGD	390	0.761905	0.619265	0.740699	0.761942
SGD	395	0.800866	0.681217	0.779985	0.801255
SGD	400	0.683983	0.527996	0.659781	0.696478
SGD	405	0.744589	0.596399	0.707836	0.746218
SGD	410	0.714286	0.569065	0.70405	0.719047
SGD	415	0.761905	0.628021	0.737843	0.763645
SGD	420	0.744589	0.598382	0.71934	0.74771
SGD	425	0.770563	0.647022	0.759411	0.773515
SGD	430	0.753247	0.607198	0.714117	0.75438
SGD	435	0.766234	0.634888	0.739282	0.769539
SGD	440	0.731602	0.584402	0.706248	0.738036
SGD	445	0.718615	0.581576	0.707333	0.725565
SGD	450	0.753247	0.628313	0.739462	0.759068
SGD	455	0.78355	0.665945	0.766208	0.787879
SGD	460	0.766234	0.63996	0.74521	0.772223
SGD	465	0.705628	0.547681	0.678057	0.71356
SGD	470	0.766234	0.64982	0.748158	0.772973
SGD	475	0.766234	0.653291	0.750328	0.773653
SGD	480	0.727273	0.606801	0.720339	0.733436
SGD	485	0.805195	0.699545	0.790485	0.808184
SGD	490	0.774892	0.640095	0.741027	0.775328
SGD	495	0.666667	0.498918	0.644468	0.678305
SGD	500	0.649351	0.47548	0.6182	0.657152
SGD	505	0.722944	0.575543	0.709593	0.72743
SGD	510	0.744589	0.600382	0.716797	0.74965
SGD	515	0.709957	0.549101	0.685424	0.714809
SGD	520	0.748918	0.611197	0.724906	0.754499
SGD	525	0.774892	0.645156	0.755442	0.777436
SGD	530	0.709957	0.556564	0.689506	0.71528
SGD	535	0.74026	0.583764	0.704267	0.741143
SGD	540	0.718615	0.571023	0.698378	0.725942
SGD	545	0.722944	0.577023	0.703298	0.729951
SGD	550	0.683983	0.507684	0.649102	0.687335
SGD	555	0.748918	0.610998	0.721882	0.75416
SGD	560	0.757576	0.627514	0.737452	0.762984
SGD	565	0.74026	0.603075	0.728877	0.743933
SGD	570	0.74026	0.581578	0.700633	0.739693
SGD	575	0.757576	0.612401	0.737815	0.758285
SGD	580	0.727273	0.573498	0.704682	0.731548
SGD	585	0.705628	0.555445	0.695329	0.710535
SGD	590	0.709957	0.555429	0.688297	0.715734
SGD	595	0.705628	0.539792	0.66661	0.710485
SGD	600	0.727273	0.567997	0.69176	0.728956
SGD	605	0.761905	0.62041	0.737574	0.763354
SGD	610	0.692641	0.525939	0.658666	0.698253
SGD	615	0.74026	0.588857	0.704503	0.740071
SGD	620	0.718615	0.577247	0.705236	0.724345
SGD	625	0.688312	0.529874	0.660531	0.697263
SGD	630	0.731602	0.59757	0.718388	0.738269
SGD	635	0.744589	0.585471	0.709619	0.741976
SGD	640	0.705628	0.534969	0.673017	0.707592
SGD	645	0.718615	0.557169	0.692832	0.721366
SGD	650	0.705628	0.535004	0.672514	0.710122
SGD	655	0.735931	0.620195	0.727519	0.744639
SGD	660	0.744589	0.623173	0.738397	0.747898
SGD	665	0.670996	0.516815	0.633118	0.673627
SGD	670	0.666667	0.494187	0.638735	0.671118
SGD	675	0.679654	0.51526	0.664011	0.684686
SGD	680	0.731602	0.580655	0.71189	0.734612
SGD	685	0.731602	0.579052	0.700901	0.735975
SGD	690	0.718615	0.557435	0.693694	0.72205
SGD	695	0.748918	0.627544	0.736571	0.757106
SGD	700	0.753247	0.615978	0.730784	0.75816
SGD	705	0.705628	0.554683	0.690605	0.712783
SGD	710	0.744589	0.604641	0.729825	0.74825
SGD	715	0.735931	0.605194	0.724917	0.741131
SGD	720	0.753247	0.634605	0.746984	0.756801
SGD	725	0.770563	0.63926	0.759096	0.771964
SGD	730	0.705628	0.538892	0.681303	0.709973
SGD	735	0.705628	0.538892	0.681303	0.709973
SGD	740	0.757576	0.625649	0.741021	0.76132
SGD	745	0.757576	0.624074	0.735135	0.763806
SGD	750	0.792208	0.672877	0.782927	0.792701
SGD	755	0.779221	0.65195	0.763447	0.780192
SGD	760	0.692641	0.542778	0.685904	0.697226
SGD	765	0.714286	0.560165	0.698677	0.718906
SGD	770	0.714286	0.560165	0.698677	0.718906
SGD	775	0.761905	0.64393	0.753776	0.764697
SGD	780	0.761905	0.63023	0.748036	0.764377
SGD	785	0.800866	0.694274	0.789505	0.800124
SGD	790	0.748918	0.614874	0.739702	0.751992
SGD	795	0.748918	0.606741	0.727912	0.750041
SGD	800	0.757576	0.627874	0.739181	0.757978
SGD	805	0.731602	0.593827	0.716848	0.737244
SGD	810	0.714286	0.564518	0.700739	0.720158
SGD	815	0.731602	0.581013	0.70481	0.73722
SGD	820	0.757576	0.619178	0.729846	0.759744
SGD	825	0.757576	0.619178	0.729846	0.759744
SGD	830	0.766234	0.631687	0.743333	0.769088
SGD	835	0.805195	0.696891	0.796572	0.806111
SGD	840	0.748918	0.622487	0.727074	0.754168
SGD	845	0.65368	0.457777	0.613803	0.656197
SGD	850	0.735931	0.590456	0.712779	0.739527
SGD	855	0.770563	0.654473	0.764016	0.773341
SGD	860	0.792208	0.66733	0.770915	0.792302
SGD	865	0.705628	0.546606	0.668528	0.708639
SGD	870	0.692641	0.527653	0.655288	0.696635
SGD	875	0.683983	0.526251	0.669006	0.688834
SGD	880	0.757576	0.607472	0.714659	0.755887
SGD	885	0.735931	0.582979	0.689765	0.736427
SGD	890	0.735931	0.582979	0.689765	0.736427
SGD	895	0.718615	0.578182	0.699727	0.728319
SGD	900	0.779221	0.649319	0.76027	0.780663
SGD	905	0.748918	0.61155	0.727216	0.753463
SGD	910	0.78355	0.662938	0.764822	0.787822
SGD	915	0.761905	0.648219	0.749602	0.769392
SGD	920	0.761905	0.648219	0.749602	0.769392
SGD	925	0.722944	0.582398	0.698031	0.726977
SGD	930	0.670996	0.500698	0.650925	0.677679
SGD	935	0.761905	0.636548	0.745352	0.767506
SGD	940	0.761905	0.636548	0.745352	0.767506
SGD	945	0.623377	0.435488	0.597173	0.631017
SGD	950	0.645022	0.448351	0.614617	0.650038
SGD	955	0.766234	0.636938	0.746711	0.770401
SGD	960	0.757576	0.6055	0.734922	0.75548
SGD	965	0.78355	0.646762	0.752794	0.779683
SGD	970	0.779221	0.647628	0.76888	0.779365
SGD	975	0.779221	0.663396	0.766657	0.782192
SGD	980	0.714286	0.549095	0.675334	0.718151
SGD	985	0.714286	0.573247	0.700402	0.721822
SGD	990	0.714286	0.573247	0.700402	0.721822
SGD	995	0.770563	0.645385	0.753946	0.773921
SGD	1000	0.770563	0.645385	0.753946	0.773921
SGD	1005	0.770563	0.645385	0.753946	0.773921
SGD	1010	0.770563	0.645385	0.753946	0.773921
SGD	1015	0.770563	0.633774	0.738397	0.77228
SGD	1020	0.692641	0.512633	0.655517	0.69571
SGD	1025	0.770563	0.636501	0.737112	0.773475
SGD	1030	0.718615	0.565803	0.694995	0.724621
SGD	1035	0.757576	0.6326	0.736588	0.762705
SGD	1040	0.753247	0.62601	0.731883	0.759021
SGD	1045	0.74026	0.606375	0.722949	0.747448
SGD	1050	0.744589	0.620266	0.731205	0.752162
SGD	1055	0.748918	0.610275	0.744119	0.74978
SGD	1060	0.675325	0.484785	0.627794	0.678415
SGD	1065	0.770563	0.647139	0.755073	0.775553
SGD	1070	0.757576	0.637433	0.746665	0.762398
SGD	1075	0.757576	0.625506	0.738505	0.761511
SGD	1080	0.74026	0.58765	0.703084	0.744268
SGD	1085	0.74026	0.58765	0.703084	0.744268
SGD	1090	0.770563	0.637506	0.746251	0.773262
SGD	1095	0.748918	0.602713	0.722347	0.751445
SGD	1100	0.753247	0.607268	0.724932	0.755012
SGD	1105	0.735931	0.580856	0.703598	0.738647
SGD	1110	0.735931	0.580856	0.703598	0.738647
SGD	1115	0.735931	0.580856	0.703598	0.738647
SGD	1120	0.735931	0.580856	0.703598	0.738647
SGD	1125	0.735931	0.580856	0.703598	0.738647
SGD	1130	0.735931	0.580856	0.703598	0.738647
SGD	1135	0.748918	0.600993	0.718682	0.75159
SGD	1140	0.744589	0.601945	0.721907	0.748992
SGD	1145	0.757576	0.613576	0.732791	0.758696
SGD	1150	0.770563	0.635463	0.74642	0.770928
SGD	1155	0.800866	0.69079	0.784135	0.803483
SGD	1160	0.792208	0.684144	0.778821	0.796038
SGD	1165	0.679654	0.509476	0.65867	0.683862
SGD	1170	0.69697	0.535613	0.670013	0.699964
SGD	1175	0.69697	0.533784	0.669462	0.705259
SGD	1180	0.705628	0.541218	0.679914	0.710679
SGD	1185	0.714286	0.562122	0.694168	0.717898
SGD	1190	0.709957	0.556412	0.690645	0.713452
SGD	1195	0.718615	0.57297	0.711249	0.723436
SGD	1200	0.748918	0.612258	0.726584	0.75273
SGD	1205	0.714286	0.559939	0.686369	0.716902
SGD	1210	0.722944	0.574098	0.699778	0.725651
SGD	1215	0.753247	0.601536	0.715839	0.75175
SGD	1220	0.766234	0.630557	0.741483	0.767658
SGD	1225	0.753247	0.612727	0.727578	0.756142
SGD	1230	0.748918	0.611019	0.731756	0.75286
SGD	1235	0.748918	0.604531	0.732131	0.750666
SGD	1240	0.744589	0.602679	0.729199	0.74799
SGD	1245	0.744589	0.602679	0.729199	0.74799
SGD	1250	0.748918	0.612653	0.72749	0.751775
SGD	1255	0.735931	0.589111	0.723088	0.73808
SGD	1260	0.735931	0.589111	0.723088	0.73808
SGD	1265	0.753247	0.607268	0.725483	0.755833
SGD	1270	0.748918	0.60682	0.722021	0.753899
SGD	1275	0.748918	0.60682	0.722021	0.753899
SGD	1280	0.735931	0.584152	0.706507	0.740105
SGD	1285	0.761905	0.624421	0.733712	0.765571
SGD	1290	0.757576	0.61427	0.728126	0.759684
SGD	1295	0.757576	0.61427	0.728126	0.759684
SGD	1300	0.735931	0.586573	0.715121	0.739516
SGD	1305	0.748918	0.602145	0.723479	0.752236
SGD	1310	0.779221	0.659962	0.765098	0.78321
SGD	1315	0.735931	0.594259	0.715198	0.741303
SGD	1320	0.800866	0.696028	0.780931	0.807255
SGD	1325	0.779221	0.65984	0.756067	0.785382
SGD	1330	0.770563	0.64797	0.747731	0.77746
SGD	1335	0.757576	0.623731	0.737053	0.761583
SGD	1340	0.679654	0.50599	0.658071	0.682468
SGD	1345	0.679654	0.505402	0.656171	0.68334
SGD	1350	0.727273	0.578534	0.709421	0.731387
SGD	1355	0.731602	0.586689	0.715646	0.736017
SGD	1360	0.757576	0.627712	0.740086	0.762924
SGD	1365	0.761905	0.634764	0.74427	0.766341
SGD	1370	0.735931	0.582076	0.704156	0.73892
SGD	1375	0.761905	0.644804	0.752142	0.766822
SGD	1380	0.770563	0.655221	0.755686	0.777448
SGD	1385	0.770563	0.650966	0.755608	0.776132
SGD	1390	0.770563	0.653231	0.754478	0.777429
SGD	1395	0.770563	0.653231	0.754478	0.777429
SGD	1400	0.727273	0.59416	0.715397	0.734269
SGD	1405	0.727273	0.59416	0.715397	0.734269
SGD	1410	0.748918	0.628562	0.733787	0.758235
[truncated: 4,118 more rows]

## Sheet: RF
Classification algorithm	Number of features	ACC	MCC	Macro F1	Weighted F1
[truncated: 4,800 more rows]

[truncated: 3 more sheets: SKB, Ridge, XGBoost]
