# Supplementary material for: Unveiling Immune Response Mechanisms in Mpox Infection Through Machine Learning Analysis of Time Series Gene Expression Data
Source: Life (Basel). 2025 Jun 30;15(7):1039. doi: 10.3390/life15071039 (PMC12301010; doi:10.3390/life15071039)
Supplement: Supplementary file 1 [file life-15-01039-s001.zip › Table_S3.xlsx]

## Sheet: Sheet1
Feature list	Classification algorithm	Number of features	ACC	MCC	Macro F1	Weighted F1
CATBoost feature list	Ncentroid	15	0.688312	0.509928	0.639412	0.688721
	SGD	1310	0.852814	0.765717	0.847351	0.853137
	DT	190	0.891775	0.825677	0.882821	0.891646
	SVM	1320	0.909091	0.857264	0.90625	0.909014
	Bayes	30	0.887446	0.820387	0.871596	0.88598
	Ridge	1780	0.874459	0.812252	0.869916	0.875858
	AdaBoost	40	0.91342	0.863784	0.905817	0.913737
	ExtraTrees	40	0.930736	0.891152	0.926087	0.930622
	LightGBM	940	0.965368	0.944744	0.965472	0.965378
	KNN	250	0.852814	0.784478	0.855219	0.852245
	RF	35	0.917749	0.868138	0.902446	0.918091
	XGBoost	40	0.909091	0.853314	0.896699	0.908199
LASSO feature list	Ncentroid	15	0.753247	0.601446	0.708973	0.751484
	SGD	380	0.714286	0.573811	0.699249	0.720808
	DT	440	0.822511	0.71787	0.807341	0.82384
	SVM	115	0.883117	0.81642	0.878316	0.883881
	Bayes	120	0.792208	0.695243	0.772319	0.803766
	Ridge	100	0.878788	0.825186	0.865175	0.88737
	AdaBoost	1245	0.809524	0.708985	0.800212	0.813723
	ExtraTrees	130	0.909091	0.854908	0.905178	0.909238
	LightGBM	1045	0.930736	0.890315	0.920486	0.931728
	KNN	60	0.857143	0.783984	0.847322	0.860233
	RF	150	0.891775	0.829004	0.881987	0.89316
	XGBoost	55	0.844156	0.747143	0.804788	0.840744
ExtraTrees feature list	Ncentroid	85	0.731602	0.574603	0.693664	0.732623
	SGD	1455	0.796537	0.694818	0.786192	0.800441
	DT	1335	0.861472	0.778556	0.854029	0.861841
	SVM	1380	0.878788	0.812583	0.870281	0.880727
	Bayes	1225	0.809524	0.702387	0.798331	0.811404
	Ridge	1155	0.852814	0.787171	0.846557	0.854587
	AdaBoost	1320	0.831169	0.731748	0.823791	0.831921
	ExtraTrees	715	0.896104	0.835381	0.894964	0.895608
	LightGBM	1155	0.943723	0.910657	0.935562	0.944238
	KNN	600	0.796537	0.693141	0.792161	0.798356
	RF	435	0.887446	0.823171	0.881882	0.888021
	XGBoost	1030	0.87013	0.789999	0.850006	0.868248
LightGBM feature list	Ncentroid	10	0.69697	0.515837	0.639757	0.697715
	SGD	65	0.839827	0.756303	0.838137	0.840482
	DT	20	0.887446	0.81911	0.877344	0.887636
	SVM	95	0.91342	0.863104	0.904277	0.913413
	Bayes	15	0.857143	0.780629	0.844208	0.859138
	Ridge	85	0.861472	0.797653	0.846259	0.869489
	AdaBoost	180	0.891775	0.827038	0.881451	0.892053
	ExtraTrees	110	0.935065	0.898307	0.934355	0.934286
	LightGBM	200	0.991342	0.986125	0.990985	0.991353
	KNN	65	0.857143	0.778696	0.863892	0.856297
	RF	35	0.935065	0.897614	0.932647	0.93519
	XGBoost	170	0.939394	0.90259	0.928602	0.939306
MCFS feature list	Ncentroid	170	0.714286	0.551107	0.67588	0.717192
	SGD	245	0.818182	0.705871	0.804123	0.817482
	DT	330	0.857143	0.772303	0.847846	0.857589
	SVM	245	0.900433	0.843486	0.898668	0.900119
	Bayes	930	0.852814	0.768816	0.835204	0.854668
	Ridge	1715	0.891775	0.842887	0.886272	0.892811
	AdaBoost	815	0.87013	0.794931	0.858905	0.870886
	ExtraTrees	1370	0.926407	0.882965	0.927782	0.925904
	LightGBM	1900	0.952381	0.925345	0.946914	0.95279
	KNN	130	0.87013	0.802352	0.85541	0.872552
	RF	570	0.91342	0.863587	0.904645	0.913211
	XGBoost	1100	0.887446	0.818426	0.872979	0.886909
RF feature list	Ncentroid	85	0.692641	0.506338	0.631788	0.688677
	SGD	65	0.774892	0.65291	0.753657	0.780778
	DT	1035	0.852814	0.767558	0.835904	0.854566
	SVM	355	0.857143	0.778998	0.848549	0.858998
	Bayes	290	0.822511	0.718922	0.802168	0.824242
	Ridge	1995	0.852814	0.79026	0.848919	0.85306
	AdaBoost	360	0.874459	0.801314	0.860921	0.87452
	ExtraTrees	1355	0.904762	0.848743	0.901818	0.904291
	LightGBM	1230	0.943723	0.910728	0.941401	0.944147
	KNN	1040	0.809524	0.717594	0.805871	0.811202
	RF	1020	0.900433	0.842285	0.894707	0.900449
	XGBoost	290	0.896104	0.833051	0.878609	0.894729
SKB feature list	Ncentroid	25	0.670996	0.490203	0.609623	0.664304
	SGD	1670	0.761905	0.634587	0.749883	0.764217
	DT	465	0.839827	0.743712	0.824701	0.840023
	SVM	175	0.87013	0.795184	0.865323	0.870558
	Bayes	1130	0.792208	0.666386	0.772875	0.792405
	Ridge	135	0.883117	0.815132	0.88026	0.883128
	AdaBoost	640	0.848485	0.755158	0.826249	0.847481
	ExtraTrees	630	0.900433	0.840501	0.899354	0.90037
	LightGBM	1565	0.935065	0.898597	0.930548	0.935817
	KNN	280	0.809524	0.71631	0.807871	0.81025
	RF	650	0.883117	0.814495	0.876553	0.883677
	XGBoost	1870	0.87013	0.790799	0.850191	0.868372
Ridge feature list	Ncentroid	20	0.584416	0.385035	0.562695	0.594125
	SGD	230	0.852814	0.774524	0.837956	0.856846
	DT	1975	0.874459	0.804488	0.861804	0.877026
	SVM	215	0.865801	0.79326	0.86035	0.867487
	Bayes	975	0.670996	0.511128	0.667207	0.673915
	Ridge	1105	0.900433	0.854805	0.887782	0.906091
	AdaBoost	450	0.82684	0.727835	0.814676	0.828375
	ExtraTrees	1330	0.87013	0.794383	0.861936	0.870729
	LightGBM	860	0.943723	0.911146	0.941275	0.943735
	KNN	20	0.714286	0.567295	0.705725	0.717571
	RF	555	0.878788	0.808293	0.866816	0.87907
	XGBoost	435	0.887446	0.818161	0.871233	0.88604
XGBoost feature list	Ncentroid	30	0.774892	0.646012	0.753487	0.77511
	SGD	30	0.78355	0.66245	0.776508	0.78433
	DT	245	0.896104	0.833298	0.891467	0.895951
	SVM	480	0.878788	0.809762	0.876308	0.87877
	Bayes	65	0.865801	0.7911	0.855374	0.867668
	Ridge	1465	0.831169	0.756548	0.827044	0.832947
	AdaBoost	110	0.900433	0.840206	0.893477	0.900061
	ExtraTrees	380	0.935065	0.89696	0.935343	0.934722
	LightGBM	255	0.974026	0.958698	0.972348	0.974059
	KNN	85	0.852814	0.774155	0.847334	0.854136
	RF	240	0.930736	0.891744	0.923159	0.930496
	XGBoost	150	0.926407	0.882121	0.919304	0.926073
