# Supplementary material for: Unveiling Immune Response Mechanisms in Mpox Infection Through Machine Learning Analysis of Time Series Gene Expression Data
Source: Life (Basel). 2025 Jun 30;15(7):1039. doi: 10.3390/life15071039 (PMC12301010; doi:10.3390/life15071039)
Supplement: Supplementary file 1 [file life-15-01039-s001.zip › Table_S4.xlsx]

## Sheet: Sheet1
feature found in 9 methods	feature found in 8 methods	feature found in 7 methods	feature found in 6 methods	feature found in 5 methods	feature found in 4 methods	feature found in 3 methods	feature found in 2 methods	feature found in 1 methods
CD19			HS3ST1	CD83	MTARC2	ENSMMUG00000052036	EZH2	RGS1
			SRPK3	SPAG16	ENSMMUG00000055031	ZDHHC8	ENSMMUG00000064810	LRRC56
			MS4A1	ENSMMUG00000022772	ENSMMUG00000002200	WNT7B	TARS3	DCAF10
				ITGAX	CD79B	PEA15	SCAMP4	INKA1
				ENSMMUG00000057110	ENSMMUG00000019087	PDCD1	ABHD6	CRIP2
				FCRL5	MTSS1	AHNAK2	MZB1	PPM1H
					TLR10	UPB1	IL2RG	CXCR6
					KCNIP2	BORCS5	BHLHE41	RBBP7
					ENSMMUG00000061441	PLD2	HMCES	NRG1
					MAMU.DOA	MITF	LCN2	CAVIN3
					LDB2	TKTL1	FADS3	FLVCR2
					MEGF11	DLGAP1	GPR18	DTX3
					F2RL1	TGM4	STRBP	UST
					VAV2	OAS1	CSTA	GRHPR
					BLK	FGFR1	VOPP1	CEBPA
					ENSMMUG00000059889	GRAMD4	PPT1	NDUFA10
					RABEP2	BCL11A	BLNK	MAPK14
					ZBTB32	GGA2	SNX25	PPP3CC
					ENSMMUG00000050263	TLR9	ENSMMUG00000052291	KDELR1
					SEMA4B	CD40	ILDR1	TMEM150B
					CD1C	BANK1	PAX5	GAS7
						Metazoa_SRP.2691	KCNH3	OSCAR
						SOX5	LMAN1L	IL1R1
						FCMR	CARD11	TBC1D8
						CCDC50	SWAP70	ENSMMUG00000044983
						GPSM1	TTYH2	SIRPG
						CD79A	PROK2	Metazoa_SRP.1996
						ARL4D	SLAMF6	ENSMMUG00000062541
						HIP1R	AICDA	SLC16A11
						ABLIM2	HTT	TMEM19
						DENND2A	FZD2	MEF2C
						MYRF	TCF4	ENSMMUG00000053496
						XKRX	CXCR1	CARD9
						CXCR5	ENSMMUG00000058109	TGFBI
						FCRL3	TOX2	KLHL14
						ZNF296	TARBP1	ENSMMUG00000043282
						BCL7A	GUCY2C	DVL2
						KIR3DL0	ENSMMUG00000055365	EPM2A
						CDA	PDIA5	TMEM38A
						HVCN1	FSD2	RFX2
						ENSMMUG00000056332	DCBLD2	STPG1
						FCRLA	ENSMMUG00000063101	TRIM46
						CBFA2T3	COL8A2	GRK5
						ENSMMUG00000044001	DNAH1	TRIM72
						CLEC17A	ITGAL	ARNT
						SIGLEC10	CDC42EP3	RNF217
						POU2F2	CDC42EP2	ZBTB20
						ENSMMUG00000050923	Metazoa_SRP.3255	GRAMD1A
							ENSMMUG00000063061	ZNF346
							CTLA4	CIITA
							RTP5	SLC35F5
							HAVCR2	CYP20A1
							ABCA13	SERPINB1
							CRIP1	RIPOR1
							ZBP1	P4HB
							KIAA0040	ANGEL1
							CYB561A3	ABCD2
							LIMD1	KDM4B
							EBF1	ENSMMUG00000031051
							PRAG1	JAM3
							ENSMMUG00000040771	KCNMB4
							TPPP	LINGO1
							SLC9A9	SLC44A1
							GAPT	POU2AF1
							TMEM231	PFAS
							CRIP3	BCL2A1
							ST3GAL6	TCTN2
							CMTM8	CFLAR
							SCG5	ENSMMUG00000060481
							PPM1E	PHF1
							ACKR3	BLVRA
							E2F5	POU6F1
							CITED2	RSPH6A
							CCDC187	VSIR
							PATZ1	PDE7A
							LGALS3	SEPTIN11
							SEMA3A	S100A9
								RAD51
								SF3A2
								TTC21A
								ENSMMUG00000031084
								PON2
								SLC11A1
								KLC2
								KCNQ1
								ETV7
								GLTP
								SLC25A29
								CYP1A2
								ASTL
								ZNF35
								CYTH3
								TOX
								CA5A
								TXNL4A
								HPCAL1
								TRIM47
								BDKRB2
								CRISP3
								NEK8
								ZNF343
								LILRA5
								CSF1
								SCUBE1
								EPB41L3
								ENSMMUG00000060707
								ZIK1
								ARL8B
								Metazoa_SRP.2403
								ENSMMUG00000018813
								LHFPL2
								HEMK1
								PTPN12
								GPC1
								SLC1A3
								ENSMMUG00000058171
								SUCNR1
								SLC25A30
								TLE1
								FBXL2
								RAPGEF3
								PPP1R16B
								S100A1
								TNFRSF13B
								HPS4
								HS1BP3
								ARG2
								ABCC4
								ENSMMUG00000060814
								FCHSD2
								ADGRE1
								B4GALT4
								ENSMMUG00000051883
								PDE8A
								VDAC1
								ZNF318
								ADRB2
								ENSMMUG00000001270
								H4C8
								ACSL5
								ENSMMUG00000053943
								ENSMMUG00000054609
								ENSMMUG00000061718
								NBT03_gp013
								PIGS
								ENSMMUG00000061382
								SLC30A2
								PHLDA3
								ENSMMUG00000062462
								CCL23
								ENSMMUG00000049542
								SCAF1
								FANCB
								SCN9A
								CLDN5
								GIMAP6
								APOL2
								DEPP1
								KIF20A
								DTL
								CERS5
								ARF6
								MAFK
								ANO9
								CDC7
								UGCG
								KLHDC8B
								C19orf81
								MS4A6E
								ENSMMUG00000018175
								ENSMMUG00000055107
								CLIC5
								AKR7A3
								SLC36A4
								SGK1
								PKIG
								IL21R
								IL21
								FMNL3
								ANGPTL6
								ZNF133
								Y_RNA.154
								PLD4
								Metazoa_SRP.2288
								KPTN
								GIMAP8
								ENSMMUG00000018360
								CALY
								ZNF837
								U3.102
								Metazoa
								RGS16
								MYF6
								RALGPS2
								HDHD3
								HEXIM1
								LIPN
								DERL3
								SMC6
								SAP30
								ACP5
								AGTRAP
								ENSMMUG00000058089
								ENSMMUG00000064910
								CDK14
								PADI2
								ENSMMUG00000054361
								MCEMP1
								KHDC1
								GPR141
								PRR5L
								FBXO31.1
								FAM89A
								NCAPH
								EDEM1
								ENSMMUG00000053455
								ENSMMUG00000058086
								GPAT3
								PTGER2
								PLCD1
								KCNH7
								TOB2
								IL18RAP
								S100A4
								NCOA4
								ICAM3
								ENSMMUG00000056183
								CTSS
								HP
								SLC25A37
								RIPOR2
								RNF130
								FAM210B
								ITGB7
								EEF1A1
								ENSMMUG00000013257
								FAXDC2
								CCR7
								FGL2
								TLN1
								RPS18
								STAT1
								ENSMMUG00000050829
								ITGA5
								IGLV11.55
								SORL1
								FOLR2
								RAC2
								ENSMMUG00000058325
								ABTB1
								APOL6
								SLC25A39
								ENSMMUG00000057791
								HSPA8
								CPVL
								FPR1
								DCAF12
								RTN3
								CAPG
								TUBB2B
								PPBP
								COTL1
								PLAAT4
								LAPTM5
								CD177
								RGS2
								SLC16A3
								IRF1
								TAGLN2
								LILRAB
								PGA4
								SEMA4A
								TWF2
								IFIT1
								TREML1
								ENSMMUG00000018740
								SQSTM1
								IL10RA
								ANXA2
								PILRA
								RSRP1
								SLC40A1
								XPO6
								STEAP4
								ENSMMUG00000061712
								ITGB2
								ENSMMUG00000037684
								LTF
								RPL10
								KLRD1
								CCNDBP1
								HADHB
								ENSMMUG00000048321
								TENT5C
								TKT
								ENSMMUG00000019371
								ENSMMUG00000055756
								SLC4A1
								LDHA
								STX11
								GADD45B
								IDO1
								APOBEC3A
								TFDP2
								PF4
								DMD
								ENSMMUG00000050607
								Metazoa_SRP.348
								ITGBL1
								ENC1
								NOX1
								DSCAML1
								DTX1
								HTR3E
								DENND5B
								OSBPL10
								OSTN
								ENSMMUG00000054200
								UBE2Q2L
								PROX2
								TNR
								ENSMMUG00000060617
								TBKBP1
								MMP23B
								POLM
								TSPAN3
								CD300LG
								Metazoa_SRP.123
								AFF3
								Metazoa_SRP.271
								S100A12
								ENSMMUG00000064276
								Y_RNA.445
								FCRL1
								SLC22A7
								SETDB2
								CCDC141
								AZGP1
								PIK3R6
								MAGI1
								ENSMMUG00000057381
								ENSMMUG00000055467
								DST
								ENSMMUG00000054860
								ENSMMUG00000056382
								CERS4
								ENSMMUG00000048805
								TNFRSF6B
								ENSMMUG00000037689
								Metazoa_SRP.2593
								ENSMMUG00000058917
								ENSMMUG00000057542
								ENSMMUG00000054783
								U6.105
								IFI27
								KCNIP3
								Metazoa_SRP.1201
								U6.575
								U6.773
								DIPK1C
								ENSMMUG00000049529
								ENSMMUG00000063951
								BOC
								ANKRD24
								CEBPD
								MBOAT4
								FCRL2
								DDN
								Metazoa_SRP.3240
								ENSMMUG00000061252
								JPH3
								TAS1R3
								IGDCC3
								PRKCG
								SOGA1
								WNT16
								ENSMMUG00000052180
								ENSMMUG00000063883
								SLC26A8
								HIVEP3
								RAB3C
								ENSMMUG00000003002
								C5AR1
								SETBP1
								FZD3
								CD80
								U6.951
								VEGFB
								ENSMMUG00000058294
								CACNG2
								ENSMMUG00000065298
								ENSMMUG00000052170
								QPCT
								PNPLA1
								ENSMMUG00000056347
								Metazoa_SRP.1285
								RPN2
								BEND4
								ADCY6
								Metazoa_SRP.1993
								WLS
								C9orf16
								AARS1
								RBFOX2
								RABGGTB
								SLC45A4
								TSTD1
								KIAA0319
								TIMELESS
								POLB
								ENSMMUG00000021202
								CD160
								PDLIM1
								LINGO4
								LRRC8E
								CCDC110
								PLPP5
								ATG2B
								TRBV15
								GNAQ
								ENSMMUG00000028844
								SLC22A18
								ENSMMUG00000057585
								ENSMMUG00000056272
								DDX42
								FBXO5
								SLC13A4
								ADGRG2
								ZNF618
								ENSMMUG00000059358
								GCNT3
								ACSL3
								ENSMMUG00000057523
								ENSMMUG00000049630
								ENSMMUG00000062648
								FAM171B
								SDCCAG8
								ENSMMUG00000061520
								ENSMMUG00000065174
								ENSMMUG00000014348
								ENSMMUG00000045284
								EGR2
								ENSMMUG00000046249
								U6.1103
								ENSMMUG00000051725
								TNFSF14
								KCNJ15
								CXHXorf38
								OASL
								ENSMMUG00000049281
								IGSF9
								ENSMMUG00000053453
								DBF4B
								SAPCD2
								VNN聽2.00
								ARL5A
