# Supplementary material for: Unveiling Immune Response Mechanisms in Mpox Infection Through Machine Learning Analysis of Time Series Gene Expression Data
Source: Life (Basel). 2025 Jun 30;15(7):1039. doi: 10.3390/life15071039 (PMC12301010; doi:10.3390/life15071039)
Supplement: Supplementary file 1 [file life-15-01039-s001.zip › Table_S5.xlsx]

## Sheet: CATBoost
Rules_0	passed counts:90
node_0: feature_name=HS3ST1	feature_id[3].value <= threshold=316.94903564453125
node_1: feature_name=ENSMMUG00000064810	feature_id[32].value <= threshold=97.34539413452148
node_2: feature_name=FCRL5	feature_id[18].value <= threshold=659.1846923828125
node_3: feature_name=NDFIP2	feature_id[133].value > threshold=24.534735679626465
node_7: feature_name=CITED4	feature_id[75].value > threshold=38.50345993041992
Class: challenge-early
Rules_1	passed counts:59
node_0: feature_name=HS3ST1	feature_id[3].value > threshold=316.94903564453125
node_16: feature_name=IL2RG	feature_id[47].value > threshold=11582.626953125
node_30: feature_name=ENSMMUG00000055031	feature_id[5].value <= threshold=321.9000701904297
node_31: feature_name=ENSMMUG00000062541	feature_id[172].value <= threshold=338.5347137451172
node_32: feature_name=MBOAT4	feature_id[167].value <= threshold=150.30877685546875
node_33: feature_name=ZBP1	feature_id[73].value > threshold=414.03369140625
node_35: feature_name=ENSMMUG00000026139	feature_id[114].value <= threshold=15.792924880981445
Class: re-challenge
Rules_2	passed counts:27
node_0: feature_name=HS3ST1	feature_id[3].value > threshold=316.94903564453125
node_16: feature_name=IL2RG	feature_id[47].value <= threshold=11582.626953125
node_17: feature_name=ENSMMUG00000052036	feature_id[8].value <= threshold=328.00531005859375
node_18: feature_name=LPIN2	feature_id[189].value <= threshold=1230.1102294921875
node_19: feature_name=MTSS1	feature_id[23].value > threshold=417.3695983886719
Class: challenge-late
Rules_3	passed counts:7
node_0: feature_name=HS3ST1	feature_id[3].value > threshold=316.94903564453125
node_16: feature_name=IL2RG	feature_id[47].value <= threshold=11582.626953125
node_17: feature_name=ENSMMUG00000052036	feature_id[8].value > threshold=328.00531005859375
Class: challenge-early
Rules_4	passed counts:6
node_0: feature_name=HS3ST1	feature_id[3].value > threshold=316.94903564453125
node_16: feature_name=IL2RG	feature_id[47].value > threshold=11582.626953125
node_30: feature_name=ENSMMUG00000055031	feature_id[5].value > threshold=321.9000701904297
Class: challenge-early
Rules_5	passed counts:5
node_0: feature_name=HS3ST1	feature_id[3].value > threshold=316.94903564453125
node_16: feature_name=IL2RG	feature_id[47].value > threshold=11582.626953125
node_30: feature_name=ENSMMUG00000055031	feature_id[5].value <= threshold=321.9000701904297
node_31: feature_name=ENSMMUG00000062541	feature_id[172].value > threshold=338.5347137451172
node_41: feature_name=ENSMMUG00000052036	feature_id[8].value > threshold=128.14400100708008
Class: challenge-late
Rules_6	passed counts:5
node_0: feature_name=HS3ST1	feature_id[3].value > threshold=316.94903564453125
node_16: feature_name=IL2RG	feature_id[47].value <= threshold=11582.626953125
node_17: feature_name=ENSMMUG00000052036	feature_id[8].value <= threshold=328.00531005859375
node_18: feature_name=LPIN2	feature_id[189].value > threshold=1230.1102294921875
node_26: feature_name=ELF1	feature_id[151].value <= threshold=3519.656982421875
Class: re-challenge
Rules_7	passed counts:5
node_0: feature_name=HS3ST1	feature_id[3].value <= threshold=316.94903564453125
node_1: feature_name=ENSMMUG00000064810	feature_id[32].value <= threshold=97.34539413452148
node_2: feature_name=FCRL5	feature_id[18].value <= threshold=659.1846923828125
node_3: feature_name=NDFIP2	feature_id[133].value <= threshold=24.534735679626465
node_4: feature_name=RAB11FIP3	feature_id[139].value > threshold=162.01250457763672
Class: re-challenge
Rules_8	passed counts:5
node_0: feature_name=HS3ST1	feature_id[3].value <= threshold=316.94903564453125
node_1: feature_name=ENSMMUG00000064810	feature_id[32].value <= threshold=97.34539413452148
node_2: feature_name=FCRL5	feature_id[18].value <= threshold=659.1846923828125
node_3: feature_name=NDFIP2	feature_id[133].value <= threshold=24.534735679626465
node_4: feature_name=RAB11FIP3	feature_id[139].value <= threshold=162.01250457763672
Class: challenge-early
Rules_9	passed counts:3
node_0: feature_name=HS3ST1	feature_id[3].value > threshold=316.94903564453125
node_16: feature_name=IL2RG	feature_id[47].value > threshold=11582.626953125
node_30: feature_name=ENSMMUG00000055031	feature_id[5].value <= threshold=321.9000701904297
node_31: feature_name=ENSMMUG00000062541	feature_id[172].value <= threshold=338.5347137451172
node_32: feature_name=MBOAT4	feature_id[167].value > threshold=150.30877685546875
node_38: feature_name=PRMT8	feature_id[125].value <= threshold=1.4074699878692627
Class: challenge-late
Rules_10	passed counts:3
node_0: feature_name=HS3ST1	feature_id[3].value <= threshold=316.94903564453125
node_1: feature_name=ENSMMUG00000064810	feature_id[32].value > threshold=97.34539413452148
node_13: feature_name=ENSMMUG00000055031	feature_id[5].value > threshold=13.635679721832275
Class: challenge-late
Rules_11	passed counts:2
node_0: feature_name=HS3ST1	feature_id[3].value > threshold=316.94903564453125
node_16: feature_name=IL2RG	feature_id[47].value <= threshold=11582.626953125
node_17: feature_name=ENSMMUG00000052036	feature_id[8].value <= threshold=328.00531005859375
node_18: feature_name=LPIN2	feature_id[189].value <= threshold=1230.1102294921875
node_19: feature_name=MTSS1	feature_id[23].value <= threshold=417.3695983886719
node_20: feature_name=CARD6	feature_id[168].value > threshold=1585.7063293457031
Class: challenge-early
Rules_12	passed counts:2
node_0: feature_name=HS3ST1	feature_id[3].value <= threshold=316.94903564453125
node_1: feature_name=ENSMMUG00000064810	feature_id[32].value <= threshold=97.34539413452148
node_2: feature_name=FCRL5	feature_id[18].value > threshold=659.1846923828125
node_10: feature_name=ABHD6	feature_id[40].value > threshold=529.6039886474609
Class: re-challenge
Rules_13	passed counts:2
node_0: feature_name=HS3ST1	feature_id[3].value <= threshold=316.94903564453125
node_1: feature_name=ENSMMUG00000064810	feature_id[32].value <= threshold=97.34539413452148
node_2: feature_name=FCRL5	feature_id[18].value > threshold=659.1846923828125
node_10: feature_name=ABHD6	feature_id[40].value <= threshold=529.6039886474609
Class: challenge-late
Rules_14	passed counts:2
node_0: feature_name=HS3ST1	feature_id[3].value <= threshold=316.94903564453125
node_1: feature_name=ENSMMUG00000064810	feature_id[32].value <= threshold=97.34539413452148
node_2: feature_name=FCRL5	feature_id[18].value <= threshold=659.1846923828125
node_3: feature_name=NDFIP2	feature_id[133].value > threshold=24.534735679626465
node_7: feature_name=CITED4	feature_id[75].value <= threshold=38.50345993041992
Class: re-challenge
Rules_15	passed counts:1
node_0: feature_name=HS3ST1	feature_id[3].value > threshold=316.94903564453125
node_16: feature_name=IL2RG	feature_id[47].value > threshold=11582.626953125
node_30: feature_name=ENSMMUG00000055031	feature_id[5].value <= threshold=321.9000701904297
node_31: feature_name=ENSMMUG00000062541	feature_id[172].value > threshold=338.5347137451172
node_41: feature_name=ENSMMUG00000052036	feature_id[8].value <= threshold=128.14400100708008
Class: challenge-early
Rules_16	passed counts:1
node_0: feature_name=HS3ST1	feature_id[3].value > threshold=316.94903564453125
node_16: feature_name=IL2RG	feature_id[47].value > threshold=11582.626953125
node_30: feature_name=ENSMMUG00000055031	feature_id[5].value <= threshold=321.9000701904297
node_31: feature_name=ENSMMUG00000062541	feature_id[172].value <= threshold=338.5347137451172
node_32: feature_name=MBOAT4	feature_id[167].value > threshold=150.30877685546875
node_38: feature_name=PRMT8	feature_id[125].value > threshold=1.4074699878692627
Class: re-challenge
Rules_17	passed counts:1
node_0: feature_name=HS3ST1	feature_id[3].value > threshold=316.94903564453125
node_16: feature_name=IL2RG	feature_id[47].value > threshold=11582.626953125
node_30: feature_name=ENSMMUG00000055031	feature_id[5].value <= threshold=321.9000701904297
node_31: feature_name=ENSMMUG00000062541	feature_id[172].value <= threshold=338.5347137451172
node_32: feature_name=MBOAT4	feature_id[167].value <= threshold=150.30877685546875
node_33: feature_name=ZBP1	feature_id[73].value > threshold=414.03369140625
node_35: feature_name=ENSMMUG00000026139	feature_id[114].value > threshold=15.792924880981445
Class: challenge-late
Rules_18	passed counts:1
node_0: feature_name=HS3ST1	feature_id[3].value > threshold=316.94903564453125
node_16: feature_name=IL2RG	feature_id[47].value > threshold=11582.626953125
node_30: feature_name=ENSMMUG00000055031	feature_id[5].value <= threshold=321.9000701904297
node_31: feature_name=ENSMMUG00000062541	feature_id[172].value <= threshold=338.5347137451172
node_32: feature_name=MBOAT4	feature_id[167].value <= threshold=150.30877685546875
node_33: feature_name=ZBP1	feature_id[73].value <= threshold=414.03369140625
Class: challenge-late
Rules_19	passed counts:1
node_0: feature_name=HS3ST1	feature_id[3].value > threshold=316.94903564453125
node_16: feature_name=IL2RG	feature_id[47].value <= threshold=11582.626953125
node_17: feature_name=ENSMMUG00000052036	feature_id[8].value <= threshold=328.00531005859375
node_18: feature_name=LPIN2	feature_id[189].value > threshold=1230.1102294921875
node_26: feature_name=ELF1	feature_id[151].value > threshold=3519.656982421875
Class: challenge-early
Rules_20	passed counts:1
node_0: feature_name=HS3ST1	feature_id[3].value > threshold=316.94903564453125
node_16: feature_name=IL2RG	feature_id[47].value <= threshold=11582.626953125
node_17: feature_name=ENSMMUG00000052036	feature_id[8].value <= threshold=328.00531005859375
node_18: feature_name=LPIN2	feature_id[189].value <= threshold=1230.1102294921875
node_19: feature_name=MTSS1	feature_id[23].value <= threshold=417.3695983886719
node_20: feature_name=CARD6	feature_id[168].value <= threshold=1585.7063293457031
node_21: feature_name=Metazoa_SRP.8	feature_id[159].value > threshold=2.1718900203704834
Class: challenge-late
Rules_21	passed counts:1
node_0: feature_name=HS3ST1	feature_id[3].value > threshold=316.94903564453125
node_16: feature_name=IL2RG	feature_id[47].value <= threshold=11582.626953125
node_17: feature_name=ENSMMUG00000052036	feature_id[8].value <= threshold=328.00531005859375
node_18: feature_name=LPIN2	feature_id[189].value <= threshold=1230.1102294921875
node_19: feature_name=MTSS1	feature_id[23].value <= threshold=417.3695983886719
node_20: feature_name=CARD6	feature_id[168].value <= threshold=1585.7063293457031
node_21: feature_name=Metazoa_SRP.8	feature_id[159].value <= threshold=2.1718900203704834
Class: re-challenge
Rules_22	passed counts:1
node_0: feature_name=HS3ST1	feature_id[3].value <= threshold=316.94903564453125
node_1: feature_name=ENSMMUG00000064810	feature_id[32].value > threshold=97.34539413452148
node_13: feature_name=ENSMMUG00000055031	feature_id[5].value <= threshold=13.635679721832275
Class: re-challenge

## Sheet: ExtraTrees
Rules_0	passed counts:89
node_0: feature_name=HS3ST1	feature_id[2].value <= threshold=316.94903564453125
node_1: feature_name=ENSMMUG00000028844	feature_id[1143].value <= threshold=19.94134521484375
node_2: feature_name=TNFSF14	feature_id[534].value > threshold=373.19322204589844
node_4: feature_name=ADGRE2	feature_id[508].value > threshold=678.1329650878906
Class: challenge-early
Rules_1	passed counts:60
node_0: feature_name=HS3ST1	feature_id[2].value > threshold=316.94903564453125
node_14: feature_name=IL2RG	feature_id[393].value > threshold=11582.626953125
node_24: feature_name=ENSMMUG00000062541	feature_id[58].value <= threshold=338.5347137451172
node_25: feature_name=ENSMMUG00000060605	feature_id[511].value <= threshold=2.53569495677948
node_26: feature_name=ENSMMUG00000061892	feature_id[533].value <= threshold=9.663855075836182
node_27: feature_name=ZC2HC1A	feature_id[769].value <= threshold=88.24625396728516
Class: re-challenge
Rules_2	passed counts:28
node_0: feature_name=HS3ST1	feature_id[2].value > threshold=316.94903564453125
node_14: feature_name=IL2RG	feature_id[393].value <= threshold=11582.626953125
node_15: feature_name=MAFK	feature_id[1125].value > threshold=77.80890655517578
node_17: feature_name=LIG1	feature_id[899].value <= threshold=714.9794311523438
node_18: feature_name=KCNJ13	feature_id[1089].value <= threshold=32.764225006103516
Class: challenge-late
Rules_3	passed counts:7
node_0: feature_name=HS3ST1	feature_id[2].value > threshold=316.94903564453125
node_14: feature_name=IL2RG	feature_id[393].value <= threshold=11582.626953125
node_15: feature_name=MAFK	feature_id[1125].value <= threshold=77.80890655517578
Class: challenge-early
Rules_4	passed counts:6
node_0: feature_name=HS3ST1	feature_id[2].value > threshold=316.94903564453125
node_14: feature_name=IL2RG	feature_id[393].value <= threshold=11582.626953125
node_15: feature_name=MAFK	feature_id[1125].value > threshold=77.80890655517578
node_17: feature_name=LIG1	feature_id[899].value > threshold=714.9794311523438
node_21: feature_name=SOCS1	feature_id[424].value <= threshold=7582.267578125
Class: re-challenge
Rules_5	passed counts:5
node_0: feature_name=HS3ST1	feature_id[2].value > threshold=316.94903564453125
node_14: feature_name=IL2RG	feature_id[393].value > threshold=11582.626953125
node_24: feature_name=ENSMMUG00000062541	feature_id[58].value > threshold=338.5347137451172
node_36: feature_name=FGF12	feature_id[782].value <= threshold=0.9383400082588196
Class: challenge-late
Rules_6	passed counts:5
node_0: feature_name=HS3ST1	feature_id[2].value <= threshold=316.94903564453125
node_1: feature_name=ENSMMUG00000028844	feature_id[1143].value > threshold=19.94134521484375
node_9: feature_name=EPHX2	feature_id[390].value > threshold=0.43101000785827637
node_11: feature_name=Metazoa_SRP.727	feature_id[1252].value > threshold=3.5507248640060425
Class: re-challenge
Rules_7	passed counts:5
node_0: feature_name=HS3ST1	feature_id[2].value <= threshold=316.94903564453125
node_1: feature_name=ENSMMUG00000028844	feature_id[1143].value > threshold=19.94134521484375
node_9: feature_name=EPHX2	feature_id[390].value > threshold=0.43101000785827637
node_11: feature_name=Metazoa_SRP.727	feature_id[1252].value <= threshold=3.5507248640060425
Class: challenge-early
Rules_8	passed counts:5
node_0: feature_name=HS3ST1	feature_id[2].value <= threshold=316.94903564453125
node_1: feature_name=ENSMMUG00000028844	feature_id[1143].value > threshold=19.94134521484375
node_9: feature_name=EPHX2	feature_id[390].value <= threshold=0.43101000785827637
Class: challenge-late
Rules_9	passed counts:3
node_0: feature_name=HS3ST1	feature_id[2].value > threshold=316.94903564453125
node_14: feature_name=IL2RG	feature_id[393].value > threshold=11582.626953125
node_24: feature_name=ENSMMUG00000062541	feature_id[58].value > threshold=338.5347137451172
node_36: feature_name=FGF12	feature_id[782].value > threshold=0.9383400082588196
Class: challenge-early
Rules_10	passed counts:3
node_0: feature_name=HS3ST1	feature_id[2].value > threshold=316.94903564453125
node_14: feature_name=IL2RG	feature_id[393].value > threshold=11582.626953125
node_24: feature_name=ENSMMUG00000062541	feature_id[58].value <= threshold=338.5347137451172
node_25: feature_name=ENSMMUG00000060605	feature_id[511].value > threshold=2.53569495677948
node_33: feature_name=DNAH7	feature_id[505].value <= threshold=6.739989757537842
Class: challenge-early
Rules_11	passed counts:3
node_0: feature_name=HS3ST1	feature_id[2].value <= threshold=316.94903564453125
node_1: feature_name=ENSMMUG00000028844	feature_id[1143].value <= threshold=19.94134521484375
node_2: feature_name=TNFSF14	feature_id[534].value <= threshold=373.19322204589844
Class: re-challenge
Rules_12	passed counts:2
node_0: feature_name=HS3ST1	feature_id[2].value > threshold=316.94903564453125
node_14: feature_name=IL2RG	feature_id[393].value > threshold=11582.626953125
node_24: feature_name=ENSMMUG00000062541	feature_id[58].value <= threshold=338.5347137451172
node_25: feature_name=ENSMMUG00000060605	feature_id[511].value <= threshold=2.53569495677948
node_26: feature_name=ENSMMUG00000061892	feature_id[533].value > threshold=9.663855075836182
node_30: feature_name=ENSMMUG00000041153	feature_id[389].value <= threshold=5.37142014503479
Class: challenge-late
Rules_13	passed counts:2
node_0: feature_name=HS3ST1	feature_id[2].value > threshold=316.94903564453125
node_14: feature_name=IL2RG	feature_id[393].value > threshold=11582.626953125
node_24: feature_name=ENSMMUG00000062541	feature_id[58].value <= threshold=338.5347137451172
node_25: feature_name=ENSMMUG00000060605	feature_id[511].value <= threshold=2.53569495677948
node_26: feature_name=ENSMMUG00000061892	feature_id[533].value <= threshold=9.663855075836182
node_27: feature_name=ZC2HC1A	feature_id[769].value > threshold=88.24625396728516
Class: challenge-late
Rules_14	passed counts:2
node_0: feature_name=HS3ST1	feature_id[2].value > threshold=316.94903564453125
node_14: feature_name=IL2RG	feature_id[393].value <= threshold=11582.626953125
node_15: feature_name=MAFK	feature_id[1125].value > threshold=77.80890655517578
node_17: feature_name=LIG1	feature_id[899].value <= threshold=714.9794311523438
node_18: feature_name=KCNJ13	feature_id[1089].value > threshold=32.764225006103516
Class: challenge-early
Rules_15	passed counts:2
node_0: feature_name=HS3ST1	feature_id[2].value <= threshold=316.94903564453125
node_1: feature_name=ENSMMUG00000028844	feature_id[1143].value <= threshold=19.94134521484375
node_2: feature_name=TNFSF14	feature_id[534].value > threshold=373.19322204589844
node_4: feature_name=ADGRE2	feature_id[508].value <= threshold=678.1329650878906
node_5: feature_name=SNORA46	feature_id[527].value <= threshold=3.096359968185425
Class: re-challenge
Rules_16	passed counts:1
node_0: feature_name=HS3ST1	feature_id[2].value > threshold=316.94903564453125
node_14: feature_name=IL2RG	feature_id[393].value > threshold=11582.626953125
node_24: feature_name=ENSMMUG00000062541	feature_id[58].value <= threshold=338.5347137451172
node_25: feature_name=ENSMMUG00000060605	feature_id[511].value > threshold=2.53569495677948
node_33: feature_name=DNAH7	feature_id[505].value > threshold=6.739989757537842
Class: challenge-late
Rules_17	passed counts:1
node_0: feature_name=HS3ST1	feature_id[2].value > threshold=316.94903564453125
node_14: feature_name=IL2RG	feature_id[393].value > threshold=11582.626953125
node_24: feature_name=ENSMMUG00000062541	feature_id[58].value <= threshold=338.5347137451172
node_25: feature_name=ENSMMUG00000060605	feature_id[511].value <= threshold=2.53569495677948
node_26: feature_name=ENSMMUG00000061892	feature_id[533].value > threshold=9.663855075836182
node_30: feature_name=ENSMMUG00000041153	feature_id[389].value > threshold=5.37142014503479
Class: challenge-early
Rules_18	passed counts:1
node_0: feature_name=HS3ST1	feature_id[2].value > threshold=316.94903564453125
node_14: feature_name=IL2RG	feature_id[393].value <= threshold=11582.626953125
node_15: feature_name=MAFK	feature_id[1125].value > threshold=77.80890655517578
node_17: feature_name=LIG1	feature_id[899].value > threshold=714.9794311523438
node_21: feature_name=SOCS1	feature_id[424].value > threshold=7582.267578125
Class: challenge-early
Rules_19	passed counts:1
node_0: feature_name=HS3ST1	feature_id[2].value <= threshold=316.94903564453125
node_1: feature_name=ENSMMUG00000028844	feature_id[1143].value <= threshold=19.94134521484375
node_2: feature_name=TNFSF14	feature_id[534].value > threshold=373.19322204589844
node_4: feature_name=ADGRE2	feature_id[508].value <= threshold=678.1329650878906
node_5: feature_name=SNORA46	feature_id[527].value > threshold=3.096359968185425
Class: challenge-early

## Sheet: LASSO
Rules_0	passed counts:93
node_0: feature_name=CD19	feature_id[0].value <= threshold=1823.7354736328125
node_1: feature_name=ENSMMUG00000049542	feature_id[21].value <= threshold=95.06949615478516
node_2: feature_name=CCL2	feature_id[36].value <= threshold=75.64082908630371
node_3: feature_name=ACSL5	feature_id[9].value <= threshold=2788.95751953125
node_4: feature_name=Metazoa_SRP.1761	feature_id[55].value <= threshold=0.9649649858474731
node_5: feature_name=N4BP3	feature_id[54].value <= threshold=18.10774517059326
node_6: feature_name=SLC30A2	feature_id[16].value <= threshold=56.550973892211914
node_7: feature_name=ENSMMUG00000054609	feature_id[11].value <= threshold=26.087960243225098
Class: challenge-early
Rules_1	passed counts:37
node_0: feature_name=CD19	feature_id[0].value > threshold=1823.7354736328125
node_20: feature_name=SLAMF6	feature_id[2].value > threshold=1677.7013549804688
node_42: feature_name=FAM89A	feature_id[354].value <= threshold=431.9404296875
node_43: feature_name=TARBP1	feature_id[309].value <= threshold=360.3054504394531
Class: re-challenge
Rules_2	passed counts:32
node_0: feature_name=CD19	feature_id[0].value > threshold=1823.7354736328125
node_20: feature_name=SLAMF6	feature_id[2].value <= threshold=1677.7013549804688
node_21: feature_name=ACSL5	feature_id[9].value <= threshold=2160.6658935546875
node_22: feature_name=NUF2	feature_id[405].value <= threshold=65.4748764038086
node_23: feature_name=HPGDS	feature_id[57].value <= threshold=15.640054702758789
node_24: feature_name=ENSMMUG00000031191	feature_id[176].value <= threshold=29.496094703674316
node_25: feature_name=TOX2	feature_id[97].value > threshold=278.38612365722656
Class: challenge-late
Rules_3	passed counts:18
node_0: feature_name=CD19	feature_id[0].value > threshold=1823.7354736328125
node_20: feature_name=SLAMF6	feature_id[2].value <= threshold=1677.7013549804688
node_21: feature_name=ACSL5	feature_id[9].value > threshold=2160.6658935546875
Class: re-challenge
Rules_4	passed counts:11
node_0: feature_name=CD19	feature_id[0].value > threshold=1823.7354736328125
node_20: feature_name=SLAMF6	feature_id[2].value <= threshold=1677.7013549804688
node_21: feature_name=ACSL5	feature_id[9].value <= threshold=2160.6658935546875
node_22: feature_name=NUF2	feature_id[405].value > threshold=65.4748764038086
node_36: feature_name=ENSMMUG00000047935	feature_id[221].value <= threshold=5.3592848777771
Class: challenge-early
Rules_5	passed counts:6
node_0: feature_name=CD19	feature_id[0].value > threshold=1823.7354736328125
node_20: feature_name=SLAMF6	feature_id[2].value <= threshold=1677.7013549804688
node_21: feature_name=ACSL5	feature_id[9].value <= threshold=2160.6658935546875
node_22: feature_name=NUF2	feature_id[405].value <= threshold=65.4748764038086
node_23: feature_name=HPGDS	feature_id[57].value > threshold=15.640054702758789
node_31: feature_name=MAP3K21	feature_id[321].value <= threshold=64.65668487548828
Class: re-challenge
Rules_6	passed counts:3
node_0: feature_name=CD19	feature_id[0].value > threshold=1823.7354736328125
node_20: feature_name=SLAMF6	feature_id[2].value > threshold=1677.7013549804688
node_42: feature_name=FAM89A	feature_id[354].value > threshold=431.9404296875
node_48: feature_name=HEATR1	feature_id[276].value > threshold=151.72467041015625
Class: challenge-early
Rules_7	passed counts:3
node_0: feature_name=CD19	feature_id[0].value > threshold=1823.7354736328125
node_20: feature_name=SLAMF6	feature_id[2].value <= threshold=1677.7013549804688
node_21: feature_name=ACSL5	feature_id[9].value <= threshold=2160.6658935546875
node_22: feature_name=NUF2	feature_id[405].value > threshold=65.4748764038086
node_36: feature_name=ENSMMUG00000047935	feature_id[221].value > threshold=5.3592848777771
node_38: feature_name=KIR3DL0	feature_id[5].value <= threshold=136.7159080505371
Class: re-challenge
Rules_8	passed counts:3
node_0: feature_name=CD19	feature_id[0].value > threshold=1823.7354736328125
node_20: feature_name=SLAMF6	feature_id[2].value <= threshold=1677.7013549804688
node_21: feature_name=ACSL5	feature_id[9].value <= threshold=2160.6658935546875
node_22: feature_name=NUF2	feature_id[405].value <= threshold=65.4748764038086
node_23: feature_name=HPGDS	feature_id[57].value > threshold=15.640054702758789
node_31: feature_name=MAP3K21	feature_id[321].value > threshold=64.65668487548828
node_33: feature_name=HNRNPU	feature_id[204].value <= threshold=3856.5103759765625
Class: challenge-late
Rules_9	passed counts:3
node_0: feature_name=CD19	feature_id[0].value <= threshold=1823.7354736328125
node_1: feature_name=ENSMMUG00000049542	feature_id[21].value > threshold=95.06949615478516
node_17: feature_name=TSNAX	feature_id[342].value > threshold=666.2761535644531
Class: re-challenge
Rules_10	passed counts:3
node_0: feature_name=CD19	feature_id[0].value <= threshold=1823.7354736328125
node_1: feature_name=ENSMMUG00000049542	feature_id[21].value <= threshold=95.06949615478516
node_2: feature_name=CCL2	feature_id[36].value > threshold=75.64082908630371
Class: re-challenge
Rules_11	passed counts:2
node_0: feature_name=CD19	feature_id[0].value > threshold=1823.7354736328125
node_20: feature_name=SLAMF6	feature_id[2].value > threshold=1677.7013549804688
node_42: feature_name=FAM89A	feature_id[354].value <= threshold=431.9404296875
node_43: feature_name=TARBP1	feature_id[309].value > threshold=360.3054504394531
node_45: feature_name=ENSMMUG00000049432	feature_id[133].value <= threshold=3.0461699962615967
Class: challenge-late
Rules_12	passed counts:2
node_0: feature_name=CD19	feature_id[0].value > threshold=1823.7354736328125
node_20: feature_name=SLAMF6	feature_id[2].value <= threshold=1677.7013549804688
node_21: feature_name=ACSL5	feature_id[9].value <= threshold=2160.6658935546875
node_22: feature_name=NUF2	feature_id[405].value <= threshold=65.4748764038086
node_23: feature_name=HPGDS	feature_id[57].value <= threshold=15.640054702758789
node_24: feature_name=ENSMMUG00000031191	feature_id[176].value > threshold=29.496094703674316
Class: challenge-early
Rules_13	passed counts:2
node_0: feature_name=CD19	feature_id[0].value > threshold=1823.7354736328125
node_20: feature_name=SLAMF6	feature_id[2].value <= threshold=1677.7013549804688
node_21: feature_name=ACSL5	feature_id[9].value <= threshold=2160.6658935546875
node_22: feature_name=NUF2	feature_id[405].value <= threshold=65.4748764038086
node_23: feature_name=HPGDS	feature_id[57].value <= threshold=15.640054702758789
node_24: feature_name=ENSMMUG00000031191	feature_id[176].value <= threshold=29.496094703674316
node_25: feature_name=TOX2	feature_id[97].value <= threshold=278.38612365722656
node_26: feature_name=GNPAT	feature_id[349].value <= threshold=1086.6022338867188
Class: challenge-early
Rules_14	passed counts:2
node_0: feature_name=CD19	feature_id[0].value <= threshold=1823.7354736328125
node_1: feature_name=ENSMMUG00000049542	feature_id[21].value <= threshold=95.06949615478516
node_2: feature_name=CCL2	feature_id[36].value <= threshold=75.64082908630371
node_3: feature_name=ACSL5	feature_id[9].value > threshold=2788.95751953125
Class: re-challenge
Rules_15	passed counts:1
node_0: feature_name=CD19	feature_id[0].value > threshold=1823.7354736328125
node_20: feature_name=SLAMF6	feature_id[2].value > threshold=1677.7013549804688
node_42: feature_name=FAM89A	feature_id[354].value > threshold=431.9404296875
node_48: feature_name=HEATR1	feature_id[276].value <= threshold=151.72467041015625
Class: re-challenge
Rules_16	passed counts:1
node_0: feature_name=CD19	feature_id[0].value > threshold=1823.7354736328125
node_20: feature_name=SLAMF6	feature_id[2].value > threshold=1677.7013549804688
node_42: feature_name=FAM89A	feature_id[354].value <= threshold=431.9404296875
node_43: feature_name=TARBP1	feature_id[309].value > threshold=360.3054504394531
node_45: feature_name=ENSMMUG00000049432	feature_id[133].value > threshold=3.0461699962615967
Class: re-challenge
Rules_17	passed counts:1
node_0: feature_name=CD19	feature_id[0].value > threshold=1823.7354736328125
node_20: feature_name=SLAMF6	feature_id[2].value <= threshold=1677.7013549804688
node_21: feature_name=ACSL5	feature_id[9].value <= threshold=2160.6658935546875
node_22: feature_name=NUF2	feature_id[405].value > threshold=65.4748764038086
node_36: feature_name=ENSMMUG00000047935	feature_id[221].value > threshold=5.3592848777771
node_38: feature_name=KIR3DL0	feature_id[5].value > threshold=136.7159080505371
Class: challenge-late
Rules_18	passed counts:1
node_0: feature_name=CD19	feature_id[0].value > threshold=1823.7354736328125
node_20: feature_name=SLAMF6	feature_id[2].value <= threshold=1677.7013549804688
node_21: feature_name=ACSL5	feature_id[9].value <= threshold=2160.6658935546875
node_22: feature_name=NUF2	feature_id[405].value <= threshold=65.4748764038086
node_23: feature_name=HPGDS	feature_id[57].value > threshold=15.640054702758789
node_31: feature_name=MAP3K21	feature_id[321].value > threshold=64.65668487548828
node_33: feature_name=HNRNPU	feature_id[204].value > threshold=3856.5103759765625
Class: challenge-early
Rules_19	passed counts:1
node_0: feature_name=CD19	feature_id[0].value > threshold=1823.7354736328125
node_20: feature_name=SLAMF6	feature_id[2].value <= threshold=1677.7013549804688
node_21: feature_name=ACSL5	feature_id[9].value <= threshold=2160.6658935546875
node_22: feature_name=NUF2	feature_id[405].value <= threshold=65.4748764038086
node_23: feature_name=HPGDS	feature_id[57].value <= threshold=15.640054702758789
node_24: feature_name=ENSMMUG00000031191	feature_id[176].value <= threshold=29.496094703674316
node_25: feature_name=TOX2	feature_id[97].value <= threshold=278.38612365722656
node_26: feature_name=GNPAT	feature_id[349].value > threshold=1086.6022338867188
Class: challenge-late
Rules_20	passed counts:1
node_0: feature_name=CD19	feature_id[0].value <= threshold=1823.7354736328125
node_1: feature_name=ENSMMUG00000049542	feature_id[21].value > threshold=95.06949615478516
node_17: feature_name=TSNAX	feature_id[342].value <= threshold=666.2761535644531
Class: challenge-late
Rules_21	passed counts:1
node_0: feature_name=CD19	feature_id[0].value <= threshold=1823.7354736328125
node_1: feature_name=ENSMMUG00000049542	feature_id[21].value <= threshold=95.06949615478516
node_2: feature_name=CCL2	feature_id[36].value <= threshold=75.64082908630371
node_3: feature_name=ACSL5	feature_id[9].value <= threshold=2788.95751953125
node_4: feature_name=Metazoa_SRP.1761	feature_id[55].value > threshold=0.9649649858474731
node_12: feature_name=IGFLR1	feature_id[71].value > threshold=3399.31201171875
Class: re-challenge
Rules_22	passed counts:1
node_0: feature_name=CD19	feature_id[0].value <= threshold=1823.7354736328125
node_1: feature_name=ENSMMUG00000049542	feature_id[21].value <= threshold=95.06949615478516
node_2: feature_name=CCL2	feature_id[36].value <= threshold=75.64082908630371
node_3: feature_name=ACSL5	feature_id[9].value <= threshold=2788.95751953125
node_4: feature_name=Metazoa_SRP.1761	feature_id[55].value > threshold=0.9649649858474731
node_12: feature_name=IGFLR1	feature_id[71].value <= threshold=3399.31201171875
Class: challenge-late
Rules_23	passed counts:1
node_0: feature_name=CD19	feature_id[0].value <= threshold=1823.7354736328125
node_1: feature_name=ENSMMUG00000049542	feature_id[21].value <= threshold=95.06949615478516
node_2: feature_name=CCL2	feature_id[36].value <= threshold=75.64082908630371
node_3: feature_name=ACSL5	feature_id[9].value <= threshold=2788.95751953125
node_4: feature_name=Metazoa_SRP.1761	feature_id[55].value <= threshold=0.9649649858474731
node_5: feature_name=N4BP3	feature_id[54].value > threshold=18.10774517059326
Class: re-challenge
Rules_24	passed counts:1
node_0: feature_name=CD19	feature_id[0].value <= threshold=1823.7354736328125
node_1: feature_name=ENSMMUG00000049542	feature_id[21].value <= threshold=95.06949615478516
node_2: feature_name=CCL2	feature_id[36].value <= threshold=75.64082908630371
node_3: feature_name=ACSL5	feature_id[9].value <= threshold=2788.95751953125
node_4: feature_name=Metazoa_SRP.1761	feature_id[55].value <= threshold=0.9649649858474731
node_5: feature_name=N4BP3	feature_id[54].value <= threshold=18.10774517059326
node_6: feature_name=SLC30A2	feature_id[16].value > threshold=56.550973892211914
Class: challenge-late
Rules_25	passed counts:1
node_0: feature_name=CD19	feature_id[0].value <= threshold=1823.7354736328125
node_1: feature_name=ENSMMUG00000049542	feature_id[21].value <= threshold=95.06949615478516
node_2: feature_name=CCL2	feature_id[36].value <= threshold=75.64082908630371
node_3: feature_name=ACSL5	feature_id[9].value <= threshold=2788.95751953125
node_4: feature_name=Metazoa_SRP.1761	feature_id[55].value <= threshold=0.9649649858474731
node_5: feature_name=N4BP3	feature_id[54].value <= threshold=18.10774517059326
node_6: feature_name=SLC30A2	feature_id[16].value <= threshold=56.550973892211914
node_7: feature_name=ENSMMUG00000054609	feature_id[11].value > threshold=26.087960243225098
Class: challenge-late

## Sheet: LightGBM
Rules_0	passed counts:81
node_0: feature_name=HS3ST1	feature_id[14].value <= threshold=316.94903564453125
node_1: feature_name=CLDN5	feature_id[9].value <= threshold=1859.3822021484375
node_2: feature_name=MTARC2	feature_id[0].value > threshold=136.66263580322266
node_6: feature_name=CD19	feature_id[13].value <= threshold=3414.767822265625
node_7: feature_name=ITGAX	feature_id[7].value <= threshold=2758.473876953125
Class: challenge-early
Rules_1	passed counts:46
node_0: feature_name=HS3ST1	feature_id[14].value > threshold=316.94903564453125
node_24: feature_name=ABHD6	feature_id[6].value > threshold=662.6765747070312
node_36: feature_name=ARF6	feature_id[19].value > threshold=1401.8931884765625
node_40: feature_name=SCN9A	feature_id[4].value <= threshold=22.11266040802002
node_41: feature_name=MTARC2	feature_id[0].value <= threshold=334.45660400390625
Class: re-challenge
Rules_2	passed counts:30
node_0: feature_name=HS3ST1	feature_id[14].value > threshold=316.94903564453125
node_24: feature_name=ABHD6	feature_id[6].value <= threshold=662.6765747070312
node_25: feature_name=ENSMMUG00000055031	feature_id[8].value <= threshold=295.52391052246094
node_26: feature_name=ENSMMUG00000022772	feature_id[1].value <= threshold=458.7240295410156
node_27: feature_name=DTL	feature_id[17].value <= threshold=76.24009132385254
node_28: feature_name=VOPP1	feature_id[3].value > threshold=1203.2645874023438
node_30: feature_name=KIF20A	feature_id[16].value <= threshold=61.09273147583008
Class: challenge-late
Rules_3	passed counts:11
node_0: feature_name=HS3ST1	feature_id[14].value > threshold=316.94903564453125
node_24: feature_name=ABHD6	feature_id[6].value <= threshold=662.6765747070312
node_25: feature_name=ENSMMUG00000055031	feature_id[8].value > threshold=295.52391052246094
Class: challenge-early
Rules_4	passed counts:11
node_0: feature_name=HS3ST1	feature_id[14].value <= threshold=316.94903564453125
node_1: feature_name=CLDN5	feature_id[9].value > threshold=1859.3822021484375
node_13: feature_name=SCN9A	feature_id[4].value > threshold=2.5415899753570557
node_15: feature_name=VOPP1	feature_id[3].value <= threshold=1313.8844604492188
node_16: feature_name=CERS5	feature_id[18].value <= threshold=1102.3916015625
Class: challenge-early
Rules_5	passed counts:9
node_0: feature_name=HS3ST1	feature_id[14].value > threshold=316.94903564453125
node_24: feature_name=ABHD6	feature_id[6].value <= threshold=662.6765747070312
node_25: feature_name=ENSMMUG00000055031	feature_id[8].value <= threshold=295.52391052246094
node_26: feature_name=ENSMMUG00000022772	feature_id[1].value > threshold=458.7240295410156
Class: re-challenge
Rules_6	passed counts:6
node_0: feature_name=HS3ST1	feature_id[14].value > threshold=316.94903564453125
node_24: feature_name=ABHD6	feature_id[6].value > threshold=662.6765747070312
node_36: feature_name=ARF6	feature_id[19].value > threshold=1401.8931884765625
node_40: feature_name=SCN9A	feature_id[4].value > threshold=22.11266040802002
node_46: feature_name=ENSMMUG00000022772	feature_id[1].value > threshold=351.1736602783203
node_48: feature_name=MTARC2	feature_id[0].value <= threshold=154.0536346435547
Class: re-challenge
Rules_7	passed counts:4
node_0: feature_name=HS3ST1	feature_id[14].value > threshold=316.94903564453125
node_24: feature_name=ABHD6	feature_id[6].value > threshold=662.6765747070312
node_36: feature_name=ARF6	feature_id[19].value > threshold=1401.8931884765625
node_40: feature_name=SCN9A	feature_id[4].value > threshold=22.11266040802002
node_46: feature_name=ENSMMUG00000022772	feature_id[1].value <= threshold=351.1736602783203
Class: challenge-late
Rules_8	passed counts:4
node_0: feature_name=HS3ST1	feature_id[14].value > threshold=316.94903564453125
node_24: feature_name=ABHD6	feature_id[6].value <= threshold=662.6765747070312
node_25: feature_name=ENSMMUG00000055031	feature_id[8].value <= threshold=295.52391052246094
node_26: feature_name=ENSMMUG00000022772	feature_id[1].value <= threshold=458.7240295410156
node_27: feature_name=DTL	feature_id[17].value > threshold=76.24009132385254
Class: re-challenge
Rules_9	passed counts:4
node_0: feature_name=HS3ST1	feature_id[14].value <= threshold=316.94903564453125
node_1: feature_name=CLDN5	feature_id[9].value > threshold=1859.3822021484375
node_13: feature_name=SCN9A	feature_id[4].value > threshold=2.5415899753570557
node_15: feature_name=VOPP1	feature_id[3].value > threshold=1313.8844604492188
node_19: feature_name=GIMAP6	feature_id[11].value <= threshold=6321.973876953125
Class: challenge-late
Rules_10	passed counts:4
node_0: feature_name=HS3ST1	feature_id[14].value <= threshold=316.94903564453125
node_1: feature_name=CLDN5	feature_id[9].value > threshold=1859.3822021484375
node_13: feature_name=SCN9A	feature_id[4].value <= threshold=2.5415899753570557
Class: re-challenge
Rules_11	passed counts:3
node_0: feature_name=HS3ST1	feature_id[14].value > threshold=316.94903564453125
node_24: feature_name=ABHD6	feature_id[6].value > threshold=662.6765747070312
node_36: feature_name=ARF6	feature_id[19].value <= threshold=1401.8931884765625
node_37: feature_name=DTL	feature_id[17].value <= threshold=55.895925521850586
Class: challenge-late
Rules_12	passed counts:3
node_0: feature_name=HS3ST1	feature_id[14].value <= threshold=316.94903564453125
node_1: feature_name=CLDN5	feature_id[9].value <= threshold=1859.3822021484375
node_2: feature_name=MTARC2	feature_id[0].value <= threshold=136.66263580322266
node_3: feature_name=ENSMMUG00000055031	feature_id[8].value <= threshold=216.57456970214844
Class: re-challenge
Rules_13	passed counts:2
node_0: feature_name=HS3ST1	feature_id[14].value > threshold=316.94903564453125
node_24: feature_name=ABHD6	feature_id[6].value > threshold=662.6765747070312
node_36: feature_name=ARF6	feature_id[19].value <= threshold=1401.8931884765625
node_37: feature_name=DTL	feature_id[17].value > threshold=55.895925521850586
Class: challenge-early
Rules_14	passed counts:2
node_0: feature_name=HS3ST1	feature_id[14].value > threshold=316.94903564453125
node_24: feature_name=ABHD6	feature_id[6].value <= threshold=662.6765747070312
node_25: feature_name=ENSMMUG00000055031	feature_id[8].value <= threshold=295.52391052246094
node_26: feature_name=ENSMMUG00000022772	feature_id[1].value <= threshold=458.7240295410156
node_27: feature_name=DTL	feature_id[17].value <= threshold=76.24009132385254
node_28: feature_name=VOPP1	feature_id[3].value <= threshold=1203.2645874023438
Class: challenge-early
Rules_15	passed counts:1
node_0: feature_name=HS3ST1	feature_id[14].value > threshold=316.94903564453125
node_24: feature_name=ABHD6	feature_id[6].value > threshold=662.6765747070312
node_36: feature_name=ARF6	feature_id[19].value > threshold=1401.8931884765625
node_40: feature_name=SCN9A	feature_id[4].value > threshold=22.11266040802002
node_46: feature_name=ENSMMUG00000022772	feature_id[1].value > threshold=351.1736602783203
node_48: feature_name=MTARC2	feature_id[0].value > threshold=154.0536346435547
Class: challenge-early
Rules_16	passed counts:1
node_0: feature_name=HS3ST1	feature_id[14].value > threshold=316.94903564453125
node_24: feature_name=ABHD6	feature_id[6].value > threshold=662.6765747070312
node_36: feature_name=ARF6	feature_id[19].value > threshold=1401.8931884765625
node_40: feature_name=SCN9A	feature_id[4].value <= threshold=22.11266040802002
node_41: feature_name=MTARC2	feature_id[0].value > threshold=334.45660400390625
node_43: feature_name=SRPK3	feature_id[2].value > threshold=12.897160053253174
Class: re-challenge
Rules_17	passed counts:1
node_0: feature_name=HS3ST1	feature_id[14].value > threshold=316.94903564453125
node_24: feature_name=ABHD6	feature_id[6].value > threshold=662.6765747070312
node_36: feature_name=ARF6	feature_id[19].value > threshold=1401.8931884765625
node_40: feature_name=SCN9A	feature_id[4].value <= threshold=22.11266040802002
node_41: feature_name=MTARC2	feature_id[0].value > threshold=334.45660400390625
node_43: feature_name=SRPK3	feature_id[2].value <= threshold=12.897160053253174
Class: challenge-late
Rules_18	passed counts:1
node_0: feature_name=HS3ST1	feature_id[14].value > threshold=316.94903564453125
node_24: feature_name=ABHD6	feature_id[6].value <= threshold=662.6765747070312
node_25: feature_name=ENSMMUG00000055031	feature_id[8].value <= threshold=295.52391052246094
node_26: feature_name=ENSMMUG00000022772	feature_id[1].value <= threshold=458.7240295410156
node_27: feature_name=DTL	feature_id[17].value <= threshold=76.24009132385254
node_28: feature_name=VOPP1	feature_id[3].value > threshold=1203.2645874023438
node_30: feature_name=KIF20A	feature_id[16].value > threshold=61.09273147583008
Class: challenge-early
Rules_19	passed counts:1
node_0: feature_name=HS3ST1	feature_id[14].value <= threshold=316.94903564453125
node_1: feature_name=CLDN5	feature_id[9].value > threshold=1859.3822021484375
node_13: feature_name=SCN9A	feature_id[4].value > threshold=2.5415899753570557
node_15: feature_name=VOPP1	feature_id[3].value > threshold=1313.8844604492188
node_19: feature_name=GIMAP6	feature_id[11].value > threshold=6321.973876953125
node_21: feature_name=ENSMMUG00000055031	feature_id[8].value > threshold=919.414005279541
Class: challenge-early
Rules_20	passed counts:1
node_0: feature_name=HS3ST1	feature_id[14].value <= threshold=316.94903564453125
node_1: feature_name=CLDN5	feature_id[9].value > threshold=1859.3822021484375
node_13: feature_name=SCN9A	feature_id[4].value > threshold=2.5415899753570557
node_15: feature_name=VOPP1	feature_id[3].value > threshold=1313.8844604492188
node_19: feature_name=GIMAP6	feature_id[11].value > threshold=6321.973876953125
node_21: feature_name=ENSMMUG00000055031	feature_id[8].value <= threshold=919.414005279541
Class: re-challenge
Rules_21	passed counts:1
node_0: feature_name=HS3ST1	feature_id[14].value <= threshold=316.94903564453125
node_1: feature_name=CLDN5	feature_id[9].value > threshold=1859.3822021484375
node_13: feature_name=SCN9A	feature_id[4].value > threshold=2.5415899753570557
node_15: feature_name=VOPP1	feature_id[3].value <= threshold=1313.8844604492188
node_16: feature_name=CERS5	feature_id[18].value > threshold=1102.3916015625
Class: re-challenge
Rules_22	passed counts:1
node_0: feature_name=HS3ST1	feature_id[14].value <= threshold=316.94903564453125
node_1: feature_name=CLDN5	feature_id[9].value <= threshold=1859.3822021484375
node_2: feature_name=MTARC2	feature_id[0].value > threshold=136.66263580322266
node_6: feature_name=CD19	feature_id[13].value > threshold=3414.767822265625
Class: challenge-late
Rules_23	passed counts:1
node_0: feature_name=HS3ST1	feature_id[14].value <= threshold=316.94903564453125
node_1: feature_name=CLDN5	feature_id[9].value <= threshold=1859.3822021484375
node_2: feature_name=MTARC2	feature_id[0].value > threshold=136.66263580322266
node_6: feature_name=CD19	feature_id[13].value <= threshold=3414.767822265625
node_7: feature_name=ITGAX	feature_id[7].value > threshold=2758.473876953125
node_9: feature_name=KIF20A	feature_id[16].value > threshold=115.87804698944092
Class: re-challenge
Rules_24	passed counts:1
node_0: feature_name=HS3ST1	feature_id[14].value <= threshold=316.94903564453125
node_1: feature_name=CLDN5	feature_id[9].value <= threshold=1859.3822021484375
node_2: feature_name=MTARC2	feature_id[0].value > threshold=136.66263580322266
node_6: feature_name=CD19	feature_id[13].value <= threshold=3414.767822265625
node_7: feature_name=ITGAX	feature_id[7].value > threshold=2758.473876953125
node_9: feature_name=KIF20A	feature_id[16].value <= threshold=115.87804698944092
Class: challenge-early
Rules_25	passed counts:1
node_0: feature_name=HS3ST1	feature_id[14].value <= threshold=316.94903564453125
node_1: feature_name=CLDN5	feature_id[9].value <= threshold=1859.3822021484375
node_2: feature_name=MTARC2	feature_id[0].value <= threshold=136.66263580322266
node_3: feature_name=ENSMMUG00000055031	feature_id[8].value > threshold=216.57456970214844
Class: challenge-early

## Sheet: MCFS
Rules_0	passed counts:94
node_0: feature_name=HS3ST1	feature_id[0].value <= threshold=316.94903564453125
node_1: feature_name=ENSMMUG00000064810	feature_id[154].value <= threshold=97.34539413452148
node_2: feature_name=MARCKS	feature_id[279].value > threshold=102.05207824707031
node_4: feature_name=FCRL5	feature_id[9].value <= threshold=659.1846923828125
node_5: feature_name=SLAMF9	feature_id[195].value > threshold=39.521446228027344
node_7: feature_name=ENSMMUG00000055894	feature_id[178].value <= threshold=6.597080230712891
Class: challenge-early
Rules_1	passed counts:59
node_0: feature_name=HS3ST1	feature_id[0].value > threshold=316.94903564453125
node_18: feature_name=IL2RG	feature_id[106].value > threshold=11582.626953125
node_30: feature_name=ENSMMUG00000052036	feature_id[66].value <= threshold=457.2631530761719
node_31: feature_name=ENSMMUG00000062541	feature_id[288].value <= threshold=338.5347137451172
node_32: feature_name=MBOAT4	feature_id[104].value <= threshold=150.30877685546875
node_33: feature_name=CRIP3	feature_id[223].value <= threshold=69.45151901245117
Class: re-challenge
Rules_2	passed counts:27
node_0: feature_name=HS3ST1	feature_id[0].value > threshold=316.94903564453125
node_18: feature_name=IL2RG	feature_id[106].value <= threshold=11582.626953125
node_19: feature_name=ENSMMUG00000052036	feature_id[66].value <= threshold=328.00531005859375
node_20: feature_name=GPSM1	feature_id[15].value > threshold=234.19806671142578
node_26: feature_name=TMEM231	feature_id[68].value > threshold=217.20166778564453
Class: challenge-late
Rules_3	passed counts:7
node_0: feature_name=HS3ST1	feature_id[0].value > threshold=316.94903564453125
node_18: feature_name=IL2RG	feature_id[106].value <= threshold=11582.626953125
node_19: feature_name=ENSMMUG00000052036	feature_id[66].value > threshold=328.00531005859375
Class: challenge-early
Rules_4	passed counts:6
node_0: feature_name=HS3ST1	feature_id[0].value > threshold=316.94903564453125
node_18: feature_name=IL2RG	feature_id[106].value > threshold=11582.626953125
node_30: feature_name=ENSMMUG00000052036	feature_id[66].value > threshold=457.2631530761719
Class: challenge-early
Rules_5	passed counts:6
node_0: feature_name=HS3ST1	feature_id[0].value > threshold=316.94903564453125
node_18: feature_name=IL2RG	feature_id[106].value <= threshold=11582.626953125
node_19: feature_name=ENSMMUG00000052036	feature_id[66].value <= threshold=328.00531005859375
node_20: feature_name=GPSM1	feature_id[15].value <= threshold=234.19806671142578
node_21: feature_name=TNFRSF17	feature_id[222].value <= threshold=22.106874465942383
Class: re-challenge
Rules_6	passed counts:5
node_0: feature_name=HS3ST1	feature_id[0].value > threshold=316.94903564453125
node_18: feature_name=IL2RG	feature_id[106].value > threshold=11582.626953125
node_30: feature_name=ENSMMUG00000052036	feature_id[66].value <= threshold=457.2631530761719
node_31: feature_name=ENSMMUG00000062541	feature_id[288].value > threshold=338.5347137451172
node_39: feature_name=NOTUM	feature_id[202].value > threshold=6.248370170593262
Class: challenge-late
Rules_7	passed counts:3
node_0: feature_name=HS3ST1	feature_id[0].value > threshold=316.94903564453125
node_18: feature_name=IL2RG	feature_id[106].value > threshold=11582.626953125
node_30: feature_name=ENSMMUG00000052036	feature_id[66].value <= threshold=457.2631530761719
node_31: feature_name=ENSMMUG00000062541	feature_id[288].value <= threshold=338.5347137451172
node_32: feature_name=MBOAT4	feature_id[104].value > threshold=150.30877685546875
node_36: feature_name=CRIP2	feature_id[220].value > threshold=217.12940979003906
Class: challenge-late
Rules_8	passed counts:3
node_0: feature_name=HS3ST1	feature_id[0].value <= threshold=316.94903564453125
node_1: feature_name=ENSMMUG00000064810	feature_id[154].value > threshold=97.34539413452148
node_15: feature_name=GRHPR	feature_id[120].value > threshold=725.7013244628906
Class: challenge-late
Rules_9	passed counts:3
node_0: feature_name=HS3ST1	feature_id[0].value <= threshold=316.94903564453125
node_1: feature_name=ENSMMUG00000064810	feature_id[154].value <= threshold=97.34539413452148
node_2: feature_name=MARCKS	feature_id[279].value <= threshold=102.05207824707031
Class: re-challenge
Rules_10	passed counts:2
node_0: feature_name=HS3ST1	feature_id[0].value > threshold=316.94903564453125
node_18: feature_name=IL2RG	feature_id[106].value > threshold=11582.626953125
node_30: feature_name=ENSMMUG00000052036	feature_id[66].value <= threshold=457.2631530761719
node_31: feature_name=ENSMMUG00000062541	feature_id[288].value <= threshold=338.5347137451172
node_32: feature_name=MBOAT4	feature_id[104].value <= threshold=150.30877685546875
node_33: feature_name=CRIP3	feature_id[223].value > threshold=69.45151901245117
Class: challenge-late
Rules_11	passed counts:2
node_0: feature_name=HS3ST1	feature_id[0].value > threshold=316.94903564453125
node_18: feature_name=IL2RG	feature_id[106].value <= threshold=11582.626953125
node_19: feature_name=ENSMMUG00000052036	feature_id[66].value <= threshold=328.00531005859375
node_20: feature_name=GPSM1	feature_id[15].value > threshold=234.19806671142578
node_26: feature_name=TMEM231	feature_id[68].value <= threshold=217.20166778564453
Class: challenge-early
Rules_12	passed counts:2
node_0: feature_name=HS3ST1	feature_id[0].value <= threshold=316.94903564453125
node_1: feature_name=ENSMMUG00000064810	feature_id[154].value <= threshold=97.34539413452148
node_2: feature_name=MARCKS	feature_id[279].value > threshold=102.05207824707031
node_4: feature_name=FCRL5	feature_id[9].value > threshold=659.1846923828125
node_12: feature_name=CYB561A3	feature_id[17].value > threshold=3589.2755126953125
Class: challenge-late
Rules_13	passed counts:2
node_0: feature_name=HS3ST1	feature_id[0].value <= threshold=316.94903564453125
node_1: feature_name=ENSMMUG00000064810	feature_id[154].value <= threshold=97.34539413452148
node_2: feature_name=MARCKS	feature_id[279].value > threshold=102.05207824707031
node_4: feature_name=FCRL5	feature_id[9].value > threshold=659.1846923828125
node_12: feature_name=CYB561A3	feature_id[17].value <= threshold=3589.2755126953125
Class: re-challenge
Rules_14	passed counts:2
node_0: feature_name=HS3ST1	feature_id[0].value <= threshold=316.94903564453125
node_1: feature_name=ENSMMUG00000064810	feature_id[154].value <= threshold=97.34539413452148
node_2: feature_name=MARCKS	feature_id[279].value > threshold=102.05207824707031
node_4: feature_name=FCRL5	feature_id[9].value <= threshold=659.1846923828125
node_5: feature_name=SLAMF9	feature_id[195].value > threshold=39.521446228027344
node_7: feature_name=ENSMMUG00000055894	feature_id[178].value > threshold=6.597080230712891
node_9: feature_name=ENSMMUG00000063781	feature_id[209].value <= threshold=2.6563899517059326
Class: re-challenge
Rules_15	passed counts:2
node_0: feature_name=HS3ST1	feature_id[0].value <= threshold=316.94903564453125
node_1: feature_name=ENSMMUG00000064810	feature_id[154].value <= threshold=97.34539413452148
node_2: feature_name=MARCKS	feature_id[279].value > threshold=102.05207824707031
node_4: feature_name=FCRL5	feature_id[9].value <= threshold=659.1846923828125
node_5: feature_name=SLAMF9	feature_id[195].value <= threshold=39.521446228027344
Class: re-challenge
Rules_16	passed counts:1
node_0: feature_name=HS3ST1	feature_id[0].value > threshold=316.94903564453125
node_18: feature_name=IL2RG	feature_id[106].value > threshold=11582.626953125
node_30: feature_name=ENSMMUG00000052036	feature_id[66].value <= threshold=457.2631530761719
node_31: feature_name=ENSMMUG00000062541	feature_id[288].value > threshold=338.5347137451172
node_39: feature_name=NOTUM	feature_id[202].value <= threshold=6.248370170593262
Class: challenge-early
Rules_17	passed counts:1
node_0: feature_name=HS3ST1	feature_id[0].value > threshold=316.94903564453125
node_18: feature_name=IL2RG	feature_id[106].value > threshold=11582.626953125
node_30: feature_name=ENSMMUG00000052036	feature_id[66].value <= threshold=457.2631530761719
node_31: feature_name=ENSMMUG00000062541	feature_id[288].value <= threshold=338.5347137451172
node_32: feature_name=MBOAT4	feature_id[104].value > threshold=150.30877685546875
node_36: feature_name=CRIP2	feature_id[220].value <= threshold=217.12940979003906
Class: re-challenge
Rules_18	passed counts:1
node_0: feature_name=HS3ST1	feature_id[0].value > threshold=316.94903564453125
node_18: feature_name=IL2RG	feature_id[106].value <= threshold=11582.626953125
node_19: feature_name=ENSMMUG00000052036	feature_id[66].value <= threshold=328.00531005859375
node_20: feature_name=GPSM1	feature_id[15].value <= threshold=234.19806671142578
node_21: feature_name=TNFRSF17	feature_id[222].value > threshold=22.106874465942383
node_23: feature_name=ST3GAL6	feature_id[98].value > threshold=52.84161949157715
Class: challenge-early
Rules_19	passed counts:1
node_0: feature_name=HS3ST1	feature_id[0].value > threshold=316.94903564453125
node_18: feature_name=IL2RG	feature_id[106].value <= threshold=11582.626953125
node_19: feature_name=ENSMMUG00000052036	feature_id[66].value <= threshold=328.00531005859375
node_20: feature_name=GPSM1	feature_id[15].value <= threshold=234.19806671142578
node_21: feature_name=TNFRSF17	feature_id[222].value > threshold=22.106874465942383
node_23: feature_name=ST3GAL6	feature_id[98].value <= threshold=52.84161949157715
Class: challenge-late
Rules_20	passed counts:1
node_0: feature_name=HS3ST1	feature_id[0].value <= threshold=316.94903564453125
node_1: feature_name=ENSMMUG00000064810	feature_id[154].value > threshold=97.34539413452148
node_15: feature_name=GRHPR	feature_id[120].value <= threshold=725.7013244628906
Class: re-challenge
Rules_21	passed counts:1
node_0: feature_name=HS3ST1	feature_id[0].value <= threshold=316.94903564453125
node_1: feature_name=ENSMMUG00000064810	feature_id[154].value <= threshold=97.34539413452148
node_2: feature_name=MARCKS	feature_id[279].value > threshold=102.05207824707031
node_4: feature_name=FCRL5	feature_id[9].value <= threshold=659.1846923828125
node_5: feature_name=SLAMF9	feature_id[195].value > threshold=39.521446228027344
node_7: feature_name=ENSMMUG00000055894	feature_id[178].value > threshold=6.597080230712891
node_9: feature_name=ENSMMUG00000063781	feature_id[209].value > threshold=2.6563899517059326
Class: challenge-early

## Sheet: RF
Rules_0	passed counts:89
node_0: feature_name=HS3ST1	feature_id[263].value <= threshold=316.94903564453125
node_1: feature_name=ENSMMUG00000028844	feature_id[222].value <= threshold=19.94134521484375
node_2: feature_name=ENSMMUG00000050923	feature_id[21].value <= threshold=11.016619682312012
node_3: feature_name=USH1C	feature_id[731].value > threshold=8.870230197906494
Class: challenge-early
Rules_1	passed counts:37
node_0: feature_name=HS3ST1	feature_id[263].value > threshold=316.94903564453125
node_14: feature_name=ENSMMUG00000022772	feature_id[81].value <= threshold=449.1497344970703
node_15: feature_name=OAS1	feature_id[159].value <= threshold=1050.0518798828125
node_16: feature_name=ENSMMUG00000055031	feature_id[121].value <= threshold=314.10765075683594
node_17: feature_name=TPX2	feature_id[431].value <= threshold=151.16751861572266
node_18: feature_name=VEGFA	feature_id[689].value > threshold=40.92571449279785
node_24: feature_name=C14H11orf49	feature_id[411].value > threshold=213.15753936767578
Class: challenge-late
Rules_2	passed counts:36
node_0: feature_name=HS3ST1	feature_id[263].value > threshold=316.94903564453125
node_14: feature_name=ENSMMUG00000022772	feature_id[81].value > threshold=449.1497344970703
Class: re-challenge
Rules_3	passed counts:22
node_0: feature_name=HS3ST1	feature_id[263].value > threshold=316.94903564453125
node_14: feature_name=ENSMMUG00000022772	feature_id[81].value <= threshold=449.1497344970703
node_15: feature_name=OAS1	feature_id[159].value > threshold=1050.0518798828125
node_29: feature_name=IGLV9.49	feature_id[138].value <= threshold=642.6426696777344
Class: re-challenge
Rules_4	passed counts:10
node_0: feature_name=HS3ST1	feature_id[263].value > threshold=316.94903564453125
node_14: feature_name=ENSMMUG00000022772	feature_id[81].value <= threshold=449.1497344970703
node_15: feature_name=OAS1	feature_id[159].value <= threshold=1050.0518798828125
node_16: feature_name=ENSMMUG00000055031	feature_id[121].value > threshold=314.10765075683594
Class: challenge-early
Rules_5	passed counts:5
node_0: feature_name=HS3ST1	feature_id[263].value > threshold=316.94903564453125
node_14: feature_name=ENSMMUG00000022772	feature_id[81].value <= threshold=449.1497344970703
node_15: feature_name=OAS1	feature_id[159].value <= threshold=1050.0518798828125
node_16: feature_name=ENSMMUG00000055031	feature_id[121].value <= threshold=314.10765075683594
node_17: feature_name=TPX2	feature_id[431].value > threshold=151.16751861572266
Class: re-challenge
Rules_6	passed counts:5
node_0: feature_name=HS3ST1	feature_id[263].value <= threshold=316.94903564453125
node_1: feature_name=ENSMMUG00000028844	feature_id[222].value > threshold=19.94134521484375
node_9: feature_name=OAS1	feature_id[159].value > threshold=636.2852783203125
node_11: feature_name=ENSMMUG00000061379	feature_id[149].value > threshold=0.6504499912261963
Class: challenge-early
Rules_7	passed counts:5
node_0: feature_name=HS3ST1	feature_id[263].value <= threshold=316.94903564453125
node_1: feature_name=ENSMMUG00000028844	feature_id[222].value > threshold=19.94134521484375
node_9: feature_name=OAS1	feature_id[159].value > threshold=636.2852783203125
node_11: feature_name=ENSMMUG00000061379	feature_id[149].value <= threshold=0.6504499912261963
Class: re-challenge
Rules_8	passed counts:5
node_0: feature_name=HS3ST1	feature_id[263].value <= threshold=316.94903564453125
node_1: feature_name=ENSMMUG00000028844	feature_id[222].value > threshold=19.94134521484375
node_9: feature_name=OAS1	feature_id[159].value <= threshold=636.2852783203125
Class: challenge-late
Rules_9	passed counts:4
node_0: feature_name=HS3ST1	feature_id[263].value > threshold=316.94903564453125
node_14: feature_name=ENSMMUG00000022772	feature_id[81].value <= threshold=449.1497344970703
node_15: feature_name=OAS1	feature_id[159].value > threshold=1050.0518798828125
node_29: feature_name=IGLV9.49	feature_id[138].value > threshold=642.6426696777344
Class: challenge-early
Rules_10	passed counts:3
node_0: feature_name=HS3ST1	feature_id[263].value > threshold=316.94903564453125
node_14: feature_name=ENSMMUG00000022772	feature_id[81].value <= threshold=449.1497344970703
node_15: feature_name=OAS1	feature_id[159].value <= threshold=1050.0518798828125
node_16: feature_name=ENSMMUG00000055031	feature_id[121].value <= threshold=314.10765075683594
node_17: feature_name=TPX2	feature_id[431].value <= threshold=151.16751861572266
node_18: feature_name=VEGFA	feature_id[689].value <= threshold=40.92571449279785
node_19: feature_name=ENSMMUG00000057719	feature_id[493].value <= threshold=4.8145750761032104
Class: re-challenge
Rules_11	passed counts:3
node_0: feature_name=HS3ST1	feature_id[263].value <= threshold=316.94903564453125
node_1: feature_name=ENSMMUG00000028844	feature_id[222].value <= threshold=19.94134521484375
node_2: feature_name=ENSMMUG00000050923	feature_id[21].value > threshold=11.016619682312012
Class: re-challenge
Rules_12	passed counts:2
node_0: feature_name=HS3ST1	feature_id[263].value > threshold=316.94903564453125
node_14: feature_name=ENSMMUG00000022772	feature_id[81].value <= threshold=449.1497344970703
node_15: feature_name=OAS1	feature_id[159].value <= threshold=1050.0518798828125
node_16: feature_name=ENSMMUG00000055031	feature_id[121].value <= threshold=314.10765075683594
node_17: feature_name=TPX2	feature_id[431].value <= threshold=151.16751861572266
node_18: feature_name=VEGFA	feature_id[689].value > threshold=40.92571449279785
node_24: feature_name=C14H11orf49	feature_id[411].value <= threshold=213.15753936767578
Class: challenge-early
Rules_13	passed counts:2
node_0: feature_name=HS3ST1	feature_id[263].value <= threshold=316.94903564453125
node_1: feature_name=ENSMMUG00000028844	feature_id[222].value <= threshold=19.94134521484375
node_2: feature_name=ENSMMUG00000050923	feature_id[21].value <= threshold=11.016619682312012
node_3: feature_name=USH1C	feature_id[731].value <= threshold=8.870230197906494
node_4: feature_name=TBC1D2	feature_id[148].value <= threshold=623.0684204101562
Class: re-challenge
Rules_14	passed counts:1
node_0: feature_name=HS3ST1	feature_id[263].value > threshold=316.94903564453125
node_14: feature_name=ENSMMUG00000022772	feature_id[81].value <= threshold=449.1497344970703
node_15: feature_name=OAS1	feature_id[159].value <= threshold=1050.0518798828125
node_16: feature_name=ENSMMUG00000055031	feature_id[121].value <= threshold=314.10765075683594
node_17: feature_name=TPX2	feature_id[431].value <= threshold=151.16751861572266
node_18: feature_name=VEGFA	feature_id[689].value <= threshold=40.92571449279785
node_19: feature_name=ENSMMUG00000057719	feature_id[493].value > threshold=4.8145750761032104
node_21: feature_name=MTA3	feature_id[991].value > threshold=189.4995574951172
Class: challenge-late
Rules_15	passed counts:1
node_0: feature_name=HS3ST1	feature_id[263].value > threshold=316.94903564453125
node_14: feature_name=ENSMMUG00000022772	feature_id[81].value <= threshold=449.1497344970703
node_15: feature_name=OAS1	feature_id[159].value <= threshold=1050.0518798828125
node_16: feature_name=ENSMMUG00000055031	feature_id[121].value <= threshold=314.10765075683594
node_17: feature_name=TPX2	feature_id[431].value <= threshold=151.16751861572266
node_18: feature_name=VEGFA	feature_id[689].value <= threshold=40.92571449279785
node_19: feature_name=ENSMMUG00000057719	feature_id[493].value > threshold=4.8145750761032104
node_21: feature_name=MTA3	feature_id[991].value <= threshold=189.4995574951172
Class: challenge-early
Rules_16	passed counts:1
node_0: feature_name=HS3ST1	feature_id[263].value <= threshold=316.94903564453125
node_1: feature_name=ENSMMUG00000028844	feature_id[222].value <= threshold=19.94134521484375
node_2: feature_name=ENSMMUG00000050923	feature_id[21].value <= threshold=11.016619682312012
node_3: feature_name=USH1C	feature_id[731].value <= threshold=8.870230197906494
node_4: feature_name=TBC1D2	feature_id[148].value > threshold=623.0684204101562
Class: challenge-early

## Sheet: Ridge
Rules_0	passed counts:81
node_0: feature_name=CD19	feature_id[26].value <= threshold=1823.7354736328125
node_1: feature_name=CLDN5	feature_id[968].value <= threshold=1871.4837036132812
node_2: feature_name=CCR7	feature_id[14].value > threshold=3140.260009765625
Class: challenge-early
Rules_1	passed counts:63
node_0: feature_name=CD19	feature_id[26].value > threshold=1823.7354736328125
node_12: feature_name=IL2RG	feature_id[544].value > threshold=11582.626953125
node_20: feature_name=ENSMMUG00000055031	feature_id[447].value <= threshold=321.9000701904297
node_21: feature_name=BIK	feature_id[1348].value <= threshold=1050.915283203125
node_22: feature_name=PDLIM1	feature_id[1053].value <= threshold=1360.062255859375
node_23: feature_name=TES	feature_id[1328].value <= threshold=2097.0760498046875
node_24: feature_name=TNPO3	feature_id[792].value > threshold=797.0839538574219
Class: re-challenge
Rules_2	passed counts:28
node_0: feature_name=CD19	feature_id[26].value > threshold=1823.7354736328125
node_12: feature_name=IL2RG	feature_id[544].value <= threshold=11582.626953125
node_13: feature_name=ENSMMUG00000055031	feature_id[447].value <= threshold=314.10765075683594
node_14: feature_name=CD274	feature_id[632].value <= threshold=783.6854248046875
node_15: feature_name=ENSMMUG00000011397	feature_id[1086].value <= threshold=1602.7672729492188
Class: challenge-late
Rules_3	passed counts:12
node_0: feature_name=CD19	feature_id[26].value <= threshold=1823.7354736328125
node_1: feature_name=CLDN5	feature_id[968].value > threshold=1871.4837036132812
node_5: feature_name=ZMPSTE24	feature_id[1935].value <= threshold=688.9001770019531
node_6: feature_name=OAS1	feature_id[73].value > threshold=636.2852783203125
node_8: feature_name=CGAS	feature_id[1098].value > threshold=343.63177490234375
Class: challenge-early
Rules_4	passed counts:10
node_0: feature_name=CD19	feature_id[26].value > threshold=1823.7354736328125
node_12: feature_name=IL2RG	feature_id[544].value <= threshold=11582.626953125
node_13: feature_name=ENSMMUG00000055031	feature_id[447].value > threshold=314.10765075683594
Class: challenge-early
Rules_5	passed counts:7
node_0: feature_name=CD19	feature_id[26].value > threshold=1823.7354736328125
node_12: feature_name=IL2RG	feature_id[544].value > threshold=11582.626953125
node_20: feature_name=ENSMMUG00000055031	feature_id[447].value > threshold=321.9000701904297
Class: challenge-early
Rules_6	passed counts:7
node_0: feature_name=CD19	feature_id[26].value <= threshold=1823.7354736328125
node_1: feature_name=CLDN5	feature_id[968].value > threshold=1871.4837036132812
node_5: feature_name=ZMPSTE24	feature_id[1935].value > threshold=688.9001770019531
Class: re-challenge
Rules_7	passed counts:5
node_0: feature_name=CD19	feature_id[26].value > threshold=1823.7354736328125
node_12: feature_name=IL2RG	feature_id[544].value > threshold=11582.626953125
node_20: feature_name=ENSMMUG00000055031	feature_id[447].value <= threshold=321.9000701904297
node_21: feature_name=BIK	feature_id[1348].value > threshold=1050.915283203125
node_29: feature_name=CHD4	feature_id[1375].value <= threshold=894.3091430664062
Class: challenge-late
Rules_8	passed counts:4
node_0: feature_name=CD19	feature_id[26].value <= threshold=1823.7354736328125
node_1: feature_name=CLDN5	feature_id[968].value > threshold=1871.4837036132812
node_5: feature_name=ZMPSTE24	feature_id[1935].value <= threshold=688.9001770019531
node_6: feature_name=OAS1	feature_id[73].value <= threshold=636.2852783203125
Class: challenge-late
Rules_9	passed counts:3
node_0: feature_name=CD19	feature_id[26].value > threshold=1823.7354736328125
node_12: feature_name=IL2RG	feature_id[544].value > threshold=11582.626953125
node_20: feature_name=ENSMMUG00000055031	feature_id[447].value <= threshold=321.9000701904297
node_21: feature_name=BIK	feature_id[1348].value <= threshold=1050.915283203125
node_22: feature_name=PDLIM1	feature_id[1053].value > threshold=1360.062255859375
Class: challenge-late
Rules_10	passed counts:3
node_0: feature_name=CD19	feature_id[26].value > threshold=1823.7354736328125
node_12: feature_name=IL2RG	feature_id[544].value <= threshold=11582.626953125
node_13: feature_name=ENSMMUG00000055031	feature_id[447].value <= threshold=314.10765075683594
node_14: feature_name=CD274	feature_id[632].value > threshold=783.6854248046875
Class: re-challenge
Rules_11	passed counts:2
node_0: feature_name=CD19	feature_id[26].value > threshold=1823.7354736328125
node_12: feature_name=IL2RG	feature_id[544].value > threshold=11582.626953125
node_20: feature_name=ENSMMUG00000055031	feature_id[447].value <= threshold=321.9000701904297
node_21: feature_name=BIK	feature_id[1348].value <= threshold=1050.915283203125
node_22: feature_name=PDLIM1	feature_id[1053].value <= threshold=1360.062255859375
node_23: feature_name=TES	feature_id[1328].value > threshold=2097.0760498046875
Class: challenge-late
Rules_12	passed counts:2
node_0: feature_name=CD19	feature_id[26].value <= threshold=1823.7354736328125
node_1: feature_name=CLDN5	feature_id[968].value <= threshold=1871.4837036132812
node_2: feature_name=CCR7	feature_id[14].value <= threshold=3140.260009765625
Class: re-challenge
Rules_13	passed counts:1
node_0: feature_name=CD19	feature_id[26].value > threshold=1823.7354736328125
node_12: feature_name=IL2RG	feature_id[544].value > threshold=11582.626953125
node_20: feature_name=ENSMMUG00000055031	feature_id[447].value <= threshold=321.9000701904297
node_21: feature_name=BIK	feature_id[1348].value > threshold=1050.915283203125
node_29: feature_name=CHD4	feature_id[1375].value > threshold=894.3091430664062
Class: challenge-early
Rules_14	passed counts:1
node_0: feature_name=CD19	feature_id[26].value > threshold=1823.7354736328125
node_12: feature_name=IL2RG	feature_id[544].value > threshold=11582.626953125
node_20: feature_name=ENSMMUG00000055031	feature_id[447].value <= threshold=321.9000701904297
node_21: feature_name=BIK	feature_id[1348].value <= threshold=1050.915283203125
node_22: feature_name=PDLIM1	feature_id[1053].value <= threshold=1360.062255859375
node_23: feature_name=TES	feature_id[1328].value <= threshold=2097.0760498046875
node_24: feature_name=TNPO3	feature_id[792].value <= threshold=797.0839538574219
Class: challenge-late
Rules_15	passed counts:1
node_0: feature_name=CD19	feature_id[26].value > threshold=1823.7354736328125
node_12: feature_name=IL2RG	feature_id[544].value <= threshold=11582.626953125
node_13: feature_name=ENSMMUG00000055031	feature_id[447].value <= threshold=314.10765075683594
node_14: feature_name=CD274	feature_id[632].value <= threshold=783.6854248046875
node_15: feature_name=ENSMMUG00000011397	feature_id[1086].value > threshold=1602.7672729492188
Class: challenge-early
Rules_16	passed counts:1
node_0: feature_name=CD19	feature_id[26].value <= threshold=1823.7354736328125
node_1: feature_name=CLDN5	feature_id[968].value > threshold=1871.4837036132812
node_5: feature_name=ZMPSTE24	feature_id[1935].value <= threshold=688.9001770019531
node_6: feature_name=OAS1	feature_id[73].value > threshold=636.2852783203125
node_8: feature_name=CGAS	feature_id[1098].value <= threshold=343.63177490234375
Class: re-challenge

## Sheet: SKB
Rules_0	passed counts:94
node_0: feature_name=HS3ST1	feature_id[21].value <= threshold=316.94903564453125
node_1: feature_name=SLC11A1	feature_id[464].value > threshold=5998.681396484375
node_3: feature_name=SPAG16	feature_id[110].value > threshold=20.34434986114502
node_5: feature_name=FCRL5	feature_id[4].value <= threshold=659.1846923828125
node_6: feature_name=Metazoa_SRP.123	feature_id[79].value <= threshold=0.9001500010490417
node_7: feature_name=ENSMMUG00000062547	feature_id[336].value <= threshold=50.00304412841797
node_8: feature_name=SLC26A8	feature_id[176].value > threshold=1.6919499635696411
Class: challenge-early
Rules_1	passed counts:44
node_0: feature_name=HS3ST1	feature_id[21].value > threshold=316.94903564453125
node_18: feature_name=MTARC2	feature_id[312].value <= threshold=127.5752182006836
node_19: feature_name=ABCA13	feature_id[245].value <= threshold=7.554035186767578
node_20: feature_name=PLCD3	feature_id[358].value <= threshold=91.48107147216797
Class: re-challenge
Rules_2	passed counts:24
node_0: feature_name=HS3ST1	feature_id[21].value > threshold=316.94903564453125
node_18: feature_name=MTARC2	feature_id[312].value > threshold=127.5752182006836
node_26: feature_name=SDC1	feature_id[435].value <= threshold=58.57415962219238
node_27: feature_name=STRBP	feature_id[180].value > threshold=467.0563659667969
node_35: feature_name=HOXC4	feature_id[310].value <= threshold=30.76476001739502
node_36: feature_name=DTX3	feature_id[451].value > threshold=151.2376480102539
Class: challenge-late
Rules_3	passed counts:13
node_0: feature_name=HS3ST1	feature_id[21].value > threshold=316.94903564453125
node_18: feature_name=MTARC2	feature_id[312].value > threshold=127.5752182006836
node_26: feature_name=SDC1	feature_id[435].value <= threshold=58.57415962219238
node_27: feature_name=STRBP	feature_id[180].value <= threshold=467.0563659667969
node_28: feature_name=VOPP1	feature_id[350].value > threshold=2067.0444946289062
Class: re-challenge
Rules_4	passed counts:10
node_0: feature_name=HS3ST1	feature_id[21].value > threshold=316.94903564453125
node_18: feature_name=MTARC2	feature_id[312].value > threshold=127.5752182006836
node_26: feature_name=SDC1	feature_id[435].value > threshold=58.57415962219238
Class: challenge-early
Rules_5	passed counts:7
node_0: feature_name=HS3ST1	feature_id[21].value > threshold=316.94903564453125
node_18: feature_name=MTARC2	feature_id[312].value > threshold=127.5752182006836
node_26: feature_name=SDC1	feature_id[435].value <= threshold=58.57415962219238
node_27: feature_name=STRBP	feature_id[180].value <= threshold=467.0563659667969
node_28: feature_name=VOPP1	feature_id[350].value <= threshold=2067.0444946289062
node_29: feature_name=NOTUM	feature_id[404].value > threshold=13.214059829711914
Class: challenge-late
Rules_6	passed counts:6
node_0: feature_name=HS3ST1	feature_id[21].value > threshold=316.94903564453125
node_18: feature_name=MTARC2	feature_id[312].value > threshold=127.5752182006836
node_26: feature_name=SDC1	feature_id[435].value <= threshold=58.57415962219238
node_27: feature_name=STRBP	feature_id[180].value > threshold=467.0563659667969
node_35: feature_name=HOXC4	feature_id[310].value > threshold=30.76476001739502
node_39: feature_name=ENSMMUG00000053590	feature_id[364].value <= threshold=0.7827450037002563
Class: re-challenge
Rules_7	passed counts:5
node_0: feature_name=HS3ST1	feature_id[21].value > threshold=316.94903564453125
node_18: feature_name=MTARC2	feature_id[312].value > threshold=127.5752182006836
node_26: feature_name=SDC1	feature_id[435].value <= threshold=58.57415962219238
node_27: feature_name=STRBP	feature_id[180].value <= threshold=467.0563659667969
node_28: feature_name=VOPP1	feature_id[350].value <= threshold=2067.0444946289062
node_29: feature_name=NOTUM	feature_id[404].value <= threshold=13.214059829711914
node_30: feature_name=ENSMMUG00000044983	feature_id[372].value > threshold=75.10181617736816
Class: challenge-early
Rules_8	passed counts:3
node_0: feature_name=HS3ST1	feature_id[21].value > threshold=316.94903564453125
node_18: feature_name=MTARC2	feature_id[312].value > threshold=127.5752182006836
node_26: feature_name=SDC1	feature_id[435].value <= threshold=58.57415962219238
node_27: feature_name=STRBP	feature_id[180].value <= threshold=467.0563659667969
node_28: feature_name=VOPP1	feature_id[350].value <= threshold=2067.0444946289062
node_29: feature_name=NOTUM	feature_id[404].value <= threshold=13.214059829711914
node_30: feature_name=ENSMMUG00000044983	feature_id[372].value <= threshold=75.10181617736816
Class: re-challenge
Rules_9	passed counts:3
node_0: feature_name=HS3ST1	feature_id[21].value > threshold=316.94903564453125
node_18: feature_name=MTARC2	feature_id[312].value <= threshold=127.5752182006836
node_19: feature_name=ABCA13	feature_id[245].value > threshold=7.554035186767578
node_23: feature_name=CXCR5	feature_id[184].value > threshold=803.631591796875
Class: challenge-late
Rules_10	passed counts:3
node_0: feature_name=HS3ST1	feature_id[21].value <= threshold=316.94903564453125
node_1: feature_name=SLC11A1	feature_id[464].value > threshold=5998.681396484375
node_3: feature_name=SPAG16	feature_id[110].value <= threshold=20.34434986114502
Class: re-challenge
Rules_11	passed counts:3
node_0: feature_name=HS3ST1	feature_id[21].value <= threshold=316.94903564453125
node_1: feature_name=SLC11A1	feature_id[464].value <= threshold=5998.681396484375
Class: re-challenge
Rules_12	passed counts:2
node_0: feature_name=HS3ST1	feature_id[21].value > threshold=316.94903564453125
node_18: feature_name=MTARC2	feature_id[312].value > threshold=127.5752182006836
node_26: feature_name=SDC1	feature_id[435].value <= threshold=58.57415962219238
node_27: feature_name=STRBP	feature_id[180].value > threshold=467.0563659667969
node_35: feature_name=HOXC4	feature_id[310].value > threshold=30.76476001739502
node_39: feature_name=ENSMMUG00000053590	feature_id[364].value > threshold=0.7827450037002563
Class: challenge-late
Rules_13	passed counts:2
node_0: feature_name=HS3ST1	feature_id[21].value > threshold=316.94903564453125
node_18: feature_name=MTARC2	feature_id[312].value <= threshold=127.5752182006836
node_19: feature_name=ABCA13	feature_id[245].value <= threshold=7.554035186767578
node_20: feature_name=PLCD3	feature_id[358].value > threshold=91.48107147216797
Class: challenge-late
Rules_14	passed counts:2
node_0: feature_name=HS3ST1	feature_id[21].value <= threshold=316.94903564453125
node_1: feature_name=SLC11A1	feature_id[464].value > threshold=5998.681396484375
node_3: feature_name=SPAG16	feature_id[110].value > threshold=20.34434986114502
node_5: feature_name=FCRL5	feature_id[4].value > threshold=659.1846923828125
node_15: feature_name=PPT1	feature_id[293].value > threshold=6841.274169921875
Class: re-challenge
Rules_15	passed counts:2
node_0: feature_name=HS3ST1	feature_id[21].value <= threshold=316.94903564453125
node_1: feature_name=SLC11A1	feature_id[464].value > threshold=5998.681396484375
node_3: feature_name=SPAG16	feature_id[110].value > threshold=20.34434986114502
node_5: feature_name=FCRL5	feature_id[4].value > threshold=659.1846923828125
node_15: feature_name=PPT1	feature_id[293].value <= threshold=6841.274169921875
Class: challenge-late
Rules_16	passed counts:2
node_0: feature_name=HS3ST1	feature_id[21].value <= threshold=316.94903564453125
node_1: feature_name=SLC11A1	feature_id[464].value > threshold=5998.681396484375
node_3: feature_name=SPAG16	feature_id[110].value > threshold=20.34434986114502
node_5: feature_name=FCRL5	feature_id[4].value <= threshold=659.1846923828125
node_6: feature_name=Metazoa_SRP.123	feature_id[79].value > threshold=0.9001500010490417
Class: challenge-late
Rules_17	passed counts:2
node_0: feature_name=HS3ST1	feature_id[21].value <= threshold=316.94903564453125
node_1: feature_name=SLC11A1	feature_id[464].value > threshold=5998.681396484375
node_3: feature_name=SPAG16	feature_id[110].value > threshold=20.34434986114502
node_5: feature_name=FCRL5	feature_id[4].value <= threshold=659.1846923828125
node_6: feature_name=Metazoa_SRP.123	feature_id[79].value <= threshold=0.9001500010490417
node_7: feature_name=ENSMMUG00000062547	feature_id[336].value > threshold=50.00304412841797
node_11: feature_name=PARP1	feature_id[242].value <= threshold=685.2629699707031
Class: re-challenge
Rules_18	passed counts:1
node_0: feature_name=HS3ST1	feature_id[21].value > threshold=316.94903564453125
node_18: feature_name=MTARC2	feature_id[312].value > threshold=127.5752182006836
node_26: feature_name=SDC1	feature_id[435].value <= threshold=58.57415962219238
node_27: feature_name=STRBP	feature_id[180].value > threshold=467.0563659667969
node_35: feature_name=HOXC4	feature_id[310].value <= threshold=30.76476001739502
node_36: feature_name=DTX3	feature_id[451].value <= threshold=151.2376480102539
Class: challenge-early
Rules_19	passed counts:1
node_0: feature_name=HS3ST1	feature_id[21].value > threshold=316.94903564453125
node_18: feature_name=MTARC2	feature_id[312].value <= threshold=127.5752182006836
node_19: feature_name=ABCA13	feature_id[245].value > threshold=7.554035186767578
node_23: feature_name=CXCR5	feature_id[184].value <= threshold=803.631591796875
Class: challenge-early
Rules_20	passed counts:1
node_0: feature_name=HS3ST1	feature_id[21].value <= threshold=316.94903564453125
node_1: feature_name=SLC11A1	feature_id[464].value > threshold=5998.681396484375
node_3: feature_name=SPAG16	feature_id[110].value > threshold=20.34434986114502
node_5: feature_name=FCRL5	feature_id[4].value <= threshold=659.1846923828125
node_6: feature_name=Metazoa_SRP.123	feature_id[79].value <= threshold=0.9001500010490417
node_7: feature_name=ENSMMUG00000062547	feature_id[336].value > threshold=50.00304412841797
node_11: feature_name=PARP1	feature_id[242].value > threshold=685.2629699707031
Class: challenge-early
Rules_21	passed counts:1
node_0: feature_name=HS3ST1	feature_id[21].value <= threshold=316.94903564453125
node_1: feature_name=SLC11A1	feature_id[464].value > threshold=5998.681396484375
node_3: feature_name=SPAG16	feature_id[110].value > threshold=20.34434986114502
node_5: feature_name=FCRL5	feature_id[4].value <= threshold=659.1846923828125
node_6: feature_name=Metazoa_SRP.123	feature_id[79].value <= threshold=0.9001500010490417
node_7: feature_name=ENSMMUG00000062547	feature_id[336].value <= threshold=50.00304412841797
node_8: feature_name=SLC26A8	feature_id[176].value <= threshold=1.6919499635696411
Class: challenge-late

## Sheet: XGBoost
Rules_0	passed counts:90
node_0: feature_name=HS3ST1	feature_id[1].value <= threshold=316.94903564453125
node_1: feature_name=ENSMMUG00000028844	feature_id[37].value <= threshold=19.94134521484375
node_2: feature_name=SLC45A4	feature_id[15].value > threshold=24.247220039367676
node_4: feature_name=FCRL5	feature_id[16].value <= threshold=659.1846923828125
Class: challenge-early
Rules_1	passed counts:53
node_0: feature_name=HS3ST1	feature_id[1].value > threshold=316.94903564453125
node_12: feature_name=IL2RG	feature_id[151].value > threshold=11582.626953125
node_24: feature_name=ENSMMUG00000052036	feature_id[148].value <= threshold=457.2631530761719
node_25: feature_name=ACVR1	feature_id[195].value > threshold=91.95708084106445
node_31: feature_name=EZH2	feature_id[134].value > threshold=179.97723388671875
Class: re-challenge
Rules_2	passed counts:27
node_0: feature_name=HS3ST1	feature_id[1].value > threshold=316.94903564453125
node_12: feature_name=IL2RG	feature_id[151].value <= threshold=11582.626953125
node_13: feature_name=ENSMMUG00000006397	feature_id[108].value <= threshold=713.5765686035156
node_14: feature_name=ENSMMUG00000052036	feature_id[148].value <= threshold=434.8402099609375
node_15: feature_name=ENSMMUG00000049630	feature_id[53].value <= threshold=3.9319350719451904
Class: challenge-late
Rules_3	passed counts:7
node_0: feature_name=HS3ST1	feature_id[1].value > threshold=316.94903564453125
node_12: feature_name=IL2RG	feature_id[151].value > threshold=11582.626953125
node_24: feature_name=ENSMMUG00000052036	feature_id[148].value <= threshold=457.2631530761719
node_25: feature_name=ACVR1	feature_id[195].value <= threshold=91.95708084106445
node_26: feature_name=ABCA13	feature_id[26].value > threshold=0.9284399747848511
Class: challenge-late
Rules_4	passed counts:6
node_0: feature_name=HS3ST1	feature_id[1].value > threshold=316.94903564453125
node_12: feature_name=IL2RG	feature_id[151].value > threshold=11582.626953125
node_24: feature_name=ENSMMUG00000052036	feature_id[148].value > threshold=457.2631530761719
Class: challenge-early
Rules_5	passed counts:6
node_0: feature_name=HS3ST1	feature_id[1].value > threshold=316.94903564453125
node_12: feature_name=IL2RG	feature_id[151].value > threshold=11582.626953125
node_24: feature_name=ENSMMUG00000052036	feature_id[148].value <= threshold=457.2631530761719
node_25: feature_name=ACVR1	feature_id[195].value <= threshold=91.95708084106445
node_26: feature_name=ABCA13	feature_id[26].value <= threshold=0.9284399747848511
node_27: feature_name=C1H1orf112	feature_id[230].value > threshold=87.62229919433594
Class: re-challenge
Rules_6	passed counts:6
node_0: feature_name=HS3ST1	feature_id[1].value > threshold=316.94903564453125
node_12: feature_name=IL2RG	feature_id[151].value <= threshold=11582.626953125
node_13: feature_name=ENSMMUG00000006397	feature_id[108].value > threshold=713.5765686035156
node_19: feature_name=CLDN5	feature_id[183].value > threshold=1736.8736572265625
Class: re-challenge
Rules_7	passed counts:6
node_0: feature_name=HS3ST1	feature_id[1].value > threshold=316.94903564453125
node_12: feature_name=IL2RG	feature_id[151].value <= threshold=11582.626953125
node_13: feature_name=ENSMMUG00000006397	feature_id[108].value > threshold=713.5765686035156
node_19: feature_name=CLDN5	feature_id[183].value <= threshold=1736.8736572265625
node_20: feature_name=EGF	feature_id[145].value > threshold=6.767559796571732
Class: challenge-early
Rules_8	passed counts:5
node_0: feature_name=HS3ST1	feature_id[1].value <= threshold=316.94903564453125
node_1: feature_name=ENSMMUG00000028844	feature_id[37].value > threshold=19.94134521484375
node_7: feature_name=OAS1	feature_id[33].value > threshold=636.2852783203125
node_9: feature_name=SCN9A	feature_id[201].value > threshold=8.900694847106934
Class: challenge-early
Rules_9	passed counts:5
node_0: feature_name=HS3ST1	feature_id[1].value <= threshold=316.94903564453125
node_1: feature_name=ENSMMUG00000028844	feature_id[37].value > threshold=19.94134521484375
node_7: feature_name=OAS1	feature_id[33].value > threshold=636.2852783203125
node_9: feature_name=SCN9A	feature_id[201].value <= threshold=8.900694847106934
Class: re-challenge
Rules_10	passed counts:5
node_0: feature_name=HS3ST1	feature_id[1].value <= threshold=316.94903564453125
node_1: feature_name=ENSMMUG00000028844	feature_id[37].value > threshold=19.94134521484375
node_7: feature_name=OAS1	feature_id[33].value <= threshold=636.2852783203125
Class: challenge-late
Rules_11	passed counts:3
node_0: feature_name=HS3ST1	feature_id[1].value > threshold=316.94903564453125
node_12: feature_name=IL2RG	feature_id[151].value <= threshold=11582.626953125
node_13: feature_name=ENSMMUG00000006397	feature_id[108].value <= threshold=713.5765686035156
node_14: feature_name=ENSMMUG00000052036	feature_id[148].value > threshold=434.8402099609375
Class: challenge-early
Rules_12	passed counts:3
node_0: feature_name=HS3ST1	feature_id[1].value <= threshold=316.94903564453125
node_1: feature_name=ENSMMUG00000028844	feature_id[37].value <= threshold=19.94134521484375
node_2: feature_name=SLC45A4	feature_id[15].value <= threshold=24.247220039367676
Class: re-challenge
Rules_13	passed counts:2
node_0: feature_name=HS3ST1	feature_id[1].value > threshold=316.94903564453125
node_12: feature_name=IL2RG	feature_id[151].value > threshold=11582.626953125
node_24: feature_name=ENSMMUG00000052036	feature_id[148].value <= threshold=457.2631530761719
node_25: feature_name=ACVR1	feature_id[195].value > threshold=91.95708084106445
node_31: feature_name=EZH2	feature_id[134].value <= threshold=179.97723388671875
node_32: feature_name=DUSP10	feature_id[240].value > threshold=187.28829956054688
Class: challenge-late
Rules_14	passed counts:2
node_0: feature_name=HS3ST1	feature_id[1].value <= threshold=316.94903564453125
node_1: feature_name=ENSMMUG00000028844	feature_id[37].value <= threshold=19.94134521484375
node_2: feature_name=SLC45A4	feature_id[15].value > threshold=24.247220039367676
node_4: feature_name=FCRL5	feature_id[16].value > threshold=659.1846923828125
Class: re-challenge
Rules_15	passed counts:1
node_0: feature_name=HS3ST1	feature_id[1].value > threshold=316.94903564453125
node_12: feature_name=IL2RG	feature_id[151].value > threshold=11582.626953125
node_24: feature_name=ENSMMUG00000052036	feature_id[148].value <= threshold=457.2631530761719
node_25: feature_name=ACVR1	feature_id[195].value > threshold=91.95708084106445
node_31: feature_name=EZH2	feature_id[134].value <= threshold=179.97723388671875
node_32: feature_name=DUSP10	feature_id[240].value <= threshold=187.28829956054688
node_33: feature_name=ENSMMUG00000001858	feature_id[127].value > threshold=521.6508178710938
Class: challenge-early
Rules_16	passed counts:1
node_0: feature_name=HS3ST1	feature_id[1].value > threshold=316.94903564453125
node_12: feature_name=IL2RG	feature_id[151].value > threshold=11582.626953125
node_24: feature_name=ENSMMUG00000052036	feature_id[148].value <= threshold=457.2631530761719
node_25: feature_name=ACVR1	feature_id[195].value > threshold=91.95708084106445
node_31: feature_name=EZH2	feature_id[134].value <= threshold=179.97723388671875
node_32: feature_name=DUSP10	feature_id[240].value <= threshold=187.28829956054688
node_33: feature_name=ENSMMUG00000001858	feature_id[127].value <= threshold=521.6508178710938
Class: re-challenge
Rules_17	passed counts:1
node_0: feature_name=HS3ST1	feature_id[1].value > threshold=316.94903564453125
node_12: feature_name=IL2RG	feature_id[151].value > threshold=11582.626953125
node_24: feature_name=ENSMMUG00000052036	feature_id[148].value <= threshold=457.2631530761719
node_25: feature_name=ACVR1	feature_id[195].value <= threshold=91.95708084106445
node_26: feature_name=ABCA13	feature_id[26].value <= threshold=0.9284399747848511
node_27: feature_name=C1H1orf112	feature_id[230].value <= threshold=87.62229919433594
Class: challenge-late
Rules_18	passed counts:1
node_0: feature_name=HS3ST1	feature_id[1].value > threshold=316.94903564453125
node_12: feature_name=IL2RG	feature_id[151].value <= threshold=11582.626953125
node_13: feature_name=ENSMMUG00000006397	feature_id[108].value > threshold=713.5765686035156
node_19: feature_name=CLDN5	feature_id[183].value <= threshold=1736.8736572265625
node_20: feature_name=EGF	feature_id[145].value <= threshold=6.767559796571732
Class: challenge-late
Rules_19	passed counts:1
node_0: feature_name=HS3ST1	feature_id[1].value > threshold=316.94903564453125
node_12: feature_name=IL2RG	feature_id[151].value <= threshold=11582.626953125
node_13: feature_name=ENSMMUG00000006397	feature_id[108].value <= threshold=713.5765686035156
node_14: feature_name=ENSMMUG00000052036	feature_id[148].value <= threshold=434.8402099609375
node_15: feature_name=ENSMMUG00000049630	feature_id[53].value > threshold=3.9319350719451904
Class: challenge-early
