# Supplementary material for: Unveiling Immune Response Mechanisms in Mpox Infection Through Machine Learning Analysis of Time Series Gene Expression Data
Source: Life (Basel). 2025 Jun 30;15(7):1039. doi: 10.3390/life15071039 (PMC12301010; doi:10.3390/life15071039)
Supplement: Supplementary file 1 [file life-15-01039-s001.zip › Table_S6.xlsx]

## Sheet: Sheet1
Gene Symbol	Immune Function	Feature Selection Count
CD19	Coreceptor on B cells that lowers activation threshold and enhances BCR signaling	feature found in 9 methods
HS3ST1	Enzyme that adds 3‑O-sulfate to heparan sulfate, modulating pathogen binding and inflammatory signaling	feature found in 6 methods
SRPK3	Kinase regulating alternative splicing, critical for B‑cell maturation and antibody production	feature found in 6 methods
MS4A1	B cell surface molecule that regulates calcium influx and supports B cell activation and proliferation	feature found in 6 methods
CD83	Surface molecule on activated dendritic and B cells, promotes immune activation and regulation	feature found in 5 methods
SPAG16	Expressed in sperm flagella and may be involved in the humoral immune response	feature found in 5 methods
ITGAX	Integrin on dendritic cells, mediates antigen presentation and innate immunity	feature found in 5 methods
FCRL5	Receptor on memory B cells, modulates antibody production and B‑cell regulation	feature found in 5 methods
MTARC2	Mitochondrial amidoxime-reducing enzyme, may modulate nitric oxide-related immunity	feature found in 4 methods
CD79B	Part of BCR complex, essential for B‑cell signaling, activation, and survival	feature found in 4 methods
MTSS1	Cytoskeletal regulator, may impact immune cell migration and viral egress	feature found in 4 methods
TLR10	Toll‑like receptor family member, recognizes pathogens and triggers innate immune response	feature found in 4 methods
KCNIP2	Potassium channel protein, primarily in muscle/nerve	feature found in 4 methods
MAMU.DOA	MHC class II molecule, essential for antigen presentation to CD4⁺ T cells	feature found in 4 methods
LDB2	Transcriptional co‑regulator, may coordinate immune gene expression	feature found in 4 methods
MEGF11	Protein with EGF repeats; potentially involved in immune cell adhesion/navigation	feature found in 4 methods
F2RL1	Protease-activated receptor 2, modulates inflammation and innate immune signaling	feature found in 4 methods
VAV2	Guanine exchange factor, links receptors to cytoskeletal change in immune cells	feature found in 4 methods
BLK	Src kinase in B cells, facilitates B‑cell receptor signaling and antibody responses	feature found in 4 methods
RABEP2	Rab effector for vesicle trafficking, may influence antigen processing and viral assembly	feature found in 4 methods
ZBTB32	Transcriptional repressor in T cells, controls memory T‑cell activation and restraint	feature found in 4 methods
SEMA4B	Semaphorin affecting cell guidance and immune interactions, may regulate immune cell communication	feature found in 4 methods
CD1C	Non‑classical MHC presenting lipid antigens to T cells, activating specialized immune responses	feature found in 4 methods
